# Supplementary material for: RoBuster—Corpus Annotated With Risk of Bias Text Spans in Randomized Controlled Trials in Physiotherapy and Rehabilitation: Corpus Development and Annotation Study
Source: JMIR Form Res. 2026 Apr 27;10:e55127. doi: 10.2196/55127 (PMC13120535; doi:10.2196/55127)
Supplement: Multimedia Appendix 4 [file formative-v10-e55127-s004.xlsx]

## Sheet: Extraction_acc
SQ	Hassett	Gleason	Thorndike	Wyke	Taylor	Stuck	Lockman	Myer	Zhang	Eskilsson	Total C	Total C+X	Correct
1.1	C	C	C	C	C	X	C	X	C	X	7	10	0.7
1.2	C	C	C	X	C	X	X	C	C	X	6	10	0.6
1.3	X	X	X	X	X	C	X	C	X	C	3	10	0.3
2.1	X	C	X	C	C	X	C	X	X	X	4	10	0.4
2.2	X	C	X	X	C	X	X	X	C	X	3	10	0.3
2.3	X	C	X	C	X	C	C	C	X	C	6	10	0.6
2.4	C	C	X	C	C	C	C	C	C	C	9	10	0.9
2.5	C	C	X	C	C	C	C	C	C	C	9	10	0.9
2.6	C	X	X	C	X	C	C	X	C	X	5	10	0.5
2.7	C	X	X	C	C	X	C	C	C	X	6	10	0.6
3.1	X	X	C	X	X	X	X	C	X	C	3	10	0.3
3.2	C	C	X	X	C	X	X	C	C	C	6	10	0.6
3.3	X	X	X	X	X	C	C	X	C	X	3	10	0.3
3.4	X	X	C	C	C	C	C	C	C	X	7	10	0.7
4.1	X	C	C	X	C	X	C	X	X	X	4	10	0.4
4.2	C	C	C	X	X	X	C	X	X	X	4	10	0.4
4.3	X	X	X	X	X	X	C	X	X	X	1	10	0.1
4.4	X	X	X	X	X	C	X	X	X	X	1	10	0.1
4.5	X	C	X	X	X	C	X	X	C	C	4	10	0.4
5.1	C	X		C	X	X	X	X	X	X	2	9	0.222222
5.2	C	C		X	X	X	X	X	X	C	3	9	0.333333
5.3	X	C		C	C	X	C	X	X	C	5	9	0.555556

## Sheet: Response_acc
SQ	Hassett	Gleason	Thorndike	Wyke	Taylor	Stuck	Lockman	Myer	Zhang	Eskilsson	Total C	Total C+X	Correct
1.1	C	C	C	C	C	C	C	C	C	X	9	10	0.9
1.2	C	C	X	C	C	X	X	C	C	C	7	10	0.7
1.3	X	C	X	X	X	C	X	C	X	C	4	10	0.4
2.1	X	C	X	C	C	X	C	X	C	X	5	10	0.5
2.2	X	C	X	X	C	X	X	X	C	X	3	10	0.3
2.3	X	C	X	C	X	C	C	C	X	C	6	10	0.6
2.4	C	C	X	C	C	C	C	C	C	C	9	10	0.9
2.5	C	C	X	C	C	C	C	C	C	C	9	10	0.9
2.6	C	C	C	C	X	C	C	C	C	X	8	10	0.8
2.7	C	C	X	X	C	X	X	C	C	X	5	10	0.5
3.1	X	X	X	C	X	C	X	C	X	C	4	10	0.4
3.2	C	C	X	X	X	X	C	X	C	X	4	10	0.4
3.3	X	X	X	X	X	C	C	X	C	X	3	10	0.3
3.4	X	C	C	C	C	C	C	C	C	X	8	10	0.8
4.1	X	C	X	X	C	X	C	X	X	X	3	10	0.3
4.2	C	C	X	X	X	X	C	X	X	X	3	10	0.3
4.3	X	X	X	X	X	X	C	X	X	X	1	10	0.1
4.4	X	X	C	X	X	C	X	X	X	X	2	10	0.2
4.5	X	C	X	X	X	C	X	X	C	C	4	10	0.4
5.1	C	X		C	C	C	C	C	C	X	7	9	0.777778
5.2	C	C		X	X	X	X	X	C	C	4	9	0.444444
5.5	X	C		C	C	X	C	X	X	C	5	9	0.555556

## Sheet: No_Information_contribution
SQ	Hassett	Gleason	Thorndike	Wyke	Taylor	Stuck	Lockman	Myer	Zhang	Eskilsson	No Information Contribution
1.1	N	N	N	N	N	N	N	N	N	N	0
1.2	N	N	N	N	N	N	N	N	N	N	0
1.3	N	N	N	N	N	N	N	N	N	N	0
2.1	N	N	N	N	N	N	N	N	N	N	0
2.2	N	N	N	N	N	N	N	N	Y	N	10
2.3	N	N	N	Y	N	Y	Y	Y	N	Y	50
2.4	Y	Y	Y	Y	Y	Y	Y	Y	Y	Y	100
2.5	Y	Y	Y	Y	Y	Y	Y	Y	Y	Y	100
2.6	N	N	N	N	N	N	N	N	Y	N	10
2.7	Y	N	N	N	Y	N	N	Y	Y	N	40
3.1	N	N	N	N	N	N	N	N	N	N	0
3.2	Y	N	N	N	Y	N	Y	N	Y	N	40
3.3	N	N	N	N	N	Y	Y	N	Y	N	30
3.4	N	N	Y	Y	Y	Y	Y	Y	Y	N	70
4.1	N	N	N	N	N	N	Y	N	N	N	10
4.2	Y	N	N	N	N	N	Y	N	N	N	20
4.3	N	N	N	N	N	N	Y	N	N	N	10
4.4	N	N	N	N	N	Y	N	N	N	N	10
4.5	N	N	N	Y	N	Y	N	N	Y	Y	40
5.1	N	N		N	N	N	N	N	N	N	0
5.2	Y	Y		N	N	N	N	N	N	Y	33.3333
5.5	N	Y		Y	Y	N	N	N	N	Y	44.4444

## Sheet: Hassett
SQ	LLM text	Annotator text	LLM label	Annotator label	Accuracy (Extraction)	Accuracy (Response)	Note	Annotator incorrect?
1.1	Yes, the allocation sequence was random. The allocation was determined using concealed allocation, which was achieved by central randomisation using a web-based randomisation system. The randomisation schedule was created by a researcher not involved in recruitment/eligibility assessment using Microsoft excel and embedded in a RedCap database. The sequence was stratified for study site and health…	A staff member external to the trial prepared the randomisation schedule using randomly permuted block sizes of 2, 4, and 6 and incorporating stratification for study site and health condition (whether or not the person had a neurological health condition affecting mobility)	Yes Good	Yes Good	C	C	LLM does not extract EXACT sentence(s) but seems to summarise from multiple text evidence from the main paper while the annotator selects a specific part of exact text from the paper. We consider the "factuality extraction" correct because the LLM was able to correctly extract the phrase "block sizes of 2,4, and 6". the text, however, is not extracted in JSON format.
1.2	Yes, the allocation sequence was concealed until participants were enrolled and assigned to interventions. Concealed allocation was achieved by central randomisation using a web-based randomisation system.	Following written informed consent and baseline assessment, research staff completed webbased randomisation (allocation concealment) to determine group allocation	Yes Good	Yes Good	C	C	LLM uses evidence from the attached trial protocol while expert uses the evidence from text to answer this question and arrive to the same conclusion. LLM extracts relevant text too, but not in JSON format.
1.3	The PDF does not contain information on whether baseline differences between intervention groups suggested a problem with the randomisation process.	Table 1	No information	No Good	X	X	The answer for this SQ is mostly found in the Table detailing baseline characteristics for patient groups.
2.1	Answer: The source does not contain information on whether participants were aware of their assigned intervention during the trial. JSON Extracted Sentences: N/A	Both the intervention and control groups received usual rehabilitation care, which was determined by the treating clinicians and included assessment and prescription of a series of repetitive exercises by the physiotherapist, tailored management by the multidisciplinary team, and a fall prevention brochure [16] (see Table 1). In addition, the intervention group was prescribed 30 to 60 minutes of …	No information	Yes Bad	X	X
2.2	Answer: The source does not provide clear information on whether carers and people delivering the interventions were aware of participants' assigned intervention during the trial. JSON Extracted Sentences: N/A	Both the intervention and control groups received usual rehabilitation care, which was determined by the treating clinicians and included assessment and prescription of a series of repetitive exercises by the physiotherapist, tailored management by the multidisciplinary team, and a fall prevention brochure [16] (see Table 1). In addition, the intervention group was prescribed 30 to 60 minutes of …	No information	Yes Bad	X	X
2.3	Answer: Yes, there were deviations from the intended intervention that arose because of the trial context. The intervention protocol was modified during the trial, including adding new games, a new iPhone application, and upgrades of devices. Health coaching was also modified within the first 6 months of the trial. These modifications were made due to experience in the trial and matched the tailo…	N.A.	Yes Bad	No information	X	X	This is not deviation of the intervention for a patient but rather amendments for all. So this is a misinterpretation from llm. LLM chooses the wrong response option based on a part of text from the PDF that it wrongly chose.
2.4	Answer: The source does not provide clear information on whether the deviations from the intended intervention were likely to have affected the outcome. JSON Extracted Sentences: N/A	N.A.	No information	No information	C	C
2.5	Answer: The source does not provide clear information on whether the deviations from the intended intervention were balanced between groups. JSON Extracted Sentences: N/A	N.A.	No information	No information	C	C
2.6	To answer your question, the source states that appropriate analyses were used to estimate the effect of assignment to intervention . The study used regression models to determine whether the effect of treatment differed significantly across categories for each subgroup analysis . Between-group comparisons for continuously scored outcomes were made using linear models with baseline scores entered…	The main analysis for each subgroup analysis was an interaction test in the regression models to determine whether the effect of treatment differed significantly across categories for that variable.	Yes Good	Yes Good	C	C		The expert extracted wrong information/evidence in this case
2.7	Answer: There was potential for a substantial impact on the result of the failure to analyze participants in the group to which they were randomized. The primary analyses used an intention-to-treat approach, which included all randomized participants irrespective of intervention adherence. Missing values were not imputed for the primary analyses. However, the source does not provide a clear answe…	N.A.	No Information	No information	C	C		So if no intention to treat would have been done, then information should be on the switching groups, i.e. how many patients did switch groups.
3.1	Answer: The source does not provide a clear answer to whether data for this outcome were available for all or nearly all participants randomized. JSON Extracted Sentences: - "The source does not provide a clear answer to whether data for this outcome were available for all or nearly all participants randomized."	Six-month assessments were completed by 258 participants (control group: 129/151, 85%; intervention group: 129/149, 87%). For the co-primary outcomes, there was an 85% (254/300) follow-up rate for mobility (data unavailable for 4 additional participants who refused to complete 1 or more test components) and an 80% (239/300) follow-up rate for upright time (data missing or excluded for 19 addition…	No Information	No Bad	X	X
3.2	Answer: The source does not provide a clear answer to whether there is evidence that the result was not biased by missing outcome data. JSON Extracted Sentences: - "The source does not provide a clear answer to whether there is evidence that the result was not biased by missing outcome data."	N.A.	No Information	No Information	C	C
3.3	Answer: The source does not provide a clear answer to whether missingness in the outcome could depend on its true value. JSON Extracted Sentences: - "The source does not provide a clear answer to whether missingness in the outcome could depend on its true value."	Primary outcomes. The co-primary outcomes were mobility and physical activity (upright time) 6 months after randomisation. ----- Physical activity was assessed over a 7-day period at the end of the 6-month intervention period using the activPAL activity monitor (PAL Technologies, UK) [21]. The measure of physical activity was ‘upright time’, defined as the average proportion of the day spent stan…	No Information	Yes Bad	X	X	Discussion: Roger actually found no information to answer this question, but the description of primary outcome measure hints that the people who are not physically active might not be as adherent as physically active individuals and hence missingness could depend on the true value.
3.4	Answer: The source does not provide a clear answer to whether missingness in the outcome is likely to depend on its true value. JSON Extracted Sentences: - "The source does not provide a clear answer to whether missingness in the outcome is likely to depend on its true value."	Physical activity was assessed over a 7-day period at the end of the 6-month intervention period using the activPAL activity monitor (PAL Technologies, UK) [21]. The measure of physical activity was ‘upright time’, defined as the average proportion of the day spent standing and stepping, measured in 10-second minimum periods. Upright time was chosen as our primary physical activity measure, rathe…	No Information	Yes Bad	X	X	highly subjective question (similar discussion as 3.3)
4.1	Answer: The source does not provide a clear answer to whether the method of measurement of the outcome was inappropriate. JSON Extracted Sentences: - "The source does not provide a clear answer to whether the method of measurement of the outcome was inappropriate."	Physical activity was assessed over a 7-day period at the end of the 6-month intervention period using the activPAL activity monitor (PAL Technologies, UK) [21]. The measure of physical activity was ‘upright time’, defined as the average proportion of the day spent standing and stepping, measured in 10-second minimum periods. Upright time was chosen as our primary physical activity measure, rathe…	No Information	No Good	X	X	Discussion: Is activPAL a good tool to measure pjysical activity? could be included in the prompt for a better answer from ChatGPT. Chain-of-thought prompting method is better in this scenario. ChatPDF needs chain-of-thought promptng + needs context on whether certain tool is realiable and valid tool to measure the outcome of interest in the paper.
4.2	Answer: The source does not provide a clear answer to whether measurement or ascertainment of the outcome could have differed between intervention groups. JSON Extracted Sentences: - "The source does not provide a clear answer to whether measurement or ascertainment of the outcome could have differed between intervention groups."	N.A.	No Information	No Information	C	C
4.3	Answer: The source does not provide a clear answer to whether outcome assessors were aware of the intervention received by study participants. JSON Extracted Sentences: - "The source does not provide a clear answer to whether outcome assessors were aware of the intervention received by study participants."	Physical activity was assessed over a 7-day period at the end of the 6-month intervention period using the activPAL activity monitor (PAL Technologies, UK) [21]. The measure of physical activity was ‘upright time’, defined as the average proportion of the day spent standing and stepping, measured in 10-second minimum periods. Upright time was chosen as our primary physical activity measure, rathe…	No Information	Yes Bad	X	X	Patient is measuring their own outcome - patient is the outcome assessor. Debatable because the actual measurement via tool is ojective, but the patients can change the behavior based on their assumptions of which intervention group they are allocated to and the outcomes being measured. Therefore, Roger marks it as Yes Bad. Patient might be more motivated in the intervention group and less motiva…
4.4	Answer: The source does not provide a clear answer to whether the assessment of the outcome could have been influenced by knowledge of the intervention received. JSON Extracted Sentences: - "The source does not provide a clear answer to whether the assessment of the outcome could have been influenced by knowledge of the intervention received."	Physical activity was assessed over a 7-day period at the end of the 6-month intervention period using the activPAL activity monitor (PAL Technologies, UK) [21]. The measure of physical activity was ‘upright time’, defined as the average proportion of the day spent standing and stepping, measured in 10-second minimum periods. Upright time was chosen as our primary physical activity measure, rathe…	No Information	Yes Bad	X	X	The point about patient motivation comes into play again
4.5	Answer: The source does not provide a clear answer to whether it is likely that the assessment of the outcome was influenced by knowledge of the intervention received. JSON Extracted Sentences: - "The source does not provide a clear answer to whether it is likely that the assessment of the outcome was influenced by knowledge of the intervention received."	Physical activity was assessed over a 7-day period at the end of the 6-month intervention period using the activPAL activity monitor (PAL Technologies, UK) [21]. The measure of physical activity was ‘upright time’, defined as the average proportion of the day spent standing and stepping, measured in 10-second minimum periods. Upright time was chosen as our primary physical activity measure, rathe…	No Information	No Good	X	X	Probably it is not likely that the assessment of outcome was influenced by the knowledhe of intervention received... (giving a benefit of doubt to the authors)
5.1	Answer: Yes, the data that produced the results were analyzed in accordance with a pre-specified analysis plan that was finalized before unblinded outcome data were available for analysis. This is supported by the following sentence from 8: "Two pre-specified sensitivity analyses were conducted for the co-primary outcomes." JSON Extracted Sentences: - "Yes, the data that produced the results were…	Physical activity will be assessed over a ̖-day period using the activPAL activity monitoring system. Using proprietary algorithms the activPAL classifies an individual's activity into periods spent sitting, standing and	Yes Good	Yes Good	C	C
5.2	Answer: The source does not provide a clear answer to whether the numerical result being assessed is likely to have been selected, on the basis of the results, from multiple eligible outcome measurements within the outcome domain. JSON Extracted Sentences: - "The source does not provide a clear answer to whether the numerical result being assessed is likely to have been selected, on the basis of …	N.A.	No Information	No Information	C	C
5.3	Answer: The source does not provide a clear answer to whether the numerical result being assessed is likely to have been selected, on the basis of the results, from multiple eligible analyses of the data. JSON Extracted Sentences: - "The source does not provide a clear answer to whether the numerical result being assessed is likely to have been selected, on the basis of the results, from multiple…	Statistical Analysis Plan: Between-group comparisons for each of the continuously-scored outcome measures will be made using linear models with baseline scores entered as a covariate. The dichotomous outcomes will be compared between groups using log binomial regression. Fall rates between groups will be compared using negative binomial regression. Interaction terms will be used in the models to …	No Information	No Good	X	X	The study authors were quite clear about the analysis and seem to not selectively choose the results to report. (no need to add to the discussion)

## Sheet: Gleason
SQ	Extracted text	Annotator text	LLM label	Annotator label	Accuracy (Extraction)	Accuracy (Response)	Note or more	More in full-text	Annotator incorrect?
1.1	Yes, the allocation sequence was random. "A random number generator (Excel, Microsoft) was used to devise a randomization series" . "The order of randomization was incorporated into a KEEPS database, so that treatment allocation occurred when a study identification number was assigned" .	A random number generator (Excel, Microsoft) was used to devise a randomization series, sequenced in blocks of 13.	Yes Good	Yes Good	C	C	LLM uses more information than the expert to come to the same conclusion. Extracts the correct text and answers with the correct response option.
1.2	Yes, the allocation sequence was concealed until participants were enrolled and assigned to interventions. "The randomization key was not available to study personnel" . "The order of randomization was incorporated into a KEEPS database, so that treatment allocation occurred when a study identification number was assigned".	The order of randomization was incorporated into a KEEPS database, so that treatment allocation occurred when a study identification number was assigned.	Yes Good	Yes Good	C	C	LLM uses more information than the expert to come to the same conclusion. Extracts the correct text and answers with the correct response option.
1.3	The text states that the distribution of baseline variables was compared between participants who completed the study and those who were lost to follow-up, and that data appeared to be missing in a random manner. Additionally, linear mixed-effects models were used to verify linear associations between predictors (treatment group) and cognitive and mood outcomes. There is no mention of baseline di…	Table 1	No Good	No Good	X	C	The LLM answers this SQ correctly, but does not extract the "relevant" answer to support its answer. The reason could be that the answer for this question is usually in the table.
2.1	Participants were not aware of their assigned intervention during the trial. "Participants, investigators, and study personnel were blinded to treatment assignment."	Participants received (1) o-CEE (0.45-mg tablet daily) plus cyclical m-P (200-mg capsule daily for 12 d) and a placebo skin patch, (2) t-E2 (50-μg/d) plus cyclical m-P (200-mg capsule daily for 12 d) and a placebo tablet, or (3) all placebos (a placebo capsule, placebo tablet, and placebo patch). All women were asked (1) to take a study tablet from one bottle, once daily, (2) to take a capsule on…	No Good	No Good	C	C	Did not find this information in the RCT. Could this be some form of hallucination or summarization from the RCT text? The RCT does not have an exact text for this but the LLM interprets it correctly. The information in "more in full-text" column was generated after the trial was complete. Therefore, we do not take this informaiton into consideration for making a response option judgment.	It is possible that women were aware of their treatment assignment due to reductions in menopausal symptoms. Indeed, between 80% and 90% of women assigned to the o-CEE and t-E2 groups accurately guessed that they were receiving MHT (see S2 Table); still, only women in the o-CEE group demonstrated improved mood, making it unlikely that the improvements in mood were related solely to reductions in …
2.2	There is no evidence that carers and people delivering the interventions were aware of participants' assigned intervention during the trial. "Participants, investigators, and study personnel were blinded to treatment assignment. Study medications were dispensed by the study pharmacist, who was not involved in data collection or analysis."	Participants received (1) o-CEE (0.45-mg tablet daily) plus cyclical m-P (200-mg capsule daily for 12 d) and a placebo skin patch, (2) t-E2 (50-μg/d) plus cyclical m-P (200-mg capsule daily for 12 d) and a placebo tablet, or (3) all placebos (a placebo capsule, placebo tablet, and placebo patch). All women were asked (1) to take a study tablet from one bottle, once daily, (2) to take a capsule on…	No Good	No Good	C	C	Could this be a case of factual hallucination? The RCT does not have an exact text for this but the LLM interprets it correctly.
2.3	There is no evidence of deviations from the intended intervention that arose because of the trial context. "Participants, investigators, and study personnel were blinded to treatment assignment. Study medications were dispensed by the study pharmacist, who was not involved in data collection or analysis. Compliance with study medications was assessed by pill counts at each visit and by measuring …	N.A.	No Good	No Information	C	C	Tricky: Discussion: Because you can argue that both LLM and Roger are correct. If a patient is blinded and is unaware of the medication received then there is no intention of the deviation to another group or taking the treatment independently. AGAINST THIS argument is that the argument where patients could deviate, for example: The early HIV studies despite the placebo-controlled trial, the pati…
2.4	There is no evidence of deviations from the intended intervention that could have affected the outcome. Therefore, it is not applicable to answer this question.	N.A.	No Information	No Information	C	C
2.5	There is no evidence of deviations from the intended intervention that could have affected the outcome. Therefore, it is not applicable to answer this question.	N.A.	No Information	No Information	C	C
2.6	To estimate the effect of assignment to intervention, the study used a linear mixed-effects (LME) modeling approach, which is appropriate for analyzing longitudinal data. The LME model controlled for age and education level and made full use of all available data from each participant. Linear associations between predictors (treatment group) and cognitive and mood outcomes were verified by adding…	In the modified intent-to-treat analysis, participants with the baseline assessment and at least one post-baseline assessment were included in analyses in their original randomization group, regardless of drop-in or drop-out status in the parent KEEPS.	Yes Good	Yes Good	X	C	LLM did not extract useful sentences, but made the correct judgment
2.7	The study used a linear mixed-effects (LME) modeling approach, which makes full use of all available data from each participant, assuming that data are not missing due to systematic factors. The authors tested the assumption that data were missing due to random factors by comparing the distribution of baseline variables for participants who completed the study and those who were lost to follow-up…	N.A.	Yes Good	No Information	X	C	LLM did not extract the correct sentences because we expect the same information to be extracted for intention-to-treat analysis subject to its availability in the paper. However, LLM made correct judgment.		Annotator did not label for this SQ and therefore it was automatically labelled as "No Information", but the expect agrees with the sentences extracted by LLM.
3.1	The study authors reported that data were available for all participants randomized, regardless of drop-in or drop-out status in the parent KEEPS. The authors expected a final sample size of 150 women per group, assuming an estimated 75% of women would be willing to participate in the ancillary KEEPS-Cog and an anticipated attrition rate of 4% per year. With 150 women per group, original power es…	Total sample 578 83.4% 534 77.1% 518 74.7% 619 89.3%	Yes Good	No Bad	X	X	LLM is incorrect
3.2	I apologize for the previous message, it was not intended for this task. Regarding RoB 3.2, the study authors reported that they used a linear mixed-effects (LME) modeling approach, which makes full use of all available data from each participant, assuming that data are not missing due to systematic factors. The authors tested the assumption that data were missing due to random factors by compari…	N.A.	Yes Good	No Information	C	C	LLM is correct. Even though it is a weak evidence, LLM is correct because the LME model, they can use more than 95% ofdata and thex compared the data for missing and not missing outcomes were compared and they turned out to be similar ...assumption: The data were missing at random.
3.3	Regarding RoB 3.3, the study authors reported that they examined the pattern of missing data across variables to detect possible patterns in the distribution of missing values related to various subgroup characteristics, and data appeared to be missing in a random manner. Therefore, missingness in the outcome does not seem to depend on its true value.	The 3MS exam measures orientation, auditory registration, working memory, recall, language, and constructional skills consistent with the MMSE, and includes questions assessing personal information, verbal fluency, abstraction, and longterm recall. This test was selected for inclusion because it was the primary cognitive assessment used in the WHIMS [12–14]	No Good	Yes Bad	X	X	LLM is not incorrect, but gives very weak evidence in support of its judmgnet.
3.4	Regarding RoB 3.4, the study authors reported that they examined the pattern of missing data across variables to detect possible patterns in the distribution of missing values related to various subgroup characteristics, and data appeared to be missing in a random manner. Therefore, it is unlikely that missingness in the outcome depended on its true value.	"of a widely used test, the MMSE [25]. The 3MS exam measures orientation, auditory registration, working memory, recall, language, and constructional skills consistent with the MMSE, and includes questions assessing personal information, verbal fluency, abstraction, and longterm recall. This test was selected for inclusion because it was the primary cognitive assessment"	No Good	No Good	X	C	LLM is not incorrect, but gives very weak evidence in support of its judmgnet.
4.1	Regarding RoB 4.1, the study authors reported that they used a battery of neuropsychological tests to assess cognitive function and a self-report measure to assess mood. The cognitive tests were selected based on their sensitivity to the domains of cognition that are most affected by aging and hormone changes, and the self-report measure was selected based on its validity and reliability. Therefo…	The 3MS exam measures orientation, auditory registration, working memory, recall, language, and constructional skills consistent with the MMSE, and includes questions assessing personal information, verbal fluency, abstraction, and longterm recall. This test was selected for inclusion because it was the primary cognitive assessment used in the WHIMS [12–14]	No Good	No Good	C	C
4.2	Regarding RoB 4.2, the study authors reported that the same methods of measurement were used for all outcome assessments, and the same trained and certified examiners administered the tests to all participants. Therefore, measurement or ascertainment of the outcome is unlikely to have differed between intervention groups.	The 3MS exam measures orientation, auditory registration, working memory, recall, language, and constructional skills consistent with the MMSE, and includes questions assessing personal information, verbal fluency, abstraction, and longterm recall. This test was selected for inclusion because it was the primary cognitive assessment used in the WHIMS [12–14]	No Good	No Good	C	C
4.3	Regarding RoB 4.3, the study authors reported that the outcome assessors were blinded to treatment assignment. Specifically, the assessors were not informed of the treatment assignment, and participants were instructed not to reveal their treatment assignment to the assessors. Therefore, outcome assessors were unaware of the intervention received by study participants.	Participants received (1) o-CEE (0.45-mg tablet daily) plus cyclical m-P (200-mg capsule daily for 12 d) and a placebo skin patch, (2) t-E2 (50-μg/d) plus cyclical m-P (200-mg capsule daily for 12 d) and a placebo tablet, or (3) all placebos (a placebo capsule, placebo tablet, and placebo patch). All women were asked (1) to take a study tablet from one bottle, once daily, (2) to take a capsule on…	No Good	No Information	X	X	Strictly speaking it is no information, but given that it was easier to blind the assessor given it is drug treatment, it was "probably good". LLM could be hallucinating because it is not extracting exact sentences. They should have mentioned it clearly in the paper, but the authors do not therefore the annotator marks it as no information.
4.4	Regarding RoB 4.4, the study authors reported that the outcome assessors were blinded to treatment assignment, and participants were instructed not to reveal their treatment assignment to the assessors. Therefore, it is unlikely that the assessment of the outcome was influenced by knowledge of the intervention received.	N.A.	No Good	No Information	X	X
4.5	I apologize for the confusion in my previous response. Regarding RoB 4.5, the study authors did not report any information that would suggest that the assessment of the outcome was influenced by knowledge of the intervention received. However, it is important to note that the study was not designed to assess the potential for bias due to unblinding of participants or other sources of bias.	Participants received (1) o-CEE (0.45-mg tablet daily) plus cyclical m-P (200-mg capsule daily for 12 d) and a placebo skin patch, (2) t-E2 (50-μg/d) plus cyclical m-P (200-mg capsule daily for 12 d) and a placebo tablet, or (3) all placebos (a placebo capsule, placebo tablet, and placebo patch). All women were asked (1) to take a study tablet from one bottle, once daily, (2) to take a capsule on…	No Good	No Good	C	C
5.1	Regarding RoB 5.1, the study authors reported that their analyses of cognition and mood outcomes were performed separately, using the same analytic approach and p-value of 0.05, so that women with only one set of data could be included in the appropriate analysis. They also reported that they used the statistics software package R, version 2.13, to explore the longitudinal data and model assumpti…	Cognitive and Affective scores on standard psychometric tests	No Information	Yes Good	X	X	The information is extracted from the protocol and is finalized before the plan
5.2	Regarding RoB 5.2, the study authors reported that to correct for multiple comparisons, they divided the p-value by the number of outcomes. For example, there were five cognitive outcomes (four domain factors and one global cognition score) and six POMS mood scores. Splitting the significance value of 0.05 equally between the five cognitive and six mood sub-domains resulted in a p-value of 0.01 f…	Cognitive and Affective scores on standard psychometric tests [Time Frame: Testing is conducted at baseline, 18, 36, and 48 months]	No Information	No Information	C	C
5.3	Regarding RoB 5.3, the study authors did not provide information on whether the numerical result being assessed was selected on the basis of the results from multiple eligible analyses of the data.	Cognitive and Affective scores on standard psychometric tests [Time Frame: Testing is conducted at baseline, 18, 36, and 48 months]	No Information	No Information	C	C

## Sheet: Thorndike
SQ	LLM text	Annotator text	LLM label	Annotator label	Accuracy (Extraction)	Accuracy (Response)	Note	Annotator incorrect?
1.1	Yes, the allocation sequence was random. "A random number was assigned to each subject using the built-in random number function in Microsoft Access. The study statistician generated the random allocation sequence."	A random number was assigned to each subject using the built-in random number function in Microsoft Access. A list was created in which subjects were grouped by year of training and then sorted by the random number within each year. Study arm assignments were made by alternating allocation of the listed subjects to intervention or control. The study statistician generated the random allocation se…	Yes Good	Yes Good	C	C	The LLM and the expert both arrive at identical conclusions. However, the expert employs a greater amount of contextual information compared to the LLM, resulting in the extraction of a more lengthy passage.
1.2	Yes, the allocation sequence was concealed until participants were enrolled and assigned to interventions. "Study arm assignments were made by alternating allocation of the listed subjects to intervention or control. The study statistician generated the random allocation sequence."	The study statistician generated the random allocation sequence.	Yes Good	No Information	C	X	The LLM extracts identical information to the expert annotator, but it arrives at an incorrect decision by concluding that the sequence was concealed. In contrast, the annotator maintains a skeptical stance. So the extraction is correct but the answer to SQ is incorrect.
1.3	The PDF file does not provide information on any baseline differences between intervention groups suggesting a problem with the randomization process.	Table 1	No Information	No Good	X	X	-
2.1	{ "Question": "RoB 2.1: Were participants aware of their assigned intervention during the trial?", "Answer": "No, participants were not aware of their assigned intervention during the trial.", "Supporting sentences": { "Text": "Residents in the control group were given instructions to unblind their devices so that the steps, calories, and distance would be visible and they could utilize the Fitbi…	Half of residents were assigned to the activity monitor with visible data (intervention) and half were assigned to an identical activity monitor that was blinded and did not display data (control).	No Good	Yes Bad	X	X	You technically cannot blind this because the people assigned to the intervention group can see the information on the monitor. Therefore, LLM is incorrect in saying that participants were not aware of the intervention received. It comes to this answer using the text extraction from RCT, but the text conveys only the partial truth. Additionally, LLM could have give "Yes Bad" judgment based on the…
2.2	{ "Question": "RoB 2.2: Were carers and people delivering the interventions aware of participants' assigned intervention during the trial?", "Answer": "The PDF file does not provide information on whether carers and people delivering the interventions were aware of participants' assigned intervention during the trial.", "Supporting sentences": {} }	Half of residents were assigned to the activity monitor with visible data (intervention) and half were assigned to an identical activity monitor that was blinded and did not display data (control).	No Information	Yes Bad	X	X
2.3	{ "Question": "RoB 2.3: Were there deviations from the intended intervention that arose because of the trial context?", "Answer": "Yes, there were deviations from the intended intervention that arose because of the trial context.", "Supporting sentences": { "Text": "During the study, there were several deviations from the intended intervention. ... In addition, the study staff sent weekly emails …	N.A.	Yes Bad	No Information	X	X	Is LLM misinterpreting the information? Asked Roger? RoB 2.3: There is really no information in the sentence. < Rogers comment. A part of the sentence that LLM extracts is not found in the RCT PDF. Hallucination? The text that LLM extracts does not answer the question.
2.4	{ "Question": "RoB 2.4 Were these deviations likely to have affected the outcome?", "Answer": "The authors do not provide a clear answer to whether these deviations were likely to have affected the outcome.", "Supporting sentences": { "Text": "The authors do not provide a clear answer to whether these deviations were likely to have affected the outcome.", "Page": 3 } }	N.A.	No Information	No Information	X	X
2.5	{ "Question": "RoB 2.5: Were these deviations from the intended intervention balanced between groups?", "Answer": "The authors do not provide a clear answer to whether these deviations were balanced between groups.", "Supporting sentences": { "Text": "The authors do not provide a clear answer to whether these deviations were balanced between groups.", "Page": 3 } }	N.A.	No Information	No Information	X	X
2.6	{ "Question": "RoB 2.6: Was an appropriate analysis used to estimate the effect of assignment to intervention?", "Answer": "Yes, an appropriate analysis was used to estimate the effect of assignment to intervention.", "Supporting sentences": { "Text": "This randomized controlled trial aimed to improve physician health and increase counseling about exercise through a hospital-based physical activi…	An intention-to-treat analysis of steps for the randomized phase was performed using median steps per day because steps were not normally distributed.	Yes Good	Yes Good	X	C	LLM extracts irrelevant sentence as response. Asked Roger? For RoB 2.6 the word we are looking for is intention to treat (or something like "all patients were analysed in the group they were randomised to). < Rogers comment
2.7	{ "Question": "RoB 2.7 Was there potential for a substantial impact (on the result) of the failure to analyse participants in the group to which they were randomized?", "Answer": "No, there was no potential for a substantial impact on the result of the failure to analyze participants in the group to which they were randomized.", "Supporting sentences": { "Text": "The authors reported that 99 resi…	N.A.	No Good	No Information	X	X	LLM does not extract correct answer in this case, but answers with correct response judgement.
3.1	I apologize for the confusion in my previous response. Here is the answer to your question: { "Question": "RoB 3.1 Were data for this outcome available for all, or nearly all, Participants randomized?", "Answer": "Yes, data for this outcome were available for all participants randomized.", "Supporting sentences": { "Text": "The authors reported that a total of 108 of 127 (85%) internal medicine r…	104 (82%) were randomized in January 2011. Five residents withdrew during Phase 1, and 99 continued participation in Phase 2.	Yes Good	No Bad	C	X	LLM and the annotater annotated the same text (i.e. the same numbers). However, whether the given numbers are important enough to be considered "No Bad" is quite a difficult judgement, depending on results, the information that is available on the participants who drop out, etc. The annotator is quite pessimistic and does not want to exclude the possibility that these low numbers of missing parti…
3.2	I apologize for the confusion in my previous response. Here is the answer to your question: { "Question": "RoB 3.2 Is there evidence that the result was not biased by missing outcome data?", "Answer": "Yes, there is evidence that the result was not biased by missing outcome data.", "Supporting sentences": { "Text": "The authors reported that they analyzed the data on an intention-to-treat basis, …	N.A.	Yes Good	No Information	X	X	LLM extracts information on the IIT analysis and not about the missing data
3.3	I apologize, but I cannot find any information in the PDF file that directly answers your question about missingness in the outcome depending on its true value. The study did not report any issues with missing data, but it did not provide any information on whether missingness in the outcome could depend on its true value. If you have any other questions, please let me know.	All study participants were provided with an activity monitor (Fitbit) that tracked daily activity and wirelessly uploaded the data to a website (http://www.fitbit.com).	No Information	Yes Bad	X	X
3.4	I apologize, but I cannot find any information in the PDF file that directly answers your question about missingness in the outcome depending on its true value. The study did not report any issues with missing data, but it did not provide any information on whether missingness in the outcome could depend on its true value. If you have any other questions, please let me know.	N.A.	No Information	No Information	C	C
4.1	I apologize for the confusion in my previous response. Here is the answer to your question: { "Question": "RoB 4.1 Was the method of measurement of the outcome inappropriate?", "Answer": "No, the method of measurement of the outcome was not inappropriate.", "Supporting sentences": { "Text": "The study used a validated activity monitor to measure the primary outcome of physical activity, which is …	All study participants were provided with an activity monitor (Fitbit) that tracked daily activity and wirelessly uploaded the data to a website (http://www.fitbit.com).	No Good	Yes Bad	C	X	The annotar states that he could also have rated No Good. Fitbit is not perfect for measuring steps but today i would not rate it as bad. Judging appropriateness of an outcome measurement tool is subjective to leniency or stringency of an assessor or annotator and impacted by their experience of using the tool as well as the evidence available through literature reading. The LLM response does not…
4.2	{ "Question": "RoB 4.2 Could measurement or ascertainment of the outcome have differed between intervention groups?", "Answer": "Yes, measurement or ascertainment of the outcome could have differed between intervention groups due to the unblinded nature of the intervention. The intervention group wore an unblinded monitor with visual activity feedback, while the control group wore a blinded monit…	All study participants were provided with an activity monitor (Fitbit) that tracked daily activity and wirelessly uploaded the data to a website (http://www.fitbit.com).	Yes Bad	No Good	C	X	The LLM extracts correct evidence but misinterpets the risk judgment (as the intervention was actually the blinding or not blinding of the fitbit; if the intervention would have been a different one and the fitbits were blinded in one group and not in the other, then LLM would be actually correct in stating that this was problematic (Yes Bad). LLM extracts the evidence from table caption.
4.3	I apologize for the confusion in my previous response. Here is the answer to your question: { "Question": "RoB 4.3 Were outcome assessors aware of the intervention received by study participants?", "Answer": "It is unclear whether outcome assessors were aware of the intervention received by study participants. The study did not provide any information on blinding of outcome assessors.", "Supporti…	Half of residents were assigned to the activity monitor with visible data (intervention) and half were assigned to an identical activity monitor that was blinded and did not display data (control).	No Information	Yes Bad	X	X
4.4	{ "Question": "RoB 4.4 Could the assessment of the outcome have been influenced by knowledge of the intervention received?", "Answer": "Yes, the assessment of the outcome could have been influenced by knowledge of the intervention received. The study staff sent weekly emails to remind residents to charge the device and to offer an incentive for wearing it. Residents who wore the monitor at least …	All study participants were provided with an activity monitor (Fitbit) that tracked daily activity and wirelessly uploaded the data to a website (http://www.fitbit.com).	Yes Bad	Yes Bad	X	C	The extracted sentence does not provide relevant information to judge the SQ.
4.5	{ "Question": "RoB 4.5 Is it likely that the assessment of the outcome was influenced by knowledge of the intervention received?", "Answer": "Yes, it is possible that the assessment of the outcome was influenced by knowledge of the intervention received. The intervention group wore an unblinded monitor with visual activity feedback, while the control group wore a blinded monitor with no feedback …	N.A.	Yes Bad	No Information	X	X	The extracted sentence is relevant ot answering SQ 4.4, but not SQ 4.5. The sentence does not explicit how likely it was that the assessment of the outcome was influenced by the knowledge of intervention received.
5.1	{ "Question": "RoB 5.1 Were the data that produced this result analysed in accordance with a pre-specified analysis plan that was finalized before unblinded outcome data were available for analysis?", "Answer": "Yes, the data that produced the results were analyzed in accordance with a pre-specified analysis plan that was finalized before unblinded outcome data were available for analysis. The st…	N.A.	Yes Good	No Information			No protocol found
5.2	{ "Question": "RoB 5.2 Is the numerical result being assessed likely to have been selected, on the basis of the results, from multiple eligible outcome measurements (e.g., scales, definitions, time points) within the outcome domain?", "Answer": "No, the numerical result being assessed was not likely to have been selected on the basis of the results from multiple eligible outcome measurements with…	N.A.	No Good	No Information			No protocol found
5.3	I apologize, but I cannot answer that question without additional context. Please provide me with the specific numerical result and outcome analysis you are referring to.	N.A.	No Information	No Information			No protocol found

## Sheet: Wyke
SQ	LLM text	Annotator text	LLM label	Annotator label	Accuracy (Extraction)	Accuracy (Response)	Note	Annotator incorrect?
1.1	Yes, the allocation sequence was random. "The allocation sequence for each football club was generated by a computer programme written by a statistician not involved in the final analysis. The sequence was generated using randomised permuted blocks, stratified by club, with block lengths of 4 and 6, at random."	The allocation sequence for each football club was generated by a computer programme written by a statistician not involved in the final analysis. The sequence was generated using randomised permuted blocks, stratified by club, with block lengths of 4 and 6, at random.	Yes Good	Yes Good	C	C	LLM comes to the same response option judgment by extracting the same evidence as the experts
1.2	Yes, the allocation sequence was concealed until participants were enrolled and assigned to interventions. "It was not possible to mask participants or the fieldwork team to allocation, but the primary outcome measurements could not be accessed by either, and allocation was not known by study statisticians until after database lock."	The sequence was securely stored, with access restricted to those responsible for maintaining the randomisation system. Trial coordinators accessed randomisation allocation via a secure online portal.	Yes Good	Yes Good	X	C	LLM comes to the correct response option but uses incorrect text evidence to come to this conclusion
1.3	The text does not provide a clear answer to this question. However, the authors did conduct sensitivity analyses to assess the representativeness of those who provided outcome data for analysis, which suggests that they were aware of the possibility of baseline differences between intervention groups.	Table 1	Yes Bad	No Good	X	X	LLM makes a WRONG judgment using text evidence and the expert actually uses the table for baseline characteristics. However, LLM does not come to the same conclusion as the expert.
2.1	{ "Question": "RoB 2.1: Were participants aware of their assigned intervention during the trial?", "Answer": "Participants and the fieldwork team were not blinded to allocation", "Supporting sentences": "" }	It was not possible to mask participants or the fieldwork team to allocation	Yes Bad	Yes Bad	C	C	The sentence extracted by LLM is not directly found in the PDF, but it is similar to what the human/expert extracted to answer the questions. Could be a case of hallucination. LLM answers the response option correctly though.
2.2	{ "Question": "RoB 2.2: Were carers and people delivering the interventions aware of participants' assigned intervention during the trial?", "Answer": "The study does not provide information on whether carers and people delivering the interventions were aware of participants' assigned intervention during the trial.", "Supporting sentences": "N/A" }	It was not possible to mask participants or the fieldwork team to allocation	No Information	Yes Bad	X	X	Both the sentence extracted and the response judgements are incorrect.
2.3	{ "Question": "RoB 2.3: Were there deviations from the intended intervention that arose because of the trial context?", "Answer": "The study does not provide information on whether there were deviations from the intended intervention that arose because of the trial context.", "Supporting sentences": "N/A" }	N.A.	No Information	No Information	C	C
2.4	{ "Question": "RoB 2.4 Were these deviations likely to have affected the outcome?", "Answer": "The study does not provide information on whether the deviations from the intended intervention were likely to have affected the outcome.", "Supporting sentences": "N/A" }	N.A.	No Information	No Information	C	C
2.5	{ "Question": "RoB 2.5: Were these deviations from the intended intervention balanced between groups?", "Answer": "The study does not provide information on whether the deviations from the intended intervention were balanced between groups.", "Supporting sentences": "N/A" }	N.A.	No Information	No Information	C	C
2.6	{ "Question": "RoB 2.6: Was an appropriate analysis used to estimate the effect of assignment to intervention?", "Answer": "Yes, an appropriate analysis was used to estimate the effect of assignment to intervention. The study used mixed-effects regression models to estimate the intervention effects, with randomised group and baseline value of the outcome measure as fixed effects, and football clu…	All analyses were intention-to-treat.	Yes Good	Yes Good	C	C	LLM uses more information to come to the same response judgment as the expert but uses more contextual information to come to this decision. Both the judgment and the extracted sentence are correct.
2.7	{ "Question": "RoB 2.7 Was there potential for a substantial impact (on the result) of the failure to analyse participants in the group to which they were randomized?", "Answer": "No, there was no potential for a substantial impact on the result of the failure to analyze participants in the group to which they were randomized. All analyses were intention-to-treat .", "Supporting sentences": ": \"…	N.A.	No Good	No Information	C	X	The extracted text is not relevant to 2.7; here it should extract text that answers whether there was a potential for bias if intention to treat would not have been implemented (e.g. if many people switched interventions). The extracted just extracts information on intention to treat, which is useless.
3.1	{ "Question": "RoB 3.1 Were data for this outcome available for all, or nearly all, Participants randomized?", "Answer": "No, data for this outcome were not available for all or nearly all participants randomized. The study conducted sensitivity analyses to account for missing data 9.", "Supporting sentences": "9: \"Sensitivity analyses were carried out for analyses of the two primary outcomes an…	Table 3. Physical measures for participants allocated to the EuroFIT programme immediately (Intervention) or after 12 months (comparison).	No Bad	No Bad	X	C	LLM does not extract relevant or informative text evidence to answer the SQ.
3.2	I apologize, but I cannot provide an answer to this question as there is no information in the given texts that directly addresses whether there is evidence that the result was not biased by missing outcome data. The study conducted sensitivity analyses to account for missing data, but this does not necessarily indicate whether the result was biased or not.	Sensitivity analyses using multiple imputations, adjusting for activPAL wear time and repeated measures analysis, showed broadly similar results (S1 Tables, Tables C, D and E).	No Information	Yes Good	X	X	The annotator was more lenient than LLM. Strictly speaking LLM was more correct because it stated that altough the authors presented results from repeated measures analysis they did not present evidence that there was no bias.
3.3	I apologize, but I cannot provide an answer to this question as there is no information in the given texts that directly addresses whether missingness in the outcome could depend on its true value.	The two primary outcomes were total physical activity (steps per day), objectively measured 12 months after randomisation using the activPAL monitor (model activPAL micro; PAL Technologies, Glasgow, United Kingdom). The activPAL has been found to have good measurement properties to assess sitting, standing, stepping, and postural transitions in adults [20–22].	No Information	Yes Bad	X	X
3.4	I apologize, but I cannot provide an answer to this question as there is no information in the given texts that directly addresses whether missingness in the outcome depended on its true value.	N.A.	No Information	No Information	C	C
4.1	I apologize, but I cannot provide an answer to this question as there is no information in the given texts that directly addresses whether the method of measurement of the outcome was inappropriate.	The two primary outcomes were total physical activity (steps per day) and total sedentary time (minutes per day), objectively measured 12 months after randomisation using the activPAL monitor (model activPAL micro; PAL Technologies, Glasgow, United Kingdom). The activPAL has been found to have good measurement properties to assess sitting, standing, stepping, and postural transitions in adults [2…	No Information	No Good	X	X
4.2	Based on the given texts, there is no indication that the measurement or ascertainment of the outcome could have differed between intervention groups [No relevant information found].	The two primary outcomes were total physical activity (steps per day), objectively measured 12 months after randomisation using the activPAL monitor (model activPAL micro; PAL Technologies, Glasgow, United Kingdom). The activPAL has been found to have good measurement properties to assess sitting, standing, stepping, and postural transitions in adults [20–22].	No Information	No Good	X	X
4.3	I apologize for the confusion. Based on the given texts, there is no information provided regarding whether outcome assessors were aware of the intervention received by study participants. [No relevant information found].	The two primary outcomes were total physical activity (steps per day) and total sedentary time (minutes per day), objectively measured 12 months after randomisation using the activPAL monitor (model activPAL micro; PAL Technologies, Glasgow, United Kingdom). The activPAL has been found to have good measurement properties to assess sitting, standing, stepping, and postural transitions in adults [2…	No Information	Yes Bad	X	X
4.4	I apologize for the confusion. Based on the given texts, there is no information provided regarding whether the assessment of the outcome could have been influenced by knowledge of the intervention received. [No relevant information found].	The two primary outcomes were total physical activity (steps per day)	No Information	Yes Bad	X	X
4.5	I apologize for the confusion. Based on the given texts, there is no information provided regarding whether it is likely that the assessment of the outcome was influenced by knowledge of the intervention received. [No relevant information found].	N.A.	No Information	No Information	X	X
5.1	Yes, the data that produced the results were analyzed in accordance with a pre-specified analysis plan that was finalized before unblinded outcome data were available for analysis. The authors state that "the statistical analysis plan was finalized before the database was locked and the unblinded outcome data were available for analysis" 10.	1. Changes to total physical activity (i.e. steps per day) at 3 and 12 months after baseline, objectively measured with the ActivPAL device (an instrument worn on the thigh for one week at a time to capture the pattern and intensity of the participant’s activities)	Yes Good	Yes Good	C	C	The content LLM summarizes is correct, but it is not found in the PDF. This could be considered as a case of hallucination. However, the paper does mention an attached statistical plan as a supplementary material and LLM was factual about identifying one.
5.2	I apologize for the confusion. Based on the given texts, there is no specific numerical result being assessed, so it is not possible to determine whether it was selected from multiple eligible outcome measurements within the outcome domain. [No relevant information found].	1. Changes to total physical activity (i.e. steps per day) at 3 and 12 months after baseline, objectively measured with the ActivPAL device (an instrument worn on the thigh for one week at a time to capture the pattern and intensity of the participant’s activities)	No Information	No Good	X	X
5.3	I apologize for the confusion. Based on the given texts, there is no specific numerical result being assessed, so it is not possible to determine whether it was selected from multiple eligible analyses of the data. [No relevant information found].	N.A.	No Information	No Information	C	C

## Sheet: Myer
SQ	LLM text	Annotator text	LLM label	Annotator label	Accuracy (Extraction)	Accuracy (Response)	Note	Annotator incorrect?
1.1	Yes, the allocation sequence was random. This is supported by the following sentence from : "Participants were randomly assigned (1:1) to the MCH-ART intervention or standard of care (SOC) control arm using a computer-generated allocation sequence stratified by site and intended feeding method."	After providing written informed consent, eligible mother–infant pairs were allocated 1:1 to the intervention or control arm via computer-generated block randomisation with dynamically permuted block sizes from 2 to 8.	Yes Good	Yes Good	X	C	In this instance LLM answered correctly saying that the sequence was randomly generated and also extracted the sentence related to answering the question, but the generated sentence was not found in the PDF. This is a case of "factual hallucation".
1.2	Yes, the allocation sequence was concealed until participants were enrolled and assigned to interventions. This is supported by the following sentence from : "Allocations were via opaque sealed envelopes kept securely and accessed by the study coordinator."	Allocations were via opaque sealed envelopes kept securely and accessed by the study coordinator.	Yes Good	Yes Good	C	C	Both the response and the text extraction were incorrect
1.3	No, baseline differences between intervention groups did not suggest a problem with the randomisation process. This is supported by the following sentence from : "Baseline characteristics were similar between trial arms, with no statistically significant differences observed."	Table 1	No Good	No Good	C	C	Notice that both the expert and LLM come to same conclusion based on different parts of the full-text
2.1	Answer: The PDF file does not contain information on whether participants were aware of their assigned intervention during the trial. JSON extract: ``` { "Question": "RoB 2.1: Were participants aware of their assigned intervention during the trial?", "Answer": "The PDF file does not contain information on whether participants were aware of their assigned intervention during the trial." } ```	Women randomised to the intervention continued to receive postnatal care in the MCH clinic for the duration of breastfeeding, with care provided to their HIV-exposed infants in the same service. As part of this, nurse-midwives provided ongoing HIV-specific services (including ART and routine infant HIV diagnostic testing) in addition to general care (including contraception for mothers and routin…	No Information	Yes Bad	X	X
2.2	Answer: The PDF file does not contain information on whether carers and people delivering the interventions were aware of participants' assigned intervention during the trial. JSON extract: ``` { "Question": "RoB 2.2: Were carers and people delivering the interventions aware of participants' assigned intervention during the trial?", "Answer": "The PDF file does not contain information on whether …	Women randomised to the intervention continued to receive postnatal care in the MCH clinic for the duration of breastfeeding, with care provided to their HIV-exposed infants in the same service. As part of this, nurse-midwives provided ongoing HIV-specific services (including ART and routine infant HIV diagnostic testing) in addition to general care (including contraception for mothers and routin…	No Information	Yes Bad	X	X
2.3	Answer: The PDF file does not provide information on whether there were deviations from the intended intervention that arose because of the trial context. JSON extract: ``` { "Question": "RoB 2.3: Were there deviations from the intended intervention that arose because of the trial context?", "Answer": "The PDF file does not provide information on whether there were deviations from the intended in…	N.A.	No Information	No Information	C	C
2.4	Answer: The PDF file does not provide information on whether deviations from the intended intervention that arose because of the trial context were likely to have affected the outcome. JSON extract: ``` { "Question": "RoB 2.4 Were these deviations likely to have affected the outcome?", "Answer": "The PDF file does not provide information on whether deviations from the intended intervention that a…	N.A.	No Information	No Information	C	C
2.5	Answer: The PDF file does not provide information on whether deviations from the intended intervention were balanced between groups. JSON extract: ``` { "Question": "RoB 2.5: Were these deviations from the intended intervention balanced between groups?", "Answer": "The PDF file does not provide information on whether deviations from the intended intervention were balanced between groups." } ```	N.A.	No Information	No Information	C	C
2.6	Answer: Yes, an appropriate analysis was used to estimate the effect of assignment to intervention. The study used additive binomial regression models to examine the effect of trial arm on the primary outcome after adjusting for participant clinical and demographic characteristics . JSON extract: ``` { "Question": "RoB 2.6: Was an appropriate analysis used to estimate the effect of assignment to …	all analysis are by intention to treat	Yes Good	Yes Good	X	C	Though LLM comes to the correct response option judgment, it uses incorrect evidence extraction to come to this judgment. So it is incorrect for extraction and correct for response option.
2.7	Answer: There is potential for a substantial impact on the result of the failure to analyze participants in the group to which they were randomized. The study used multiple imputation via chained equations to create 25 datasets with complete composite endpoint data for use in sensitivity analyses . However, the PDF file does not provide information on the potential impact of the failure to analyz…	N.A.	No Information	No Information	C	C	It is technically not "No Information". 2.7 remains unanswered if 2.6 was "Yes Good". The LLM annotation is not providing information on 2.7. Information on 2.7 would need something like a sentence on people switching intervention groups.
3.1	Answer: No, data for the primary outcome were not available for all participants randomized. Among the 471 women randomized, 411 had VL data available for the primary outcome analysis. 11 Supporting sentences: "Among the 471 women randomized, 411 had VL data available for the primary outcome analysis." 11 JSON: { "Answer": "No, data for the primary outcome were not available for all participants …	Of the 471 breastfeeding mother–infant pairs randomised into the trial at a median of 5 days postpartum (IQR, 4–7), 381 (81%) initiated ART under Option B+. All women participating in the trial, regardless of trial arm, were followed with separate trial measurement visits up to 12 months postpartum through 21 January 2016. During this time, 59 women (13%) were lost from scheduled trial measuremen…	No Bad	No Bad	C	C	LLM does not extract the exact sentence from the paper, but generates a summarized sentence with correct information from the paper.
3.2	Answer: Yes, there is evidence that the result was not biased by missing outcome data. The study used multiple imputation via chained equations to create 25 datasets with complete composite endpoint data for use in sensitivity analyses, and the results were consistent with the primary analysis. 19 Supporting sentences: "To examine the potential influence of missing VL outcome data, multiple imput…	N.A.	Yes Good	No Information	C	X	Altough LLM extracts good text for how to deal with missing data, the authors did not present evidence that there was no bias, therefore LLM is wrong in its interpretation.		Correctly extracted text, but interpretation for response option is lenient.
3.3	Answer: The source does not contain information to answer this question.	infant mortality	No Information	No Good	X	X	Interpretation for mortality is the same for falls and fatigue outcomes.
3.4	I apologize for the confusion, but the sentences provided do not answer the question. Please provide a specific question related to the content of the PDF file.	N.A.	No Information	No Information	C	C
4.1	Answer: The source does not contain information to answer this question.	infant mortality	No Information	No Good	X	X
4.2	I apologize for the confusion, but the sentences provided do not answer the question. Please provide a specific question related to the content of the PDF file.	infant mortality	No Information	No Good	X	X
4.3	Answer: The source does not contain a direct answer to this question. However, based on the information provided in the PDF, it can be inferred that outcome assessors were not aware of the intervention received by study participants. The study was a randomized controlled trial, and the intervention and control arms were designed to be comparable . Additionally, the study protocol specified that o…	Women randomised to the intervention continued to receive postnatal care in the MCH clinic for the duration of breastfeeding, with care provided to their HIV-exposed infants in the same service. As part of this, nurse-midwives provided ongoing HIV-specific services (including ART and routine infant HIV diagnostic testing) in addition to general care (including contraception for mothers and routin…	No Good	Yes Bad	X	X	LLM seems to be hallucinating in this case because the words blind or mask as extracted in the sentences do not exist in the uploaded PDF.
4.4	Answer: The source does not contain a direct answer to this question. However, based on the information provided in the PDF, it can be inferred that the assessment of the outcome could have been influenced by knowledge of the intervention received. The study protocol specified that outcome assessors should be blinded to the intervention status of the participants [S1 Text]. However, it is possibl…	infant mortality	Yes Bad	No Good	X	X	The extracted text is irrelevant to judging the bias
4.5	Answer: The source does not provide a clear answer to this question. While the study protocol specified that outcome assessors should be blinded to the intervention status of the participants [S1 Text], it is not possible to determine from the information provided whether the assessment of the outcome was actually influenced by knowledge of the intervention received. JSON: ``` { "Answer": "The so…	infant mortality	No Information	No Good	X	X
5.1	Answer: Yes, the data were analyzed in accordance with a pre-specified analysis plan that was finalized before unblinded outcome data were available for analysis. Supporting sentences from : "Statistical analysis The trial sample size was based on a superiority comparison using 90% power and a 2-sided alpha at 0.05. With 1:1 randomisation, we aimed to detect an absolute difference in the pri- mar…	Brief Summary: The purpose of this study is to understand how to improve health care services for HIV-positive women during their pregnancy and after delivery. The study's aim is to compare two different ways of providing antiretroviral therapy for pregnant women with HIV. The study is to be conducted at the Gugulethu Midwife Obstetric Unit (MOU) in Cape Town. There are three phases of the study:…	Yes Good	Yes Good	X	C	LLM extracts correct information abuot the conducted statistical analysis from the text, but it is not confirmed whether this was prespecified in the protocol.
5.2	Answer: Yes, the numerical result being assessed was selected from multiple eligible outcome measurements within the outcome domain. Supporting sentences from : "Prod- uct-limit methods were used for time-to-event analyses, with the log-rank test used to compare survival times. VS was defined as VL < 50 copies/ml for the primary outcome, with additional analyses for VL < 1,000 copies/ml based on …	N.A.	Yes Bad	No Information	X	X	Extracting information about the outcome that is not the target outcome for our assessment.
5.3	Answer: No, the numerical result being assessed was not likely to have been selected from multiple eligible analyses of the data. Supporting sentences from : "Table 3. Results of additive binomial models examining the association between trial arm and primary outcome adjusted for demographic and clinical characteris- tics (n = 411)." Supporting sentences in JSON: ``` { "text": "Table 3. Results o…	N.A.	No Good	No Information	X	X	The LLM extracts information from the trial text and not from the registered protocol. Had the text been extracted along with additional information from the protocol, it could have been considered as correctly extracted evidence.

## Sheet: Taylor
SQ	LLM text	Annotator text	LLM label	Annotator label	Accuracy (Extraction)	Accuracy (Response)	Note	Annotator incorrect?
1.1	Yes, the allocation sequence was random. "Following the return of completed baseline questionnaires, participants were randomised to the two groups in a 1.33:1 ratio in favour of the intervention arm. Strict allocation concealment was maintained via an independent, centralised online service that used stratified permuted blocks with randomly varying block sizes of 7 or 14 and recruitment site as …	Following the return of completed baseline questionnaires, participants were randomised to the two groups in a 1.33:1 ratio in favour of the intervention arm. Strict allocation concealment was maintained via an independent, centralised online service that used stratified permuted blocks with randomly varying block sizes of 7 or 14 and recruitment site as a stratification factor	Yes Good	Yes Good	C	C	Both extraction and the judgment response are correct.
1.2	Yes, the allocation sequence was concealed until participants were enrolled and assigned to interventions. "Strict allocation concealment was maintained via an independent, centralised online service that used stratified permuted blocks with randomly varying block sizes of 7 or 14 and recruitment site as a stratification factor".	Strict allocation concealment was maintained via an independent, centralised online service that used stratified permuted blocks with randomly varying block sizes of 7 or 14 and recruitment site as a stratification factor	Yes Good	Yes Good	C	C	Both extraction and the judgment response are correct.
1.3	The PDF file does not contain information on whether baseline differences between intervention groups suggested a problem with the randomisation process.	Table 1	No Information	No Good	X	X	Both extraction and the judgment response are INCORRECT.
2.1	{ "Question": "RoB 2.1: Were participants aware of their assigned intervention during the trial?", "Answer": "Yes, participants were aware of their assigned intervention during the trial.", "Supporting sentences": { "Text": "Due to the nature of the intervention, it was not feasible to mask participants or group facilitators to study arm. Participants’ health care professionals and all those retr…	The control group received usual care (including a widely available pain education leaflet. The intervention was a facilitated, experiential learning group course based on cognitive behavioural principles plus usual care	Yes Bad	Yes Bad	C	C	Both extraction and the judgment response are correct.
2.2	{ "Question": "RoB 2.2: Were carers and people delivering the interventions aware of participants' assigned intervention during the trial?", "Answer": "Yes, carers and people delivering the interventions were aware of participants' assigned intervention during the trial.", "Supporting sentences": { "Text": "Due to the nature of the intervention, it was not feasible to mask participants or group f…	The control group received usual care (including a widely available pain education leaflet. The intervention was a facilitated, experiential learning group course based on cognitive behavioural principles plus usual care	Yes Bad	Yes Bad	C	C	Both extraction and the judgment response are correct.
2.3	{ "Question": "RoB 2.3: Were there deviations from the intended intervention that arose because of the trial context?", "Answer": "The fidelity of the intervention was evaluated before analyzing the trial outcome, and it was delivered as intended.", "Supporting sentences": { "Text": "Before we analyzed the trial outcome, we evaluated the fidelity of our intervention—this showed that it was delive…	N.A.	No Good	No Information	X	X	ask Roger?: [Wednesday 05:44] Roger Hilfiker The text states that the intervention was delivered as they planned; but this does not mean that the patients did not deviate from the interventions. I guess they observed whether the therapist did stick to the intervention guidelines and did not do low quality interventions etc. If we now follow Higgins whish to state not-guilty until proven otherwise…
2.4	I apologize, but the text you provided does not contain any information that can be used to answer the question about RoB 2.4. Could you please provide a specific question or more context so I can assist you better?	N.A.	No Information	No Information	C	C
2.5	I'm sorry, but the text you provided does not contain any information that can be used to answer the question about RoB 2.5. Could you please provide a specific question or more context so I can assist you better?	N.A.	No Information	No Information	C	C
2.6	I apologize, but the text you provided does not contain any information that can be used to answer the question about RoB 2.6. Could you please provide a specific question or more context so I can assist you better?	All analyses were performed according to the intention-to-treat principle.	No Information	Yes Good	X	X
2.7	I apologize, but the text you provided does not contain any information that can be used to answer the question about RoB 2.7. Could you please provide a specific question or more context so I can assist you better?	N.A.	No Information	No Information	C	C	It is technically not "No Information". 2.7 remains unanswered if 2.6 was "Yes Good".
3.1	To answer your question, RoB 3.1 asks whether data for the outcome of interest were available for all or nearly all participants randomized. The study authors stated that they used multiple imputation to include all participants with follow-up data in the analysis . Additionally, they imputed the individual questions that formed the CPG disability score and therefore included in the imputation mo…	We obtained a complete set of baseline and primary outcome data from 621 (88%) participants and, with multiple imputation for missing primary outcome data (see above), were able to include 652 (93%) participants in our analysis (Fig 1). Table 3 shows the results for primary and secondary outcomes at 6- and 12-mo follow-up.	Yes Good	No Bad	X	X	The extracted evidence is good for S+ 3.2 but for 3.1 lacks substance for making a decision for response judgment.
3.2	To answer your question, RoB 3.2 asks whether there is evidence that the result was not biased by missing outcome data. The study authors performed sensitivity analyses to assess the robustness of the analysis to different assumptions regarding missing data . They also used multiple imputation for analysis of the primary outcome, pain-related disability, and imputed the individual questions that …	N.A.	Yes Good	No Information	C	X	LLM might be wright, the authors presented results from multiple imputation; the annotator is more strict and states that there is not enough information whether the multiple imputation actually reduced the risk of bias.
3.3	To answer your question, RoB 3.3 asks whether missingness in the outcome could depend on its true value. The study authors did not provide any information in the text that directly addresses this question. Therefore, it is unclear whether missingness in the outcome could depend on its true value.	The primary outcome was pain-related disability at 12 mo. We chose a well-validated tool, the Chronic Pain Grade (CPG), which has two subscales—pain intensity and pain-related disability, which are scored independently and can be combined to form the CPG overall grade [20].	No Information	Yes Bad	X	X	For pain rleated disability, the missing values can relate to the true value leading to the expert annotating it as high risk. Though for the LLM, it is not directly apparant.
3.4	To answer your question, RoB 3.4 asks whether it is likely that missingness in the outcome depended on its true value. The study authors did not provide any information in the text that directly addresses this question. Therefore, it is unclear whether missingness in the outcome depended on its true value.	N.A.	No Information	No Information	C	C
4.1	To answer your question, RoB 4.1 asks whether the method of measurement of the outcome was inappropriate. The study authors used a well-validated tool, the Chronic Pain Grade (CPG), to measure the primary outcome of pain-related disability at 12 months . The CPG has two subscales, pain intensity and pain-related disability, which are scored independently and can be combined to form the CPG overal…	The primary outcome was pain-related disability at 12 mo. We chose a well-validated tool, the Chronic Pain Grade (CPG), which has two subscales—pain intensity and pain-related disability, which are scored independently and can be combined to form the CPG overall grade [20].	No Good	No Good	C	C
4.2	To answer your question, RoB 4.2 asks whether measurement or ascertainment of the outcome could have differed between intervention groups. The study authors did not provide any information in the text that suggests that measurement or ascertainment of the outcome could have differed between intervention groups. Therefore, it is unclear whether measurement or ascertainment of the outcome could hav…	The primary outcome was pain-related disability at 12 mo. We chose a well-validated tool, the Chronic Pain Grade (CPG), which has two subscales—pain intensity and pain-related disability, which are scored independently and can be combined to form the CPG overall grade [20].	No Information	No Good	X	X
4.3	To answer your question, RoB 4.3 asks whether outcome assessors were aware of the intervention received by study participants. The study authors reported that outcome assessors were blinded to treatment allocation . Therefore, it can be inferred that outcome assessors were not aware of the intervention received by study participants. JSON: { "Question": "RoB 4.3 Were outcome assessors aware of th…	The primary outcome was pain-related disability at 12 mo. We chose a well-validated tool, the Chronic Pain Grade (CPG), which has two subscales—pain intensity and pain-related disability, which are scored independently and can be combined to form the CPG overall grade [20]. The intervention was a facilitated, experiential learning group course based on cognitive behavioural principles plus usual …	No Good	Yes Bad	X	X	The extraction is correct but not for the target outcome being assessed by the epxert. However, LLM was not provided with the information of which target outcome we were assessing.
4.4	To answer your question, RoB 4.4 asks whether the assessment of the outcome could have been influenced by knowledge of the intervention received. The study authors reported that participants' health care professionals and all those retrieving, handling, or processing outcome data remained unaware of participants' allocated study arms . Additionally, outcome assessors were blinded to treatment all…	N.A.	No Good	No Information	X	X	The extraction is correct but not for the target outcome being assessed by the epxert. However, LLM was not provided with the information of which target outcome we were assessing.
4.5	To answer your question, RoB 4.5 asks whether it is likely that the assessment of the outcome was influenced by knowledge of the intervention received. The study authors reported that outcome assessors were blinded to treatment allocation . Additionally, participants' health care professionals and all those retrieving, handling, or processing outcome data remained unaware of participants' allocat…	N.A.	No Good	No Information	X	X	The extraction is correct but not for the target outcome being assessed by the epxert. However, LLM was not provided with the information of which target outcome we were assessing.
5.1	To answer your question, RoB 5.1 asks whether the data that produced this result were analyzed in accordance with a pre-specified analysis plan that was finalized before unblinded outcome data were available for analysis. The study authors reported that all analyses presented in the study were predefined in the statistical analysis plan , which was finalized before any investigators had unmasked …	Null Hypothesis - There is no difference in pain related disability between those exposed to the selfmanagement chronic pain course and those with usual GP care plus relaxation. Pain related disability	Yes Good	Yes Good	X	C	LLM does identify that statistical analysis plan was in place, but does not extract any information from the trial protocol.
5.2	To answer your question, RoB 5.2 asks whether the numerical result being assessed is likely to have been selected, on the basis of the results, from multiple eligible outcome measurements within the outcome domain. The study authors reported that the primary outcome was pain-related disability at 12 months, which was measured using the Chronic Pain Grade (CPG) . The CPG has two subscales, pain in…	N.A.	No Good	No Information	X	X	The LLM extraction is not helpful to make a decision for response judgment.
5.3	I'm sorry, but the given text does not contain information relevant to RoB 5.3. Is there anything else I can help you with?	N.A.	No Information	No Information	C	C

## Sheet: Stuck
SQ	LLM text	Annotator text	LLM label	Annotator label	Accuracy (Extraction)	Accuracy (Response)	Note	Annotator incorrect?
1.1	Yes, the allocation sequence was random. "Enrolment was terminated on January 8, 2002, when the required sample size was reached" . "A total of 4,115 patients aged 65 y and older were assessed for eligibility, 3,493 were eligible, and 2,284 were included in the study and underwent randomisation" . "PRO-AGE Solothurn CONSORT diagram. The randomisation ratio (intervention to control group) was 1:1 …	were randomly allocated to the intervention and control groups by the study centre based at the University of Bern using a computer-generated allocation sequence.	Yes Good	Yes Good	X	C	Though LLM answers correctly, it does not select sentences containing appropriate methods used for randomisation. Therefore, we consider it inaccurate at the extraction level. The expert chooses the exact method of randomisation.
1.2	The PDF does not provide information on whether the allocation sequence was concealed until participants were enrolled and assigned to interventions.	were randomly allocated to the intervention and control groups by the study centre based at the University of Bern using a computer-generated allocation sequence.	No Information	Yes Good	X	X	-
1.3	No, there were no significant differences (p < 0.05; based on z-statistics from generalized estimating equation models) between the intervention and control groups in any of the baseline characteristics listed in Table 2 .	Table 2	No Good	No Good	C	C	LLM selects information from the text and not from the table. LLM extracts correct evidence and answers the SQ correctly with the correct response option.
2.1	Answer: It is not clear from the source whether participants were aware of their assigned intervention during the trial. Explanation: The source does not provide any information on whether participants were aware of their assigned intervention during the trial. Therefore, it is not possible to determine the answer to this question based on the given texts. JSON extract: ``` "N/A" ```	Based on completed HRA-O questionnaires, individualised computer-generated participant and provider feedback reports were generated and returned to the PCPs and the participants. PCPs used the reports to motivate patients to reduce unhealthy behaviours in collaboration with the nurse counsellors, to implement preventive care interventions (e.g., influenza vaccination, blood pressure measurement),…	No Information	Yes Bad	X	X
2.2	Answer: It is not clear from the source whether carers and people delivering the interventions were aware of participants' assigned intervention during the trial. Explanation: The source does not provide any information on whether carers and people delivering the interventions were aware of participants' assigned intervention during the trial. Therefore, it is not possible to determine the answer…	Based on completed HRA-O questionnaires, individualised computer-generated participant and provider feedback reports were generated and returned to the PCPs and the participants. PCPs used the reports to motivate patients to reduce unhealthy behaviours in collaboration with the nurse counsellors, to implement preventive care interventions (e.g., influenza vaccination, blood pressure measurement),…	No Information	Yes Bad	X	X
2.3	Answer: The source does not provide any information on whether there were deviations from the intended intervention that arose because of the trial context. Explanation: The source does not mention any deviations from the intended intervention that arose because of the trial context. Therefore, it is not possible to determine the answer to this question based on the given texts. JSON extract: ```…	N.A.	No Information	No Information	C	C
2.4	Answer: The source does not provide any information on whether there were deviations from the intended intervention that were likely to have affected the outcome. Explanation: The source does not mention any deviations from the intended intervention that were likely to have affected the outcome. Therefore, it is not possible to determine the answer to this question based on the given texts. JSON …	N.A.	No Information	No Information	C	C
2.5	Answer: The source does not provide any information on whether deviations from the intended intervention were balanced between groups. Explanation: The source does not mention any deviations from the intended intervention or whether they were balanced between groups. Therefore, it is not possible to determine the answer to this question based on the given texts. JSON extract: ``` "N/A" ```	N.A.	No Information	No Information	C	C
2.6	Answer: Yes, an appropriate analysis was used to estimate the effect of assignment to intervention. The study used an intention-to-treat analysis to estimate the effect of assignment to intervention . JSON extract: ``` { "answer": "Yes, an appropriate analysis was used to estimate the effect of assignment to intervention.", "supporting_sentences": [ "At 8 y, based on an intention-to-treat analysi…	Standard intention-to-treat analyses were used for mortality analysis.	Yes Good	Yes Good	C	C	Both LLM and the expert come to the same judgment but using different extracted text. The text extracted by LLM is found in the RCT.
2.7	Answer: Yes, there was potential for a substantial impact on the result of the failure to analyze participants in the group to which they were randomized. The study used an intention-to-treat analysis to estimate the effect of assignment to intervention, which helps to minimize the impact of failure to analyze participants in the group to which they were randomized . JSON extract: ``` { "answer":…	N.A.	Yes Bad	No Information	X	X	It is technically not "No Information". 2.7 remains unanswered if 2.6 was "Yes Good". The LLM annotation is not providing information on 2.7. Information on 2.7 would need something like a sentence on people switching intervention groups.
3.1	I apologize for the confusion. To answer your question, 11 on page 11 provides information on the availability of data for all participants randomized. Complete case analyses yielded similar results (S7 Table). Also, the results of the sensitivity analyses with inverse-probability-of-attrition weighting for investigating attrition bias were similar to complete case and multiple imputation results…	Vital status at the end of 2008 could be ascertained for all study participants, either through linkage with the Swiss National Cohort (for 2,242 patients, 98.2%) or, if linkage was unsuccessful,	Yes Good	Yes Good	X	C	Both LLM and expert identify the evidence to answer the question on Page 11 of the trial. LLM extracts evidence for other outcomes and not the target outcome and not mortality.
3.2	To answer your question, 6 on page 6 provides information on the sensitivity analyses conducted to investigate the potential impact of missing data on the results. The authors used the complete case dataset, excluding individuals with missing data, and conducted a sensitivity analysis to test the potential impact of attrition bias due to loss to follow-up of individuals at 2 y. They used inverse-…	N.A.	Yes Good	No Information	X	X	Because 3.1 was good, 3.2 is not applicable. And LLM talks about all outcomes and not only about mortality. if you would ask him about mortality, his answer would probably be different
3.3	I apologize, but the given text does not contain information that directly addresses the question of whether missingness in the outcome could depend on its true value.	N.A.	No Information	No Information	C	C
3.4	I apologize, but the given text does not contain information that directly addresses the question of whether missingness in the outcome depended on its true value.	N.A.	No Information	No Information	C	C
4.1	I apologize, but the given text does not contain information that directly addresses the question of whether missingness in the outcome depended on its true value.	At 8 y, the primary outcome was all-cause mortality Vital status at the end of 2008 was ascertained for all study participants, either through probabilistic linkage with the Swiss National Cohort [24] or, if linkage was unsuccessful, from municipal registers.	No Information	No Good	X	X
4.2	I apologize, but the given text does not contain information that directly addresses the question of whether measurement or ascertainment of the outcome could have differed between intervention groups.	Vital status at the end of 2008 was ascertained for all study participants, either through probabilistic linkage with the Swiss National Cohort [24] or, if linkage was unsuccessful, from municipal registers.	No Information	No Good	X	X
4.3	I apologize for the confusion. Let me try again. RoB 4.3 refers to whether outcome assessors were aware of the intervention received by study participants. The given text does not contain information that directly addresses this question.	Vital status at the end of 2008 was ascertained for all study participants, either through probabilistic linkage with the Swiss National Cohort [24] or, if linkage was unsuccessful, from municipal registers.	No Information	No Good	X	X
4.4	RoB 4.4 refers to whether the assessment of the outcome could have been influenced by knowledge of the intervention received. The given text does not contain information that directly addresses this question.	N.A.	No Information	No Information	C	C
4.5	I apologize, but the given text does not contain information that directly addresses the question of whether the assessment of the outcome was influenced by knowledge of the intervention received.	N.A.	No Information	No Information	C	C
5.1	Answer: Yes, the data were analyzed in accordance with a pre-specified analysis plan that was finalized before unblinded outcome data were available for analysis. Supporting sentences (in JSON format): ``` { "text": "All analyses were unadjusted. A p-value of less than 0.05 in two-sided test statistics", "page": 6 }, { "text": "S1 Text. PRO-AGE Solothurn study protocol and statistical analysis pl…	"Time From Randomization to Virologic Failure or Death for Participants Who Had SD NVP Exposure Prior to Study Entry [ Time Frame: Through database cutoff for DSMB review (by October 6, 2008) with median follow-up 72 weeks and range from 0 to 144 weeks. ]"	Yes Good	Yes Good	X	C	LLM does identify that statistical analysis plan was in place, but does not extract any information from the trial protocol.
5.2	Answer: No, the numerical result being assessed was not likely to have been selected on the basis of the results from multiple eligible outcome measurements within the outcome domain. Supporting sentences (in JSON format): ``` { "text": "An initial plan to use composite variables (e.g., by calculating an overall adherence rate for summarising the information on adherence to each of the six recomm…	N.A.	No Good	No Information	X	X
5.3	Answer: No, the numerical result being assessed was not likely to have been selected on the basis of the results from multiple eligible analyses of the data. Supporting sentences (in JSON format): ``` { "text": "All analyses were unadjusted. A p-value of less than 0.05 in two-sided test statistics", "page": 6 }, { "text": "S1 Text. PRO-AGE Solothurn study protocol and statistical analysis plan.",…	N.A.	No Good	No Information	X	X

[truncated: 3 more sheets: Lockman, Zhang, Eskilsson]
