# Supplementary material for: RoBuster—Corpus Annotated With Risk of Bias Text Spans in Randomized Controlled Trials in Physiotherapy and Rehabilitation: Corpus Development and Annotation Study
Source: JMIR Form Res. 2026 Apr 27;10:e55127. doi: 10.2196/55127 (PMC13120535; doi:10.2196/55127)
Supplement: Multimedia Appendix 5 [file formative-v10-e55127-s005.zip]

Archive with 8 entries (7 files):
- RoBuster/
- __MACOSX/._RoBuster
- RoBuster/RoBuster_2023_12_04.tsv
- __MACOSX/RoBuster/._RoBuster_2023_12_04.tsv
- RoBuster/RoBuster_OOS_2023_12_04.tsv
- __MACOSX/RoBuster/._RoBuster_OOS_2023_12_04.tsv
- RoBuster/README.txt
- __MACOSX/RoBuster/._README.txt
