# Supplementary material for: RoBuster—Corpus Annotated With Risk of Bias Text Spans in Randomized Controlled Trials in Physiotherapy and Rehabilitation: Corpus Development and Annotation Study
Source: JMIR Form Res. 2026 Apr 27;10:e55127. doi: 10.2196/55127 (PMC13120535; doi:10.2196/55127)
Supplement: Multimedia Appendix 5 [file formative-v10-e55127-s005.zip › RoBuster/RoBuster_2023_12_04.tsv]

pdf	page_index	index	text	x1	y1	x2	y2	label
Stuck1_2015_allcausemortality_Hilfiker_withProtocol	3	227	were	437.959	266.567	456.6892	275.88709	1_1_Yes_Good
Stuck1_2015_allcausemortality_Hilfiker_withProtocol	3	228	randomly	458.936	266.567	497.7564	275.88709	1_1_Yes_Good
Stuck1_2015_allcausemortality_Hilfiker_withProtocol	3	229	allocated	499.982	266.567	535.2624000000001	275.88709	1_1_Yes_Good
Stuck1_2015_allcausemortality_Hilfiker_withProtocol	3	230	to	537.571	266.567	545.59108	275.88709	1_1_Yes_Good
Stuck1_2015_allcausemortality_Hilfiker_withProtocol	3	231	the	547.776	266.567	560.2660999999999	275.88709	1_1_Yes_Good
Stuck1_2015_allcausemortality_Hilfiker_withProtocol	3	232	intervention	200.012	279.551	249.0225	288.87109	1_1_Yes_Good
Stuck1_2015_allcausemortality_Hilfiker_withProtocol	3	233	and	251.321	279.551	266.3011	288.87109	1_1_Yes_Good
Stuck1_2015_allcausemortality_Hilfiker_withProtocol	3	234	control	268.499	279.551	297.3163	288.87109	1_1_Yes_Good
Stuck1_2015_allcausemortality_Hilfiker_withProtocol	3	235	groups	299.511	279.551	326.7713	288.87109	1_1_Yes_Good
Stuck1_2015_allcausemortality_Hilfiker_withProtocol	3	236	by	329.049	279.551	338.6291	288.87109	1_1_Yes_Good
Stuck1_2015_allcausemortality_Hilfiker_withProtocol	3	237	the	340.841	279.551	353.3311	288.87109	1_1_Yes_Good
Stuck1_2015_allcausemortality_Hilfiker_withProtocol	3	238	study	355.525	279.551	377.1652	288.87109	1_1_Yes_Good
Stuck1_2015_allcausemortality_Hilfiker_withProtocol	3	239	centre	379.393	279.551	403.9432	288.87109	1_1_Yes_Good
Stuck1_2015_allcausemortality_Hilfiker_withProtocol	3	240	based	406.21	279.551	428.5802	288.87109	1_1_Yes_Good
Stuck1_2015_allcausemortality_Hilfiker_withProtocol	3	241	at	430.815	279.551	438.20507	288.87109	1_1_Yes_Good
Stuck1_2015_allcausemortality_Hilfiker_withProtocol	3	242	the	440.453	279.551	452.9431	288.87109	1_1_Yes_Good
Stuck1_2015_allcausemortality_Hilfiker_withProtocol	3	243	University	455.137	279.551	496.7334	288.87109	1_1_Yes_Good
Stuck1_2015_allcausemortality_Hilfiker_withProtocol	3	244	of	498.961	279.551	506.87108	288.87109	1_1_Yes_Good
Stuck1_2015_allcausemortality_Hilfiker_withProtocol	3	245	Bern	509.11	279.551	528.1502	288.87109	1_1_Yes_Good
Stuck1_2015_allcausemortality_Hilfiker_withProtocol	3	246	using	530.37	279.551	551.8002	288.87109	1_1_Yes_Good
Stuck1_2015_allcausemortality_Hilfiker_withProtocol	3	247	a	554.068	279.551	558.43804	288.87109	1_1_Yes_Good
Stuck1_2015_allcausemortality_Hilfiker_withProtocol	3	248	computer	200.012	292.534	235.95502222222223	301.85409	1_1_Yes_Good
Stuck1_2015_allcausemortality_Hilfiker_withProtocol	3	249	-	235.95502222222223	292.534	240.4479	301.85409	1_1_Yes_Good
Stuck1_2015_allcausemortality_Hilfiker_withProtocol	3	250	generated	240.4479	292.534	280.8838	301.85409	1_1_Yes_Good
Stuck1_2015_allcausemortality_Hilfiker_withProtocol	3	251	allocation	283.126	292.534	322.0564	301.85409	1_1_Yes_Good
Stuck1_2015_allcausemortality_Hilfiker_withProtocol	3	252	sequence	324.286	292.534	358.31302222222223	301.85409	1_1_Yes_Good
Stuck1_2015_allcausemortality_Hilfiker_withProtocol	3	253	.	358.31302222222223	292.534	362.5664	301.85409	1_1_Yes_Good
Stuck1_2015_allcausemortality_Hilfiker_withProtocol	3	644	Based	286.584	637.23	309.7842	646.5500900000001	2_2_Yes_Bad
Stuck1_2015_allcausemortality_Hilfiker_withProtocol	3	645	on	312.04	637.23	322.4501	646.5500900000001	2_2_Yes_Bad
Stuck1_2015_allcausemortality_Hilfiker_withProtocol	3	646	completed	324.626	637.23	366.2304	646.5500900000001	2_2_Yes_Bad
Stuck1_2015_allcausemortality_Hilfiker_withProtocol	3	647	HRA	368.45	637.23	387.37418	646.5500900000001	2_2_Yes_Bad
Stuck1_2015_allcausemortality_Hilfiker_withProtocol	3	648	-	387.37418	637.23	393.68224	646.5500900000001	2_2_Yes_Bad
Stuck1_2015_allcausemortality_Hilfiker_withProtocol	3	649	O	393.68224	637.23	399.9903	646.5500900000001	2_2_Yes_Bad
Stuck1_2015_allcausemortality_Hilfiker_withProtocol	3	650	questionnaires	402.24	637.23	458.48976	646.5500900000001	2_2_Yes_Bad
Stuck1_2015_allcausemortality_Hilfiker_withProtocol	3	651	,	458.48976	637.23	462.5076	646.5500900000001	2_2_Yes_Bad
Stuck1_2015_allcausemortality_Hilfiker_withProtocol	3	652	individualised	464.716	637.23	520.6876	646.5500900000001	2_2_Yes_Bad
Stuck1_2015_allcausemortality_Hilfiker_withProtocol	3	653	computer	522.884	637.23	560.3279111111111	646.5500900000001	2_2_Yes_Bad
Stuck1_2015_allcausemortality_Hilfiker_withProtocol	3	654	-	560.3279111111111	637.23	565.0084	646.5500900000001	2_2_Yes_Bad
Stuck1_2015_allcausemortality_Hilfiker_withProtocol	3	655	generated	200.012	650.269	238.7124	659.58909	2_2_Yes_Bad
Stuck1_2015_allcausemortality_Hilfiker_withProtocol	3	656	participant	241.002	650.269	284.5924	659.58909	2_2_Yes_Bad
Stuck1_2015_allcausemortality_Hilfiker_withProtocol	3	657	and	286.867	650.269	301.8471	659.58909	2_2_Yes_Bad
Stuck1_2015_allcausemortality_Hilfiker_withProtocol	3	658	provider	304.103	650.269	338.12330000000003	659.58909	2_2_Yes_Bad
Stuck1_2015_allcausemortality_Hilfiker_withProtocol	3	659	feedback	340.387	650.269	375.2373	659.58909	2_2_Yes_Bad
Stuck1_2015_allcausemortality_Hilfiker_withProtocol	3	660	reports	377.521	650.269	405.8213	659.58909	2_2_Yes_Bad
Stuck1_2015_allcausemortality_Hilfiker_withProtocol	3	661	were	408.08	650.269	426.8102	659.58909	2_2_Yes_Bad
Stuck1_2015_allcausemortality_Hilfiker_withProtocol	3	662	generated	429.057	650.269	467.7574	659.58909	2_2_Yes_Bad
Stuck1_2015_allcausemortality_Hilfiker_withProtocol	3	663	and	470.046	650.269	485.0261	659.58909	2_2_Yes_Bad
Stuck1_2015_allcausemortality_Hilfiker_withProtocol	3	664	returned	487.224	650.269	521.7352999999999	659.58909	2_2_Yes_Bad
Stuck1_2015_allcausemortality_Hilfiker_withProtocol	3	665	to	523.962	650.269	531.98208	659.58909	2_2_Yes_Bad
Stuck1_2015_allcausemortality_Hilfiker_withProtocol	3	666	the	534.167	650.269	546.6571	659.58909	2_2_Yes_Bad
Stuck1_2015_allcausemortality_Hilfiker_withProtocol	3	667	PCPs	548.907	650.269	570.3472	659.58909	2_2_Yes_Bad
Stuck1_2015_allcausemortality_Hilfiker_withProtocol	3	668	and	200.012	663.252	214.9921	672.57209	2_2_Yes_Bad
Stuck1_2015_allcausemortality_Hilfiker_withProtocol	3	669	the	217.191	663.252	229.7421	672.57209	2_2_Yes_Bad
Stuck1_2015_allcausemortality_Hilfiker_withProtocol	3	670	participants	231.932	663.252	277.6533846153846	672.57209	2_2_Yes_Bad
Stuck1_2015_allcausemortality_Hilfiker_withProtocol	3	671	.	277.6533846153846	663.252	281.46349999999995	672.57209	2_2_Yes_Bad
Stuck1_2015_allcausemortality_Hilfiker_withProtocol	3	672	PCPs	283.637	663.252	305.0772	672.57209	2_2_Yes_Bad
Stuck1_2015_allcausemortality_Hilfiker_withProtocol	3	673	used	307.336	663.252	325.5362	672.57209	2_2_Yes_Bad
Stuck1_2015_allcausemortality_Hilfiker_withProtocol	3	674	the	327.802	663.252	340.2921	672.57209	2_2_Yes_Bad
Stuck1_2015_allcausemortality_Hilfiker_withProtocol	3	675	reports	342.486	663.252	370.7863	672.57209	2_2_Yes_Bad
Stuck1_2015_allcausemortality_Hilfiker_withProtocol	3	676	to	373.044	663.252	381.06408	672.57209	2_2_Yes_Bad
Stuck1_2015_allcausemortality_Hilfiker_withProtocol	3	677	motivate	383.305	663.252	418.1753	672.57209	2_2_Yes_Bad
Stuck1_2015_allcausemortality_Hilfiker_withProtocol	3	678	patients	420.44	663.252	451.8603	672.57209	2_2_Yes_Bad
Stuck1_2015_allcausemortality_Hilfiker_withProtocol	3	679	to	454.116	663.252	462.13608	672.57209	2_2_Yes_Bad
Stuck1_2015_allcausemortality_Hilfiker_withProtocol	3	680	reduce	464.321	663.252	490.8413000000001	672.57209	2_2_Yes_Bad
Stuck1_2015_allcausemortality_Hilfiker_withProtocol	3	681	unhealthy	493.121	663.252	532.9814	672.57209	2_2_Yes_Bad
Stuck1_2015_allcausemortality_Hilfiker_withProtocol	3	682	behav	535.245	663.252	557.7119166666666	672.57209	2_2_Yes_Bad
Stuck1_2015_allcausemortality_Hilfiker_withProtocol	3	683	-	557.7119166666666	663.252	562.2053	672.57209	2_2_Yes_Bad
Stuck1_2015_allcausemortality_Hilfiker_withProtocol	3	684	iours	200.012	676.236	220.0922	685.55609	2_2_Yes_Bad
Stuck1_2015_allcausemortality_Hilfiker_withProtocol	3	685	in	222.35	676.236	230.36008	685.55609	2_2_Yes_Bad
Stuck1_2015_allcausemortality_Hilfiker_withProtocol	3	686	collaboration	232.555	676.236	285.2095	685.55609	2_2_Yes_Bad
Stuck1_2015_allcausemortality_Hilfiker_withProtocol	3	687	with	287.434	676.236	305.1342	685.55609	2_2_Yes_Bad
Stuck1_2015_allcausemortality_Hilfiker_withProtocol	3	688	the	307.334	676.236	319.8241	685.55609	2_2_Yes_Bad
Stuck1_2015_allcausemortality_Hilfiker_withProtocol	3	689	nurse	322.018	676.236	344.0682	685.55609	2_2_Yes_Bad
Stuck1_2015_allcausemortality_Hilfiker_withProtocol	3	690	counsellors	346.339	676.236	389.5382916666667	685.55609	2_2_Yes_Bad
Stuck1_2015_allcausemortality_Hilfiker_withProtocol	3	691	,	389.5382916666667	676.236	393.4655	685.55609	2_2_Yes_Bad
Stuck1_2015_allcausemortality_Hilfiker_withProtocol	3	692	to	395.662	676.236	403.68208	685.55609	2_2_Yes_Bad
Stuck1_2015_allcausemortality_Hilfiker_withProtocol	3	693	implement	405.924	676.236	449.2144	685.55609	2_2_Yes_Bad
Stuck1_2015_allcausemortality_Hilfiker_withProtocol	3	694	preventive	451.506	676.236	493.0164	685.55609	2_2_Yes_Bad
Stuck1_2015_allcausemortality_Hilfiker_withProtocol	3	695	care	495.273	676.236	511.6032	685.55609	2_2_Yes_Bad
Stuck1_2015_allcausemortality_Hilfiker_withProtocol	3	696	interventions	513.869	676.236	566.5195	685.55609	2_2_Yes_Bad
Stuck1_2015_allcausemortality_Hilfiker_withProtocol	3	697	(	200.012	689.275	203.13036666666667	698.59509	2_2_Yes_Bad
Stuck1_2015_allcausemortality_Hilfiker_withProtocol	3	698	e	203.13036666666667	689.275	206.24873333333332	698.59509	2_2_Yes_Bad
Stuck1_2015_allcausemortality_Hilfiker_withProtocol	3	699	.	206.24873333333332	689.275	209.3671	698.59509	2_2_Yes_Bad
Stuck1_2015_allcausemortality_Hilfiker_withProtocol	3	700	g	209.3671	689.275	212.48546666666667	698.59509	2_2_Yes_Bad
Stuck1_2015_allcausemortality_Hilfiker_withProtocol	3	701	.	212.48546666666667	689.275	215.6038333333333	698.59509	2_2_Yes_Bad
Stuck1_2015_allcausemortality_Hilfiker_withProtocol	3	702	,	215.6038333333333	689.275	218.7222	698.59509	2_2_Yes_Bad
Stuck1_2015_allcausemortality_Hilfiker_withProtocol	3	703	influenza	220.99	689.275	257.7104	698.59509	2_2_Yes_Bad
Stuck1_2015_allcausemortality_Hilfiker_withProtocol	3	704	vaccination	259.995	689.275	303.867125	698.59509	2_2_Yes_Bad
Stuck1_2015_allcausemortality_Hilfiker_withProtocol	3	705	,	303.867125	689.275	307.8555	698.59509	2_2_Yes_Bad
Stuck1_2015_allcausemortality_Hilfiker_withProtocol	3	706	blood	310.113	689.275	332.8132	698.59509	2_2_Yes_Bad
Stuck1_2015_allcausemortality_Hilfiker_withProtocol	3	707	pressure	335.058	689.275	368.3383	698.59509	2_2_Yes_Bad
Stuck1_2015_allcausemortality_Hilfiker_withProtocol	3	708	measurement	370.662	689.275	421.1017384615385	698.59509	2_2_Yes_Bad
Stuck1_2015_allcausemortality_Hilfiker_withProtocol	3	709	)	421.1017384615385	689.275	425.6871692307692	698.59509	2_2_Yes_Bad
Stuck1_2015_allcausemortality_Hilfiker_withProtocol	3	710	,	425.6871692307692	689.275	430.2726	698.59509	2_2_Yes_Bad
Stuck1_2015_allcausemortality_Hilfiker_withProtocol	3	711	and	432.572	689.275	447.5521	698.59509	2_2_Yes_Bad
Stuck1_2015_allcausemortality_Hilfiker_withProtocol	3	712	to	449.807	689.275	457.82708	698.59509	2_2_Yes_Bad
Stuck1_2015_allcausemortality_Hilfiker_withProtocol	3	713	refer	460.012	689.275	478.5222	698.59509	2_2_Yes_Bad
Stuck1_2015_allcausemortality_Hilfiker_withProtocol	3	714	patients	480.762	689.275	512.1823	698.59509	2_2_Yes_Bad
Stuck1_2015_allcausemortality_Hilfiker_withProtocol	3	715	for	514.496	689.275	526.0461	698.59509	2_2_Yes_Bad
Stuck1_2015_allcausemortality_Hilfiker_withProtocol	3	716	specialty	528.272	689.275	562.2653600000001	698.59509	2_2_Yes_Bad
Stuck1_2015_allcausemortality_Hilfiker_withProtocol	3	717	-	562.2653600000001	689.275	566.0424000000002	698.59509	2_2_Yes_Bad
Stuck1_2015_allcausemortality_Hilfiker_withProtocol	3	718	based	200.012	702.258	222.3822	711.5780900000001	2_2_Yes_Bad
Stuck1_2015_allcausemortality_Hilfiker_withProtocol	3	719	preventive	224.618	702.258	266.1284	711.5780900000001	2_2_Yes_Bad
Stuck1_2015_allcausemortality_Hilfiker_withProtocol	3	720	care	268.442	702.258	284.7722	711.5780900000001	2_2_Yes_Bad
Stuck1_2015_allcausemortality_Hilfiker_withProtocol	3	721	(	286.981	702.258	290.09936666666664	711.5780900000001	2_2_Yes_Bad
Stuck1_2015_allcausemortality_Hilfiker_withProtocol	3	722	e	290.09936666666664	702.258	293.2177333333333	711.5780900000001	2_2_Yes_Bad
Stuck1_2015_allcausemortality_Hilfiker_withProtocol	3	723	.	293.21773333333334	702.258	296.3361	711.5780900000001	2_2_Yes_Bad
Stuck1_2015_allcausemortality_Hilfiker_withProtocol	3	724	g	296.3361	702.258	299.45446666666663	711.5780900000001	2_2_Yes_Bad
Stuck1_2015_allcausemortality_Hilfiker_withProtocol	3	725	.	299.4544666666667	702.258	302.57283333333334	711.5780900000001	2_2_Yes_Bad
Stuck1_2015_allcausemortality_Hilfiker_withProtocol	3	726	,	302.57283333333334	702.258	305.6912	711.5780900000001	2_2_Yes_Bad
Stuck1_2015_allcausemortality_Hilfiker_withProtocol	3	727	breast	307.959	702.258	331.7892	711.5780900000001	2_2_Yes_Bad
Stuck1_2015_allcausemortality_Hilfiker_withProtocol	3	728	cancer	334.038	702.258	359.9383	711.5780900000001	2_2_Yes_Bad
Stuck1_2015_allcausemortality_Hilfiker_withProtocol	3	729	screening	362.215	702.258	398.16136	711.5780900000001	2_2_Yes_Bad
Stuck1_2015_allcausemortality_Hilfiker_withProtocol	3	730	,	398.16136	702.258	402.15539999999993	711.5780900000001	2_2_Yes_Bad
Stuck1_2015_allcausemortality_Hilfiker_withProtocol	3	731	ophthalmology	404.453	702.258	464.9436	711.5780900000001	2_2_Yes_Bad
Stuck1_2015_allcausemortality_Hilfiker_withProtocol	3	732	referral	467.213	702.258	494.91724	711.5780900000001	2_2_Yes_Bad
Stuck1_2015_allcausemortality_Hilfiker_withProtocol	3	733	)	494.91724	702.258	498.38027	711.5780900000001	2_2_Yes_Bad
Stuck1_2015_allcausemortality_Hilfiker_withProtocol	3	734	.	498.38027	702.258	501.8433	711.5780900000001	2_2_Yes_Bad
Stuck1_2015_allcausemortality_Hilfiker_withProtocol	5	289	At	481.725	285.846	491.6151	295.16609	4_1_No_Good
Stuck1_2015_allcausemortality_Hilfiker_withProtocol	5	290	8	493.857	285.846	498.64705	295.16609	4_1_No_Good
Stuck1_2015_allcausemortality_Hilfiker_withProtocol	5	291	y	500.831	285.846	504.211035	295.16609	4_1_No_Good
Stuck1_2015_allcausemortality_Hilfiker_withProtocol	5	292	,	504.211035	285.846	507.59107000000006	295.16609	4_1_No_Good
Stuck1_2015_allcausemortality_Hilfiker_withProtocol	5	293	the	509.845	285.846	522.3351	295.16609	4_1_No_Good
Stuck1_2015_allcausemortality_Hilfiker_withProtocol	5	294	primary	524.529	285.846	556.6793	295.16609	4_1_No_Good
Stuck1_2015_allcausemortality_Hilfiker_withProtocol	5	295	outcome	200.012	298.829	234.6723	308.14909	4_1_No_Good
Stuck1_2015_allcausemortality_Hilfiker_withProtocol	5	296	was	236.921	298.829	251.7011	308.14909	4_1_No_Good
Stuck1_2015_allcausemortality_Hilfiker_withProtocol	5	297	all	253.929	298.829	265.4091	308.14909	4_1_No_Good
Stuck1_2015_allcausemortality_Hilfiker_withProtocol	5	298	-	265.4091	298.829	269.23580000000004	308.14909	4_1_No_Good
Stuck1_2015_allcausemortality_Hilfiker_withProtocol	5	299	cause	269.2358	298.829	288.3693	308.14909	4_1_No_Good
Stuck1_2015_allcausemortality_Hilfiker_withProtocol	5	300	mortality	290.666	298.829	325.79336	308.14909	4_1_No_Good
Stuck1_2015_allcausemortality_Hilfiker_withProtocol	5	301	,	325.79336	298.829	329.6964	308.14909	4_1_No_Good
Stuck1_2015_allcausemortality_Hilfiker_withProtocol	5	312	Vital	200.012	311.868	219.4722	321.18809	4_3_No_Good
Stuck1_2015_allcausemortality_Hilfiker_withProtocol	5	313	status	221.727	311.868	244.6172	321.18809	4_3_No_Good
Stuck1_2015_allcausemortality_Hilfiker_withProtocol	5	314	at	246.842	311.868	254.23207	321.18809	4_3_No_Good
Stuck1_2015_allcausemortality_Hilfiker_withProtocol	5	315	the	256.423	311.868	268.9131	321.18809	4_3_No_Good
Stuck1_2015_allcausemortality_Hilfiker_withProtocol	5	316	end	271.163	311.868	285.9331	321.18809	4_3_No_Good
Stuck1_2015_allcausemortality_Hilfiker_withProtocol	5	317	of	288.171	311.868	296.08108	321.18809	4_3_No_Good
Stuck1_2015_allcausemortality_Hilfiker_withProtocol	5	318	2008	298.262	311.868	317.4222	321.18809	4_3_No_Good
Stuck1_2015_allcausemortality_Hilfiker_withProtocol	5	319	was	319.693	311.868	334.4731	321.18809	4_3_No_Good
Stuck1_2015_allcausemortality_Hilfiker_withProtocol	5	320	ascertained	336.701	311.868	381.43140000000005	321.18809	4_3_No_Good
Stuck1_2015_allcausemortality_Hilfiker_withProtocol	5	321	for	383.7	311.868	395.2501	321.18809	4_3_No_Good
Stuck1_2015_allcausemortality_Hilfiker_withProtocol	5	322	all	397.476	311.868	406.84609	321.18809	4_3_No_Good
Stuck1_2015_allcausemortality_Hilfiker_withProtocol	5	323	study	409.042	311.868	430.6822	321.18809	4_3_No_Good
Stuck1_2015_allcausemortality_Hilfiker_withProtocol	5	324	participants	432.967	311.868	478.5766923076922	321.18809	4_3_No_Good
Stuck1_2015_allcausemortality_Hilfiker_withProtocol	5	325	,	478.5766923076922	311.868	482.3775	321.18809	4_3_No_Good
Stuck1_2015_allcausemortality_Hilfiker_withProtocol	5	326	either	484.672	311.868	507.5622	321.18809	4_3_No_Good
Stuck1_2015_allcausemortality_Hilfiker_withProtocol	5	327	through	509.845	311.868	541.9053	321.18809	4_3_No_Good
Stuck1_2015_allcausemortality_Hilfiker_withProtocol	5	328	proba	544.145	311.868	566.4369166666667	321.18809	4_3_No_Good
Stuck1_2015_allcausemortality_Hilfiker_withProtocol	5	329	-	566.4369166666667	311.868	570.8953	321.18809	4_3_No_Good
Stuck1_2015_allcausemortality_Hilfiker_withProtocol	5	330	bilistic	200.012	324.852	226.1323	334.17209	4_3_No_Good
Stuck1_2015_allcausemortality_Hilfiker_withProtocol	5	331	linkage	228.36	324.852	256.9553	334.17209	4_3_No_Good
Stuck1_2015_allcausemortality_Hilfiker_withProtocol	5	332	with	259.145	324.852	276.8452	334.17209	4_3_No_Good
Stuck1_2015_allcausemortality_Hilfiker_withProtocol	5	333	the	279.044	324.852	291.5951	334.17209	4_3_No_Good
Stuck1_2015_allcausemortality_Hilfiker_withProtocol	5	334	Swiss	293.785	324.852	315.1152	334.17209	4_3_No_Good
Stuck1_2015_allcausemortality_Hilfiker_withProtocol	5	335	National	317.37	324.852	352.0303	334.17209	4_3_No_Good
Stuck1_2015_allcausemortality_Hilfiker_withProtocol	5	336	Cohort	354.278	324.852	382.8083	334.17209	4_3_No_Good
Stuck1_2015_allcausemortality_Hilfiker_withProtocol	5	337	[	385.063	324.852	389.1793	334.17209	4_3_No_Good
Stuck1_2015_allcausemortality_Hilfiker_withProtocol	5	338	24	389.1793	324.852	397.4119	334.17209	4_3_No_Good
Stuck1_2015_allcausemortality_Hilfiker_withProtocol	5	339	]	397.4119	324.852	401.5282	334.17209	4_3_No_Good
Stuck1_2015_allcausemortality_Hilfiker_withProtocol	5	340	or	403.712	324.852	410.9254	334.17209	4_3_No_Good
Stuck1_2015_allcausemortality_Hilfiker_withProtocol	5	341	,	410.9254	324.852	414.5321	334.17209	4_3_No_Good
Stuck1_2015_allcausemortality_Hilfiker_withProtocol	5	342	if	416.752	324.852	422.26206	334.17209	4_3_No_Good
Stuck1_2015_allcausemortality_Hilfiker_withProtocol	5	343	linkage	424.462	324.852	453.0493	334.17209	4_3_No_Good
Stuck1_2015_allcausemortality_Hilfiker_withProtocol	5	344	was	455.246	324.852	470.0261	334.17209	4_3_No_Good
Stuck1_2015_allcausemortality_Hilfiker_withProtocol	5	345	unsuccessful	472.254	324.852	520.2544615384616	334.17209	4_3_No_Good
Stuck1_2015_allcausemortality_Hilfiker_withProtocol	5	346	,	520.2544615384616	324.852	524.2545	334.17209	4_3_No_Good
Stuck1_2015_allcausemortality_Hilfiker_withProtocol	5	347	from	526.568	324.852	546.3102	334.17209	4_3_No_Good
Stuck1_2015_allcausemortality_Hilfiker_withProtocol	5	348	municipal	200.012	337.835	240.1724	347.15509	4_3_No_Good
Stuck1_2015_allcausemortality_Hilfiker_withProtocol	5	349	registers	242.42	337.835	274.23446	347.15509	4_3_No_Good
Stuck1_2015_allcausemortality_Hilfiker_withProtocol	5	350	.	274.23446	337.835	277.7694	347.15509	4_3_No_Good
Stuck1_2015_allcausemortality_Hilfiker_withProtocol	5	700	Standard	504.284	611.263	540.1744	620.5830900000001	2_6_Yes_Good
Stuck1_2015_allcausemortality_Hilfiker_withProtocol	5	701	intention	200.011	624.246	235.04035	633.56609	2_6_Yes_Good
Stuck1_2015_allcausemortality_Hilfiker_withProtocol	5	702	-	235.04035	624.246	238.9325	633.56609	2_6_Yes_Good
Stuck1_2015_allcausemortality_Hilfiker_withProtocol	5	703	to	238.9325	624.246	246.7168	633.56609	2_6_Yes_Good
Stuck1_2015_allcausemortality_Hilfiker_withProtocol	5	704	-	246.7168	624.246	250.60895	633.56609	2_6_Yes_Good
Stuck1_2015_allcausemortality_Hilfiker_withProtocol	5	705	treat	250.60895	624.246	270.0697	633.56609	2_6_Yes_Good
Stuck1_2015_allcausemortality_Hilfiker_withProtocol	5	706	analyses	272.24	624.246	304.9903	633.56609	2_6_Yes_Good
Stuck1_2015_allcausemortality_Hilfiker_withProtocol	5	707	were	307.221	624.246	325.95120000000003	633.56609	2_6_Yes_Good
Stuck1_2015_allcausemortality_Hilfiker_withProtocol	5	708	used	328.198	624.246	346.3982	633.56609	2_6_Yes_Good
Stuck1_2015_allcausemortality_Hilfiker_withProtocol	5	709	for	348.608	624.246	360.1581	633.56609	2_6_Yes_Good
Stuck1_2015_allcausemortality_Hilfiker_withProtocol	5	710	mortality	362.384	624.246	399.2344	633.56609	2_6_Yes_Good
Stuck1_2015_allcausemortality_Hilfiker_withProtocol	5	711	analysis	401.504	624.246	431.0953777777778	633.56609	2_6_Yes_Good
Stuck1_2015_allcausemortality_Hilfiker_withProtocol	5	712	.	431.0953777777778	624.246	434.7943	633.56609	2_6_Yes_Good
Stuck1_2015_allcausemortality_Hilfiker_withProtocol	8	51	Table	36.0	77.5382	56.6557	85.01811000000001	1_3_No_Good
Stuck1_2015_allcausemortality_Hilfiker_withProtocol	8	52	2	58.3373	77.5382	61.62526	85.01811000000001	1_3_No_Good
Stuck1_2015_allcausemortality_Hilfiker_withProtocol	8	53	.	61.62526	77.5382	64.91322	85.01811000000001	1_3_No_Good
Stuck1_2015_allcausemortality_Hilfiker_withProtocol	8	54	Baseline	68.4284	77.5382	100.988	85.01811000000001	1_3_No_Good
Stuck1_2015_allcausemortality_Hilfiker_withProtocol	8	55	characteristics	102.671	77.5382	158.3615	85.01811000000001	1_3_No_Good
Stuck1_2015_allcausemortality_Hilfiker_withProtocol	8	56	of	160.102	77.5382	167.50991	85.01811000000001	1_3_No_Good
Stuck1_2015_allcausemortality_Hilfiker_withProtocol	8	57	study	169.23	77.5382	190.3017	85.01811000000001	1_3_No_Good
Stuck1_2015_allcausemortality_Hilfiker_withProtocol	8	58	participants	192.02	77.5382	235.1936	85.01811000000001	1_3_No_Good
Stuck1_2015_allcausemortality_Hilfiker_withProtocol	8	59	.	235.1936	77.5382	238.7914	85.01811000000001	1_3_No_Good
Stuck1_2015_allcausemortality_Hilfiker_withProtocol	8	60	Characteristic	36.0	93.866	88.5969	101.34591	1_3_No_Good
Stuck1_2015_allcausemortality_Hilfiker_withProtocol	8	61	Intervention	308.579	93.866	353.6192	101.34591	1_3_No_Good
Stuck1_2015_allcausemortality_Hilfiker_withProtocol	8	62	Group	355.861	93.866	377.44075	101.34591	1_3_No_Good
Stuck1_2015_allcausemortality_Hilfiker_withProtocol	8	63	,	377.44075	93.866	381.7567	101.34591	1_3_No_Good
Stuck1_2015_allcausemortality_Hilfiker_withProtocol	8	64	n	383.923	93.61	388.75494	101.6099	1_3_No_Good
Stuck1_2015_allcausemortality_Hilfiker_withProtocol	8	65	=	390.952	93.61	395.69594	101.6099	1_3_No_Good
Stuck1_2015_allcausemortality_Hilfiker_withProtocol	8	66	874	397.926	93.866	411.1738	101.34591	1_3_No_Good
Stuck1_2015_allcausemortality_Hilfiker_withProtocol	8	67	Control	483.872	93.866	511.9276	101.34591	1_3_No_Good
Stuck1_2015_allcausemortality_Hilfiker_withProtocol	8	68	Group	514.146	93.866	535.72575	101.34591	1_3_No_Good
Stuck1_2015_allcausemortality_Hilfiker_withProtocol	8	69	,	535.72575	93.866	540.0417	101.34591	1_3_No_Good
Stuck1_2015_allcausemortality_Hilfiker_withProtocol	8	70	n	542.209	93.61	547.04094	101.6099	1_3_No_Good
Stuck1_2015_allcausemortality_Hilfiker_withProtocol	8	71	=	549.238	93.61	553.98194	101.6099	1_3_No_Good
Stuck1_2015_allcausemortality_Hilfiker_withProtocol	8	72	1	556.212	93.866	560.17676	101.34591	1_3_No_Good
Stuck1_2015_allcausemortality_Hilfiker_withProtocol	8	73	,	560.17676	93.866	564.1415199999999	101.34591	1_3_No_Good
Stuck1_2015_allcausemortality_Hilfiker_withProtocol	8	74	410	564.14152	93.866	576.0358	101.34591	1_3_No_Good
Stuck1_2015_allcausemortality_Hilfiker_withProtocol	8	75	Age	36.0	108.89	50.9918	116.36991	1_3_No_Good
Stuck1_2015_allcausemortality_Hilfiker_withProtocol	8	76	at	53.1782	108.89	60.17011	116.36991	1_3_No_Good
Stuck1_2015_allcausemortality_Hilfiker_withProtocol	8	77	randomisation	62.4189	108.89	116.775	116.36991	1_3_No_Good
Stuck1_2015_allcausemortality_Hilfiker_withProtocol	8	78	(	118.998	108.89	122.69738571428572	116.36991	1_3_No_Good
Stuck1_2015_allcausemortality_Hilfiker_withProtocol	8	79	years	122.69738571428572	108.89	141.19431428571428	116.36991	1_3_No_Good
Stuck1_2015_allcausemortality_Hilfiker_withProtocol	8	80	)	141.19431428571428	108.89	144.8937	116.36991	1_3_No_Good
Stuck1_2015_allcausemortality_Hilfiker_withProtocol	8	81	74	308.578	108.89	316.28189999999995	116.39391	1_3_No_Good
Stuck1_2015_allcausemortality_Hilfiker_withProtocol	8	82	.	316.28189999999995	108.89	320.13384999999994	116.39391	1_3_No_Good
Stuck1_2015_allcausemortality_Hilfiker_withProtocol	8	83	5	320.13385	108.89	323.9858	116.39391	1_3_No_Good
Stuck1_2015_allcausemortality_Hilfiker_withProtocol	8	84	±	326.153	108.634	330.48095	116.6339	1_3_No_Good
Stuck1_2015_allcausemortality_Hilfiker_withProtocol	8	85	5	332.73	108.89	336.3939666666667	116.39391	1_3_No_Good
Stuck1_2015_allcausemortality_Hilfiker_withProtocol	8	86	.	336.3939666666667	108.89	340.0579333333334	116.39391	1_3_No_Good
Stuck1_2015_allcausemortality_Hilfiker_withProtocol	8	87	8	340.0579333333333	108.89	343.7219	116.39391	1_3_No_Good
Stuck1_2015_allcausemortality_Hilfiker_withProtocol	8	88	74	483.873	108.89	491.5769	116.39391	1_3_No_Good
Stuck1_2015_allcausemortality_Hilfiker_withProtocol	8	89	.	491.5769	108.89	495.42885	116.39391	1_3_No_Good
Stuck1_2015_allcausemortality_Hilfiker_withProtocol	8	90	5	495.42885	108.89	499.2808	116.39391	1_3_No_Good
Stuck1_2015_allcausemortality_Hilfiker_withProtocol	8	91	±	501.504	108.634	505.83195	116.6339	1_3_No_Good
Stuck1_2015_allcausemortality_Hilfiker_withProtocol	8	92	6	508.08	108.89	511.74396666666667	116.39391	1_3_No_Good
Stuck1_2015_allcausemortality_Hilfiker_withProtocol	8	93	.	511.74396666666667	108.89	515.4079333333333	116.39391	1_3_No_Good
Stuck1_2015_allcausemortality_Hilfiker_withProtocol	8	94	1	515.4079333333333	108.89	519.0718999999999	116.39391	1_3_No_Good
Stuck1_2015_allcausemortality_Hilfiker_withProtocol	8	95	Gender	36.0008	121.362	61.98217142857142	128.84190999999998	1_3_No_Good
Stuck1_2015_allcausemortality_Hilfiker_withProtocol	8	96	:	61.98217142857142	121.362	66.3124	128.84190999999998	1_3_No_Good
Stuck1_2015_allcausemortality_Hilfiker_withProtocol	8	97	female	68.486	121.362	93.5497	128.84190999999998	1_3_No_Good
Stuck1_2015_allcausemortality_Hilfiker_withProtocol	8	98	497	308.579	121.362	321.8268	128.86591	1_3_No_Good
Stuck1_2015_allcausemortality_Hilfiker_withProtocol	8	99	(	324.0	121.362	327.4266166666667	128.86591	1_3_No_Good
Stuck1_2015_allcausemortality_Hilfiker_withProtocol	8	100	56	327.4266166666667	121.362	334.27985	128.86591	1_3_No_Good
Stuck1_2015_allcausemortality_Hilfiker_withProtocol	8	101	.	334.27985	121.362	337.7064666666667	128.86591	1_3_No_Good
Stuck1_2015_allcausemortality_Hilfiker_withProtocol	8	102	9	337.70646666666664	121.362	341.13308333333333	128.86591	1_3_No_Good
Stuck1_2015_allcausemortality_Hilfiker_withProtocol	8	103	)	341.13308333333333	121.362	344.5597	128.86591	1_3_No_Good
Stuck1_2015_allcausemortality_Hilfiker_withProtocol	8	104	796	483.873	121.362	497.1208	128.86591	1_3_No_Good
Stuck1_2015_allcausemortality_Hilfiker_withProtocol	8	105	(	499.35	121.362	502.7766166666667	128.86591	1_3_No_Good
Stuck1_2015_allcausemortality_Hilfiker_withProtocol	8	106	56	502.7766166666667	121.362	509.62985	128.86591	1_3_No_Good
Stuck1_2015_allcausemortality_Hilfiker_withProtocol	8	107	.	509.62985	121.362	513.0564666666667	128.86591	1_3_No_Good
Stuck1_2015_allcausemortality_Hilfiker_withProtocol	8	108	5	513.0564666666667	121.362	516.4830833333333	128.86591	1_3_No_Good
Stuck1_2015_allcausemortality_Hilfiker_withProtocol	8	109	)	516.4830833333333	121.362	519.9096999999999	128.86591	1_3_No_Good
Stuck1_2015_allcausemortality_Hilfiker_withProtocol	8	110	Hospital	36.0008	133.891	67.1364	141.37090999999998	1_3_No_Good
Stuck1_2015_allcausemortality_Hilfiker_withProtocol	8	111	use	69.3364	133.891	83.00019999999999	141.37090999999998	1_3_No_Good
Stuck1_2015_allcausemortality_Hilfiker_withProtocol	8	112	in	85.1538	133.891	92.14571	141.37090999999998	1_3_No_Good
Stuck1_2015_allcausemortality_Hilfiker_withProtocol	8	113	past	94.3945	133.891	110.6343	141.37090999999998	1_3_No_Good
Stuck1_2015_allcausemortality_Hilfiker_withProtocol	8	114	year	112.82	133.891	127.94304	141.37090999999998	1_3_No_Good
Stuck1_2015_allcausemortality_Hilfiker_withProtocol	8	115	:	127.94304	133.891	131.72379999999998	141.37090999999998	1_3_No_Good
Stuck1_2015_allcausemortality_Hilfiker_withProtocol	8	116	1	133.909	133.635	144.5041	141.6349	1_3_No_Good
Stuck1_2015_allcausemortality_Hilfiker_withProtocol	8	117	admissions	146.721	133.891	190.2805	141.37090999999998	1_3_No_Good
Stuck1_2015_allcausemortality_Hilfiker_withProtocol	8	118	a	190.148	132.234	193.45989	137.21989000000002	1_3_No_Good
Stuck1_2015_allcausemortality_Hilfiker_withProtocol	8	119	174	308.579	133.891	321.8268	141.39490999999998	1_3_No_Good
Stuck1_2015_allcausemortality_Hilfiker_withProtocol	8	120	(	324.0	133.891	327.4266166666667	141.39490999999998	1_3_No_Good
Stuck1_2015_allcausemortality_Hilfiker_withProtocol	8	121	19	327.4266166666667	133.891	334.27985	141.39490999999998	1_3_No_Good
Stuck1_2015_allcausemortality_Hilfiker_withProtocol	8	122	.	334.27985	133.891	337.7064666666667	141.39490999999998	1_3_No_Good
Stuck1_2015_allcausemortality_Hilfiker_withProtocol	8	123	9	337.70646666666664	133.891	341.13308333333333	141.39490999999998	1_3_No_Good
Stuck1_2015_allcausemortality_Hilfiker_withProtocol	8	124	)	341.13308333333333	133.891	344.5597	141.39490999999998	1_3_No_Good
Stuck1_2015_allcausemortality_Hilfiker_withProtocol	8	125	261	483.873	133.891	497.1208	141.39490999999998	1_3_No_Good
Stuck1_2015_allcausemortality_Hilfiker_withProtocol	8	126	(	499.351	133.891	502.7776166666667	141.39490999999998	1_3_No_Good
Stuck1_2015_allcausemortality_Hilfiker_withProtocol	8	127	18	502.7776166666667	133.891	509.63085	141.39490999999998	1_3_No_Good
Stuck1_2015_allcausemortality_Hilfiker_withProtocol	8	128	.	509.63085	133.891	513.0574666666666	141.39490999999998	1_3_No_Good
Stuck1_2015_allcausemortality_Hilfiker_withProtocol	8	129	5	513.0574666666666	133.891	516.4840833333333	141.39490999999998	1_3_No_Good
Stuck1_2015_allcausemortality_Hilfiker_withProtocol	8	130	)	516.4840833333333	133.891	519.9106999999999	141.39490999999998	1_3_No_Good
Stuck1_2015_allcausemortality_Hilfiker_withProtocol	8	131	Doctor	36.0012	146.364	61.4809	153.84391	1_3_No_Good
Stuck1_2015_allcausemortality_Hilfiker_withProtocol	8	132	visits	63.6673	146.364	83.81099999999999	153.84391	1_3_No_Good
Stuck1_2015_allcausemortality_Hilfiker_withProtocol	8	133	in	86.0046	146.364	92.99651	153.84391	1_3_No_Good
Stuck1_2015_allcausemortality_Hilfiker_withProtocol	8	134	past	95.2453	146.364	111.4851	153.84391	1_3_No_Good
Stuck1_2015_allcausemortality_Hilfiker_withProtocol	8	135	year	113.671	146.364	128.79404	153.84391	1_3_No_Good
Stuck1_2015_allcausemortality_Hilfiker_withProtocol	8	136	:	128.79404	146.364	132.57479999999998	153.84391	1_3_No_Good
Stuck1_2015_allcausemortality_Hilfiker_withProtocol	8	137	7	134.76	146.108	145.29909999999998	154.1079	1_3_No_Good
Stuck1_2015_allcausemortality_Hilfiker_withProtocol	8	138	visits	147.573	146.364	167.7167	153.84391	1_3_No_Good
Stuck1_2015_allcausemortality_Hilfiker_withProtocol	8	139	a	167.641	144.707	170.95289	149.69289	1_3_No_Good
Stuck1_2015_allcausemortality_Hilfiker_withProtocol	8	140	210	308.579	146.363	321.8268	153.86691	1_3_No_Good
Stuck1_2015_allcausemortality_Hilfiker_withProtocol	8	141	(	324.0	146.363	327.4266166666667	153.86691	1_3_No_Good
Stuck1_2015_allcausemortality_Hilfiker_withProtocol	8	142	24	327.4266166666667	146.363	334.27985	153.86691	1_3_No_Good
Stuck1_2015_allcausemortality_Hilfiker_withProtocol	8	143	.	334.27985	146.363	337.7064666666667	153.86691	1_3_No_Good
Stuck1_2015_allcausemortality_Hilfiker_withProtocol	8	144	0	337.70646666666664	146.363	341.13308333333333	153.86691	1_3_No_Good
Stuck1_2015_allcausemortality_Hilfiker_withProtocol	8	145	)	341.13308333333333	146.363	344.5597	153.86691	1_3_No_Good
Stuck1_2015_allcausemortality_Hilfiker_withProtocol	8	146	343	483.873	146.363	497.1208	153.86691	1_3_No_Good
Stuck1_2015_allcausemortality_Hilfiker_withProtocol	8	147	(	499.351	146.363	502.7776166666667	153.86691	1_3_No_Good
Stuck1_2015_allcausemortality_Hilfiker_withProtocol	8	148	24	502.7776166666667	146.363	509.63085	153.86691	1_3_No_Good
Stuck1_2015_allcausemortality_Hilfiker_withProtocol	8	149	.	509.63085	146.363	513.0574666666666	153.86691	1_3_No_Good
Stuck1_2015_allcausemortality_Hilfiker_withProtocol	8	150	3	513.0574666666666	146.363	516.4840833333333	153.86691	1_3_No_Good
Stuck1_2015_allcausemortality_Hilfiker_withProtocol	8	151	)	516.4840833333333	146.363	519.9106999999999	153.86691	1_3_No_Good
Stuck1_2015_allcausemortality_Hilfiker_withProtocol	8	152	Self	36.0012	158.893	51.4074	166.37291	1_3_No_Good
Stuck1_2015_allcausemortality_Hilfiker_withProtocol	8	153	-	51.4074	158.893	55.25895	166.37291	1_3_No_Good
Stuck1_2015_allcausemortality_Hilfiker_withProtocol	8	154	perceived	55.25895	158.893	89.9229	166.37291	1_3_No_Good
Stuck1_2015_allcausemortality_Hilfiker_withProtocol	8	155	health	92.1269	158.893	115.3586	166.37291	1_3_No_Good
Stuck1_2015_allcausemortality_Hilfiker_withProtocol	8	156	a	115.313	157.236	118.62489	162.22189	1_3_No_Good
Stuck1_2015_allcausemortality_Hilfiker_withProtocol	8	157	Excellent	36.0	171.365	68.2236	178.86891	1_3_No_Good
Stuck1_2015_allcausemortality_Hilfiker_withProtocol	8	158	22	308.578	171.365	317.40989	178.86891	1_3_No_Good
Stuck1_2015_allcausemortality_Hilfiker_withProtocol	8	159	(	319.633	171.365	322.86176	178.86891	1_3_No_Good
Stuck1_2015_allcausemortality_Hilfiker_withProtocol	8	160	2	322.86176	171.365	326.09052	178.86891	1_3_No_Good
Stuck1_2015_allcausemortality_Hilfiker_withProtocol	8	161	.	326.09052	171.365	329.31928	178.86891	1_3_No_Good
Stuck1_2015_allcausemortality_Hilfiker_withProtocol	8	162	5	329.31928	171.365	332.54804	178.86891	1_3_No_Good
Stuck1_2015_allcausemortality_Hilfiker_withProtocol	8	163	)	332.54804	171.365	335.7768	178.86891	1_3_No_Good
Stuck1_2015_allcausemortality_Hilfiker_withProtocol	8	164	33	483.872	171.365	492.70389	178.86891	1_3_No_Good
Stuck1_2015_allcausemortality_Hilfiker_withProtocol	8	165	(	494.927	171.365	498.15576	178.86891	1_3_No_Good
Stuck1_2015_allcausemortality_Hilfiker_withProtocol	8	166	2	498.15576	171.365	501.38452000000007	178.86891	1_3_No_Good
Stuck1_2015_allcausemortality_Hilfiker_withProtocol	8	167	.	501.38452	171.365	504.61328	178.86891	1_3_No_Good
Stuck1_2015_allcausemortality_Hilfiker_withProtocol	8	168	3	504.61328	171.365	507.84204000000005	178.86891	1_3_No_Good
Stuck1_2015_allcausemortality_Hilfiker_withProtocol	8	169	)	507.84204	171.365	511.0708	178.86891	1_3_No_Good
Stuck1_2015_allcausemortality_Hilfiker_withProtocol	8	170	Very	36.0	183.894	52.3198	191.39791	1_3_No_Good
Stuck1_2015_allcausemortality_Hilfiker_withProtocol	8	171	good	54.539	183.894	72.2028	191.39791	1_3_No_Good
Stuck1_2015_allcausemortality_Hilfiker_withProtocol	8	172	133	308.579	183.894	321.8268	191.39791	1_3_No_Good
Stuck1_2015_allcausemortality_Hilfiker_withProtocol	8	173	(	324.0	183.894	327.4266166666667	191.39791	1_3_No_Good
Stuck1_2015_allcausemortality_Hilfiker_withProtocol	8	174	15	327.4266166666667	183.894	334.27985	191.39791	1_3_No_Good
Stuck1_2015_allcausemortality_Hilfiker_withProtocol	8	175	.	334.27985	183.894	337.7064666666667	191.39791	1_3_No_Good
Stuck1_2015_allcausemortality_Hilfiker_withProtocol	8	176	2	337.70646666666664	183.894	341.13308333333333	191.39791	1_3_No_Good
Stuck1_2015_allcausemortality_Hilfiker_withProtocol	8	177	)	341.13308333333333	183.894	344.5597	191.39791	1_3_No_Good
Stuck1_2015_allcausemortality_Hilfiker_withProtocol	8	178	189	483.873	183.894	497.1208	191.39791	1_3_No_Good
Stuck1_2015_allcausemortality_Hilfiker_withProtocol	8	179	(	499.35	183.894	502.7766166666667	191.39791	1_3_No_Good
Stuck1_2015_allcausemortality_Hilfiker_withProtocol	8	180	13	502.7766166666667	183.894	509.62985	191.39791	1_3_No_Good
Stuck1_2015_allcausemortality_Hilfiker_withProtocol	8	181	.	509.62985	183.894	513.0564666666667	191.39791	1_3_No_Good
Stuck1_2015_allcausemortality_Hilfiker_withProtocol	8	182	4	513.0564666666667	183.894	516.4830833333333	191.39791	1_3_No_Good
Stuck1_2015_allcausemortality_Hilfiker_withProtocol	8	183	)	516.4830833333333	183.894	519.9096999999999	191.39791	1_3_No_Good
Stuck1_2015_allcausemortality_Hilfiker_withProtocol	8	184	Good	36.0	196.367	55.4078	203.87091	1_3_No_Good
Stuck1_2015_allcausemortality_Hilfiker_withProtocol	8	185	545	308.578	196.367	321.8258	203.87091	1_3_No_Good
Stuck1_2015_allcausemortality_Hilfiker_withProtocol	8	186	(	323.999	196.367	327.4256166666667	203.87091	1_3_No_Good
Stuck1_2015_allcausemortality_Hilfiker_withProtocol	8	187	62	327.4256166666667	196.367	334.27885000000003	203.87091	1_3_No_Good
Stuck1_2015_allcausemortality_Hilfiker_withProtocol	8	188	.	334.27885000000003	196.367	337.7054666666667	203.87091	1_3_No_Good
Stuck1_2015_allcausemortality_Hilfiker_withProtocol	8	189	4	337.70546666666667	196.367	341.13208333333336	203.87091	1_3_No_Good
Stuck1_2015_allcausemortality_Hilfiker_withProtocol	8	190	)	341.13208333333336	196.367	344.55870000000004	203.87091	1_3_No_Good
Stuck1_2015_allcausemortality_Hilfiker_withProtocol	8	191	839	483.872	196.367	497.1198	203.87091	1_3_No_Good
Stuck1_2015_allcausemortality_Hilfiker_withProtocol	8	192	(	499.349	196.367	502.7756166666667	203.87091	1_3_No_Good
Stuck1_2015_allcausemortality_Hilfiker_withProtocol	8	193	59	502.7756166666667	196.367	509.62885	203.87091	1_3_No_Good
Stuck1_2015_allcausemortality_Hilfiker_withProtocol	8	194	.	509.62885	196.367	513.0554666666667	203.87091	1_3_No_Good
Stuck1_2015_allcausemortality_Hilfiker_withProtocol	8	195	5	513.0554666666667	196.367	516.4820833333333	203.87091	1_3_No_Good
Stuck1_2015_allcausemortality_Hilfiker_withProtocol	8	196	)	516.4820833333333	196.367	519.9087	203.87091	1_3_No_Good
Stuck1_2015_allcausemortality_Hilfiker_withProtocol	8	197	Fair	36.0	208.84	49.5678	216.34391	1_3_No_Good
Stuck1_2015_allcausemortality_Hilfiker_withProtocol	8	198	168	308.578	208.84	321.8258	216.34391	1_3_No_Good
Stuck1_2015_allcausemortality_Hilfiker_withProtocol	8	199	(	323.999	208.84	327.4256166666667	216.34391	1_3_No_Good
Stuck1_2015_allcausemortality_Hilfiker_withProtocol	8	200	19	327.4256166666667	208.84	334.27885000000003	216.34391	1_3_No_Good
Stuck1_2015_allcausemortality_Hilfiker_withProtocol	8	201	.	334.27885000000003	208.84	337.7054666666667	216.34391	1_3_No_Good
Stuck1_2015_allcausemortality_Hilfiker_withProtocol	8	202	2	337.70546666666667	208.84	341.13208333333336	216.34391	1_3_No_Good
Stuck1_2015_allcausemortality_Hilfiker_withProtocol	8	203	)	341.13208333333336	208.84	344.55870000000004	216.34391	1_3_No_Good
Stuck1_2015_allcausemortality_Hilfiker_withProtocol	8	204	338	483.872	208.84	497.1198	216.34391	1_3_No_Good
Stuck1_2015_allcausemortality_Hilfiker_withProtocol	8	205	(	499.349	208.84	502.7756166666667	216.34391	1_3_No_Good
Stuck1_2015_allcausemortality_Hilfiker_withProtocol	8	206	24	502.7756166666667	208.84	509.62885	216.34391	1_3_No_Good
Stuck1_2015_allcausemortality_Hilfiker_withProtocol	8	207	.	509.62885	208.84	513.0554666666667	216.34391	1_3_No_Good
Stuck1_2015_allcausemortality_Hilfiker_withProtocol	8	208	0	513.0554666666667	208.84	516.4820833333333	216.34391	1_3_No_Good
Stuck1_2015_allcausemortality_Hilfiker_withProtocol	8	209	)	516.4820833333333	208.84	519.9087	216.34391	1_3_No_Good
Stuck1_2015_allcausemortality_Hilfiker_withProtocol	8	210	Poor	36.0	221.369	52.7358	228.87291	1_3_No_Good
Stuck1_2015_allcausemortality_Hilfiker_withProtocol	8	211	6	308.578	221.369	312.99393999999995	228.87291	1_3_No_Good
Stuck1_2015_allcausemortality_Hilfiker_withProtocol	8	212	(	315.211	221.369	318.43976000000004	228.87291	1_3_No_Good
Stuck1_2015_allcausemortality_Hilfiker_withProtocol	8	213	0	318.43976000000004	221.369	321.66852000000006	228.87291	1_3_No_Good
Stuck1_2015_allcausemortality_Hilfiker_withProtocol	8	214	.	321.66852	221.369	324.89728	228.87291	1_3_No_Good
Stuck1_2015_allcausemortality_Hilfiker_withProtocol	8	215	7	324.89728	221.369	328.12604000000005	228.87291	1_3_No_Good
Stuck1_2015_allcausemortality_Hilfiker_withProtocol	8	216	)	328.12604	221.369	331.3548	228.87291	1_3_No_Good
Stuck1_2015_allcausemortality_Hilfiker_withProtocol	8	217	11	483.872	221.369	492.70389	228.87291	1_3_No_Good
Stuck1_2015_allcausemortality_Hilfiker_withProtocol	8	218	(	494.927	221.369	498.15576	228.87291	1_3_No_Good
Stuck1_2015_allcausemortality_Hilfiker_withProtocol	8	219	0	498.15576	221.369	501.38452000000007	228.87291	1_3_No_Good
Stuck1_2015_allcausemortality_Hilfiker_withProtocol	8	220	.	501.38452	221.369	504.61328	228.87291	1_3_No_Good
Stuck1_2015_allcausemortality_Hilfiker_withProtocol	8	221	8	504.61328	221.369	507.84204000000005	228.87291	1_3_No_Good
Stuck1_2015_allcausemortality_Hilfiker_withProtocol	8	222	)	507.84204	221.369	511.0708	228.87291	1_3_No_Good
Stuck1_2015_allcausemortality_Hilfiker_withProtocol	8	223	Self	36.0	233.842	51.08707692307692	241.32191	1_3_No_Good
Stuck1_2015_allcausemortality_Hilfiker_withProtocol	8	224	-	51.08707692307692	233.842	54.85884615384615	241.32191	1_3_No_Good
Stuck1_2015_allcausemortality_Hilfiker_withProtocol	8	225	reported	54.85884615384616	233.842	85.03300000000002	241.32191	1_3_No_Good
Stuck1_2015_allcausemortality_Hilfiker_withProtocol	8	226	diabetes	87.2506	233.842	119.219	241.32191	1_3_No_Good
Stuck1_2015_allcausemortality_Hilfiker_withProtocol	8	227	a	119.225	232.241	122.53689	237.22689000000003	1_3_No_Good
Stuck1_2015_allcausemortality_Hilfiker_withProtocol	8	228	91	308.579	233.84	317.41089	241.34391	1_3_No_Good
Stuck1_2015_allcausemortality_Hilfiker_withProtocol	8	229	(	319.634	233.84	323.0606166666667	241.34391	1_3_No_Good
Stuck1_2015_allcausemortality_Hilfiker_withProtocol	8	230	10	323.0606166666667	233.84	329.91385	241.34391	1_3_No_Good
Stuck1_2015_allcausemortality_Hilfiker_withProtocol	8	231	.	329.91385	233.84	333.3404666666667	241.34391	1_3_No_Good
Stuck1_2015_allcausemortality_Hilfiker_withProtocol	8	232	4	333.34046666666666	233.84	336.76708333333335	241.34391	1_3_No_Good
Stuck1_2015_allcausemortality_Hilfiker_withProtocol	8	233	)	336.76708333333335	233.84	340.19370000000004	241.34391	1_3_No_Good
Stuck1_2015_allcausemortality_Hilfiker_withProtocol	8	234	169	483.873	233.84	497.1208	241.34391	1_3_No_Good
Stuck1_2015_allcausemortality_Hilfiker_withProtocol	8	235	(	499.351	233.84	502.7776166666667	241.34391	1_3_No_Good
Stuck1_2015_allcausemortality_Hilfiker_withProtocol	8	236	12	502.7776166666667	233.84	509.63085	241.34391	1_3_No_Good
Stuck1_2015_allcausemortality_Hilfiker_withProtocol	8	237	.	509.63085	233.84	513.0574666666666	241.34391	1_3_No_Good
Stuck1_2015_allcausemortality_Hilfiker_withProtocol	8	238	0	513.0574666666666	233.84	516.4840833333333	241.34391	1_3_No_Good
Stuck1_2015_allcausemortality_Hilfiker_withProtocol	8	239	)	516.4840833333333	233.84	519.9106999999999	241.34391	1_3_No_Good
Stuck1_2015_allcausemortality_Hilfiker_withProtocol	8	240	Self	36.0012	246.369	51.08827692307692	253.84891	1_3_No_Good
Stuck1_2015_allcausemortality_Hilfiker_withProtocol	8	241	-	51.08827692307692	246.369	54.86004615384615	253.84891	1_3_No_Good
Stuck1_2015_allcausemortality_Hilfiker_withProtocol	8	242	reported	54.86004615384616	246.369	85.0342	253.84891	1_3_No_Good
Stuck1_2015_allcausemortality_Hilfiker_withProtocol	8	243	coronary	87.2518	246.369	121.1554	253.84891	1_3_No_Good
Stuck1_2015_allcausemortality_Hilfiker_withProtocol	8	244	heart	123.308	246.369	142.6278	253.84891	1_3_No_Good
Stuck1_2015_allcausemortality_Hilfiker_withProtocol	8	245	disease	144.795	246.369	173.86659999999998	253.84891	1_3_No_Good
Stuck1_2015_allcausemortality_Hilfiker_withProtocol	8	246	a	173.82	244.713	177.13189	249.69889	1_3_No_Good
Stuck1_2015_allcausemortality_Hilfiker_withProtocol	8	247	189	308.579	246.37	321.8268	253.87391	1_3_No_Good
Stuck1_2015_allcausemortality_Hilfiker_withProtocol	8	248	(	324.0	246.37	327.4266166666667	253.87391	1_3_No_Good
Stuck1_2015_allcausemortality_Hilfiker_withProtocol	8	249	21	327.4266166666667	246.37	334.27985	253.87391	1_3_No_Good
Stuck1_2015_allcausemortality_Hilfiker_withProtocol	8	250	.	334.27985	246.37	337.7064666666667	253.87391	1_3_No_Good
Stuck1_2015_allcausemortality_Hilfiker_withProtocol	8	251	6	337.70646666666664	246.37	341.13308333333333	253.87391	1_3_No_Good
Stuck1_2015_allcausemortality_Hilfiker_withProtocol	8	252	)	341.13308333333333	246.37	344.5597	253.87391	1_3_No_Good
Stuck1_2015_allcausemortality_Hilfiker_withProtocol	8	253	325	483.873	246.37	497.1208	253.87391	1_3_No_Good
Stuck1_2015_allcausemortality_Hilfiker_withProtocol	8	254	(	499.351	246.37	502.7776166666667	253.87391	1_3_No_Good
Stuck1_2015_allcausemortality_Hilfiker_withProtocol	8	255	23	502.7776166666667	246.37	509.63085	253.87391	1_3_No_Good
Stuck1_2015_allcausemortality_Hilfiker_withProtocol	8	256	.	509.63085	246.37	513.0574666666666	253.87391	1_3_No_Good
Stuck1_2015_allcausemortality_Hilfiker_withProtocol	8	257	0	513.0574666666666	246.37	516.4840833333333	253.87391	1_3_No_Good
Stuck1_2015_allcausemortality_Hilfiker_withProtocol	8	258	)	516.4840833333333	246.37	519.9106999999999	253.87391	1_3_No_Good
Stuck1_2015_allcausemortality_Hilfiker_withProtocol	8	259	No	36.0012	258.842	46.5771	266.32191	1_3_No_Good
Stuck1_2015_allcausemortality_Hilfiker_withProtocol	8	260	informal	48.8138	258.842	79.9494	266.32191	1_3_No_Good
Stuck1_2015_allcausemortality_Hilfiker_withProtocol	8	261	caregiver	82.0926	258.842	117.3242	266.32191	1_3_No_Good
Stuck1_2015_allcausemortality_Hilfiker_withProtocol	8	262	available	119.453	258.842	152.8446	266.32191	1_3_No_Good
Stuck1_2015_allcausemortality_Hilfiker_withProtocol	8	263	if	155.057	258.842	159.79294	266.32191	1_3_No_Good
Stuck1_2015_allcausemortality_Hilfiker_withProtocol	8	264	needed	162.03	258.842	189.6529	266.32191	1_3_No_Good
Stuck1_2015_allcausemortality_Hilfiker_withProtocol	8	265	a	189.638	257.242	192.50090333333333	262.22789	1_3_No_Good
Stuck1_2015_allcausemortality_Hilfiker_withProtocol	8	266	,	192.50090333333333	257.242	195.36380666666665	262.22789	1_3_No_Good
Stuck1_2015_allcausemortality_Hilfiker_withProtocol	8	267	b	195.36380666666668	257.242	198.22671	262.22789	1_3_No_Good
Stuck1_2015_allcausemortality_Hilfiker_withProtocol	8	268	86	308.579	258.842	317.41089	266.34591	1_3_No_Good
Stuck1_2015_allcausemortality_Hilfiker_withProtocol	8	269	(	319.634	258.842	322.86276000000004	266.34591	1_3_No_Good
Stuck1_2015_allcausemortality_Hilfiker_withProtocol	8	270	9	322.86276000000004	258.842	326.09152000000006	266.34591	1_3_No_Good
Stuck1_2015_allcausemortality_Hilfiker_withProtocol	8	271	.	326.09152	258.842	329.32028	266.34591	1_3_No_Good
Stuck1_2015_allcausemortality_Hilfiker_withProtocol	8	272	8	329.32028	258.842	332.54904000000005	266.34591	1_3_No_Good
Stuck1_2015_allcausemortality_Hilfiker_withProtocol	8	273	)	332.54904	258.842	335.7778	266.34591	1_3_No_Good
Stuck1_2015_allcausemortality_Hilfiker_withProtocol	8	274	163	483.873	258.842	497.1208	266.34591	1_3_No_Good
Stuck1_2015_allcausemortality_Hilfiker_withProtocol	8	275	(	499.351	258.842	502.7776166666667	266.34591	1_3_No_Good
Stuck1_2015_allcausemortality_Hilfiker_withProtocol	8	276	11	502.7776166666667	258.842	509.63085	266.34591	1_3_No_Good
Stuck1_2015_allcausemortality_Hilfiker_withProtocol	8	277	.	509.63085	258.842	513.0574666666666	266.34591	1_3_No_Good
Stuck1_2015_allcausemortality_Hilfiker_withProtocol	8	278	6	513.0574666666666	258.842	516.4840833333333	266.34591	1_3_No_Good
Stuck1_2015_allcausemortality_Hilfiker_withProtocol	8	279	)	516.4840833333333	258.842	519.9106999999999	266.34591	1_3_No_Good
Stuck1_2015_allcausemortality_Hilfiker_withProtocol	8	280	Pra	36.0012	271.372	48.825	278.85191000000003	1_3_No_Good
Stuck1_2015_allcausemortality_Hilfiker_withProtocol	8	281	score	51.025	271.372	72.18469999999999	278.85191000000003	1_3_No_Good
Stuck1_2015_allcausemortality_Hilfiker_withProtocol	8	282	c	72.1134	269.715	75.42529	274.70089	1_3_No_Good
Stuck1_2015_allcausemortality_Hilfiker_withProtocol	8	283	0	308.579	271.371	312.43095	278.87491	1_3_No_Good
Stuck1_2015_allcausemortality_Hilfiker_withProtocol	8	284	.	312.43095	271.371	316.2829	278.87491	1_3_No_Good
Stuck1_2015_allcausemortality_Hilfiker_withProtocol	8	285	29	316.2829	271.371	323.9868	278.87491	1_3_No_Good
Stuck1_2015_allcausemortality_Hilfiker_withProtocol	8	286	±	326.154	271.115	330.48195	279.11490000000003	1_3_No_Good
Stuck1_2015_allcausemortality_Hilfiker_withProtocol	8	287	0	332.731	271.371	336.58295	278.87491	1_3_No_Good
Stuck1_2015_allcausemortality_Hilfiker_withProtocol	8	288	.	336.58295	271.371	340.4349	278.87491	1_3_No_Good
Stuck1_2015_allcausemortality_Hilfiker_withProtocol	8	289	10	340.4349	271.371	348.13879999999995	278.87491	1_3_No_Good
Stuck1_2015_allcausemortality_Hilfiker_withProtocol	8	290	0	483.874	271.371	487.72595	278.87491	1_3_No_Good
Stuck1_2015_allcausemortality_Hilfiker_withProtocol	8	291	.	487.72595	271.371	491.5779	278.87491	1_3_No_Good
Stuck1_2015_allcausemortality_Hilfiker_withProtocol	8	292	29	491.5779	271.371	499.2818	278.87491	1_3_No_Good
Stuck1_2015_allcausemortality_Hilfiker_withProtocol	8	293	±	501.505	271.115	505.83295	279.11490000000003	1_3_No_Good
Stuck1_2015_allcausemortality_Hilfiker_withProtocol	8	294	0	508.082	271.371	511.93395	278.87491	1_3_No_Good
Stuck1_2015_allcausemortality_Hilfiker_withProtocol	8	295	.	511.93395	271.371	515.7859	278.87491	1_3_No_Good
Stuck1_2015_allcausemortality_Hilfiker_withProtocol	8	296	11	515.7859	271.371	523.4898	278.87491	1_3_No_Good
Stuck1_2015_allcausemortality_Hilfiker_withProtocol	8	297	Highest	36.002	283.844	64.9776	291.32391	1_3_No_Good
Stuck1_2015_allcausemortality_Hilfiker_withProtocol	8	298	completed	67.1264	283.844	106.6859	291.32391	1_3_No_Good
Stuck1_2015_allcausemortality_Hilfiker_withProtocol	8	299	education	108.852	283.844	146.0683	291.32391	1_3_No_Good
Stuck1_2015_allcausemortality_Hilfiker_withProtocol	8	300	d	146.041	282.244	149.66488	287.22989	1_3_No_Good
Stuck1_2015_allcausemortality_Hilfiker_withProtocol	8	301	Compulsory	36.0	296.373	78.2107	303.87691	1_3_No_Good
Stuck1_2015_allcausemortality_Hilfiker_withProtocol	8	302	education	80.4466	296.373	114.7398	303.87691	1_3_No_Good
Stuck1_2015_allcausemortality_Hilfiker_withProtocol	8	303	or	117.013	296.373	124.00491	303.87691	1_3_No_Good
Stuck1_2015_allcausemortality_Hilfiker_withProtocol	8	304	less	126.197	296.373	140.3568	303.87691	1_3_No_Good
Stuck1_2015_allcausemortality_Hilfiker_withProtocol	8	305	(	142.582	296.373	149.1551	303.87691	1_3_No_Good
Stuck1_2015_allcausemortality_Hilfiker_withProtocol	8	306	9	149.1551	296.373	155.72820000000002	303.87691	1_3_No_Good
Stuck1_2015_allcausemortality_Hilfiker_withProtocol	8	307	y	157.945	296.373	161.23296	303.87691	1_3_No_Good
Stuck1_2015_allcausemortality_Hilfiker_withProtocol	8	308	)	161.23296	296.373	164.52092	303.87691	1_3_No_Good
Stuck1_2015_allcausemortality_Hilfiker_withProtocol	8	309	388	308.577	296.373	321.8248	303.87691	1_3_No_Good
Stuck1_2015_allcausemortality_Hilfiker_withProtocol	8	310	(	323.998	296.373	327.4246166666667	303.87691	1_3_No_Good
Stuck1_2015_allcausemortality_Hilfiker_withProtocol	8	311	44	327.4246166666667	296.373	334.27785	303.87691	1_3_No_Good
Stuck1_2015_allcausemortality_Hilfiker_withProtocol	8	312	.	334.27785	296.373	337.7044666666667	303.87691	1_3_No_Good
Stuck1_2015_allcausemortality_Hilfiker_withProtocol	8	313	4	337.70446666666663	296.373	341.1310833333333	303.87691	1_3_No_Good
Stuck1_2015_allcausemortality_Hilfiker_withProtocol	8	314	)	341.1310833333333	296.373	344.5577	303.87691	1_3_No_Good
Stuck1_2015_allcausemortality_Hilfiker_withProtocol	8	315	606	483.871	296.373	497.1188	303.87691	1_3_No_Good
Stuck1_2015_allcausemortality_Hilfiker_withProtocol	8	316	(	499.349	296.373	502.7756166666667	303.87691	1_3_No_Good
Stuck1_2015_allcausemortality_Hilfiker_withProtocol	8	317	43	502.7756166666667	296.373	509.62885	303.87691	1_3_No_Good
Stuck1_2015_allcausemortality_Hilfiker_withProtocol	8	318	.	509.62885	296.373	513.0554666666667	303.87691	1_3_No_Good
Stuck1_2015_allcausemortality_Hilfiker_withProtocol	8	319	0	513.0554666666667	296.373	516.4820833333333	303.87691	1_3_No_Good
Stuck1_2015_allcausemortality_Hilfiker_withProtocol	8	320	)	516.4820833333333	296.373	519.9087	303.87691	1_3_No_Good
Stuck1_2015_allcausemortality_Hilfiker_withProtocol	8	321	Secondary	35.9992	308.845	70.0591	316.34891000000005	1_3_No_Good
Stuck1_2015_allcausemortality_Hilfiker_withProtocol	8	322	-	70.0591	308.845	73.84353333333334	316.34891000000005	1_3_No_Good
Stuck1_2015_allcausemortality_Hilfiker_withProtocol	8	323	level	73.84353333333334	308.845	92.7657	316.34891000000005	1_3_No_Good
Stuck1_2015_allcausemortality_Hilfiker_withProtocol	8	324	education	94.9601	308.845	129.3597	316.34891000000005	1_3_No_Good
Stuck1_2015_allcausemortality_Hilfiker_withProtocol	8	325	(	131.527	308.845	135.62574999999998	316.34891000000005	1_3_No_Good
Stuck1_2015_allcausemortality_Hilfiker_withProtocol	8	326	10	135.62574999999998	308.845	143.82324999999997	316.34891000000005	1_3_No_Good
Stuck1_2015_allcausemortality_Hilfiker_withProtocol	8	327	-	143.82324999999997	308.845	147.92199999999997	316.34891000000005	1_3_No_Good
Stuck1_2015_allcausemortality_Hilfiker_withProtocol	8	328	12	147.922	308.845	156.1195	316.34891000000005	1_3_No_Good
Stuck1_2015_allcausemortality_Hilfiker_withProtocol	8	329	y	158.342	308.845	161.62996	316.34891000000005	1_3_No_Good
Stuck1_2015_allcausemortality_Hilfiker_withProtocol	8	330	)	161.62996	308.845	164.91792	316.34891000000005	1_3_No_Good
Stuck1_2015_allcausemortality_Hilfiker_withProtocol	8	331	399	308.578	308.845	321.8258	316.34891000000005	1_3_No_Good
Stuck1_2015_allcausemortality_Hilfiker_withProtocol	8	332	(	323.999	308.845	327.4256166666667	316.34891000000005	1_3_No_Good
Stuck1_2015_allcausemortality_Hilfiker_withProtocol	8	333	45	327.4256166666667	308.845	334.27885000000003	316.34891000000005	1_3_No_Good
Stuck1_2015_allcausemortality_Hilfiker_withProtocol	8	334	.	334.27885000000003	308.845	337.7054666666667	316.34891000000005	1_3_No_Good
Stuck1_2015_allcausemortality_Hilfiker_withProtocol	8	335	7	337.70546666666667	308.845	341.13208333333336	316.34891000000005	1_3_No_Good
Stuck1_2015_allcausemortality_Hilfiker_withProtocol	8	336	)	341.13208333333336	308.845	344.55870000000004	316.34891000000005	1_3_No_Good
Stuck1_2015_allcausemortality_Hilfiker_withProtocol	8	337	643	483.872	308.845	497.1198	316.34891000000005	1_3_No_Good
Stuck1_2015_allcausemortality_Hilfiker_withProtocol	8	338	(	499.349	308.845	502.7756166666667	316.34891000000005	1_3_No_Good
Stuck1_2015_allcausemortality_Hilfiker_withProtocol	8	339	45	502.7756166666667	308.845	509.62885	316.34891000000005	1_3_No_Good
Stuck1_2015_allcausemortality_Hilfiker_withProtocol	8	340	.	509.62885	308.845	513.0554666666667	316.34891000000005	1_3_No_Good
Stuck1_2015_allcausemortality_Hilfiker_withProtocol	8	341	6	513.0554666666667	308.845	516.4820833333333	316.34891000000005	1_3_No_Good
Stuck1_2015_allcausemortality_Hilfiker_withProtocol	8	342	)	516.4820833333333	308.845	519.9087	316.34891000000005	1_3_No_Good
Stuck1_2015_allcausemortality_Hilfiker_withProtocol	8	343	Tertiary	36.0	321.375	62.02068571428571	328.87891	1_3_No_Good
Stuck1_2015_allcausemortality_Hilfiker_withProtocol	8	344	-	62.02068571428571	321.375	65.27327142857142	328.87891	1_3_No_Good
Stuck1_2015_allcausemortality_Hilfiker_withProtocol	8	345	level	65.27327142857143	321.375	81.53620000000001	328.87891	1_3_No_Good
Stuck1_2015_allcausemortality_Hilfiker_withProtocol	8	346	education	83.7354	321.375	118.135	328.87891	1_3_No_Good
Stuck1_2015_allcausemortality_Hilfiker_withProtocol	8	347	(	120.302	321.375	124.32415	328.87891	1_3_No_Good
Stuck1_2015_allcausemortality_Hilfiker_withProtocol	8	348	>12	124.32415	321.375	136.3906	328.87891	1_3_No_Good
Stuck1_2015_allcausemortality_Hilfiker_withProtocol	8	349	y	138.557	321.375	141.84496	328.87891	1_3_No_Good
Stuck1_2015_allcausemortality_Hilfiker_withProtocol	8	350	)	141.84496	321.375	145.13291999999998	328.87891	1_3_No_Good
Stuck1_2015_allcausemortality_Hilfiker_withProtocol	8	351	68	308.578	321.375	317.40989	328.87891	1_3_No_Good
Stuck1_2015_allcausemortality_Hilfiker_withProtocol	8	352	(	319.633	321.375	322.86176	328.87891	1_3_No_Good
Stuck1_2015_allcausemortality_Hilfiker_withProtocol	8	353	7	322.86176	321.375	326.09052	328.87891	1_3_No_Good
Stuck1_2015_allcausemortality_Hilfiker_withProtocol	8	354	.	326.09052	321.375	329.31928	328.87891	1_3_No_Good
Stuck1_2015_allcausemortality_Hilfiker_withProtocol	8	355	8	329.31928	321.375	332.54804	328.87891	1_3_No_Good
Stuck1_2015_allcausemortality_Hilfiker_withProtocol	8	356	)	332.54804	321.375	335.7768	328.87891	1_3_No_Good
Stuck1_2015_allcausemortality_Hilfiker_withProtocol	8	357	126	483.872	321.375	497.1198	328.87891	1_3_No_Good
Stuck1_2015_allcausemortality_Hilfiker_withProtocol	8	358	(	499.349	321.375	502.57776	328.87891	1_3_No_Good
Stuck1_2015_allcausemortality_Hilfiker_withProtocol	8	359	8	502.57776	321.375	505.80652	328.87891	1_3_No_Good
Stuck1_2015_allcausemortality_Hilfiker_withProtocol	8	360	.	505.80652	321.375	509.03528	328.87891	1_3_No_Good
Stuck1_2015_allcausemortality_Hilfiker_withProtocol	8	361	9	509.03528	321.375	512.26404	328.87891	1_3_No_Good
Stuck1_2015_allcausemortality_Hilfiker_withProtocol	8	362	)	512.26404	321.375	515.4928	328.87891	1_3_No_Good
Stuck1_2015_allcausemortality_Hilfiker_withProtocol	8	363	Unknown	36.0	333.847	69.1516	341.35091	1_3_No_Good
Stuck1_2015_allcausemortality_Hilfiker_withProtocol	8	364	19	308.578	333.847	317.40989	341.35091	1_3_No_Good
Stuck1_2015_allcausemortality_Hilfiker_withProtocol	8	365	(	319.633	333.847	322.86176	341.35091	1_3_No_Good
Stuck1_2015_allcausemortality_Hilfiker_withProtocol	8	366	2	322.86176	333.847	326.09052	341.35091	1_3_No_Good
Stuck1_2015_allcausemortality_Hilfiker_withProtocol	8	367	.	326.09052	333.847	329.31928	341.35091	1_3_No_Good
Stuck1_2015_allcausemortality_Hilfiker_withProtocol	8	368	2	329.31928	333.847	332.54804	341.35091	1_3_No_Good
Stuck1_2015_allcausemortality_Hilfiker_withProtocol	8	369	)	332.54804	333.847	335.7768	341.35091	1_3_No_Good
Stuck1_2015_allcausemortality_Hilfiker_withProtocol	8	370	35	483.872	333.847	492.70389	341.35091	1_3_No_Good
Stuck1_2015_allcausemortality_Hilfiker_withProtocol	8	371	(	494.927	333.847	498.15576	341.35091	1_3_No_Good
Stuck1_2015_allcausemortality_Hilfiker_withProtocol	8	372	2	498.15576	333.847	501.38452000000007	341.35091	1_3_No_Good
Stuck1_2015_allcausemortality_Hilfiker_withProtocol	8	373	.	501.38452	333.847	504.61328	341.35091	1_3_No_Good
Stuck1_2015_allcausemortality_Hilfiker_withProtocol	8	374	5	504.61328	333.847	507.84204000000005	341.35091	1_3_No_Good
Stuck1_2015_allcausemortality_Hilfiker_withProtocol	8	375	)	507.84204	333.847	511.0708	341.35091	1_3_No_Good
Stuck1_2015_allcausemortality_Hilfiker_withProtocol	8	376	Living	36.0	346.377	59.2317	353.85691	1_3_No_Good
Stuck1_2015_allcausemortality_Hilfiker_withProtocol	8	377	arrangement	61.3981	346.377	109.2719	353.85691	1_3_No_Good
Stuck1_2015_allcausemortality_Hilfiker_withProtocol	8	378	d	109.247	344.719	112.87088	349.70489	1_3_No_Good
Stuck1_2015_allcausemortality_Hilfiker_withProtocol	8	379	Living	36.0	358.848	56.7357	366.35191	1_3_No_Good
Stuck1_2015_allcausemortality_Hilfiker_withProtocol	8	380	alone	58.9037	358.848	78.3115	366.35191	1_3_No_Good
Stuck1_2015_allcausemortality_Hilfiker_withProtocol	8	381	261	308.578	358.848	321.8258	366.35191	1_3_No_Good
Stuck1_2015_allcausemortality_Hilfiker_withProtocol	8	382	(	323.999	358.848	327.4256166666667	366.35191	1_3_No_Good
Stuck1_2015_allcausemortality_Hilfiker_withProtocol	8	383	29	327.4256166666667	358.848	334.27885000000003	366.35191	1_3_No_Good
Stuck1_2015_allcausemortality_Hilfiker_withProtocol	8	384	.	334.27885000000003	358.848	337.7054666666667	366.35191	1_3_No_Good
Stuck1_2015_allcausemortality_Hilfiker_withProtocol	8	385	9	337.70546666666667	358.848	341.13208333333336	366.35191	1_3_No_Good
Stuck1_2015_allcausemortality_Hilfiker_withProtocol	8	386	)	341.13208333333336	358.848	344.55870000000004	366.35191	1_3_No_Good
Stuck1_2015_allcausemortality_Hilfiker_withProtocol	8	387	404	483.872	358.848	497.1198	366.35191	1_3_No_Good
Stuck1_2015_allcausemortality_Hilfiker_withProtocol	8	388	(	499.349	358.848	502.7756166666667	366.35191	1_3_No_Good
Stuck1_2015_allcausemortality_Hilfiker_withProtocol	8	389	28	502.7756166666667	358.848	509.62885	366.35191	1_3_No_Good
Stuck1_2015_allcausemortality_Hilfiker_withProtocol	8	390	.	509.62885	358.848	513.0554666666667	366.35191	1_3_No_Good
Stuck1_2015_allcausemortality_Hilfiker_withProtocol	8	391	7	513.0554666666667	358.848	516.4820833333333	366.35191	1_3_No_Good
Stuck1_2015_allcausemortality_Hilfiker_withProtocol	8	392	)	516.4820833333333	358.848	519.9087	366.35191	1_3_No_Good
Stuck1_2015_allcausemortality_Hilfiker_withProtocol	8	393	Not	36.0	371.378	48.3198	378.88191	1_3_No_Good
Stuck1_2015_allcausemortality_Hilfiker_withProtocol	8	394	living	50.5134	371.378	68.5772	378.88191	1_3_No_Good
Stuck1_2015_allcausemortality_Hilfiker_withProtocol	8	395	alone	70.8092	371.378	90.217	378.88191	1_3_No_Good
Stuck1_2015_allcausemortality_Hilfiker_withProtocol	8	396	600	308.578	371.378	321.8258	378.88191	1_3_No_Good
Stuck1_2015_allcausemortality_Hilfiker_withProtocol	8	397	(	323.999	371.378	327.4256166666667	378.88191	1_3_No_Good
Stuck1_2015_allcausemortality_Hilfiker_withProtocol	8	398	68	327.4256166666667	371.378	334.27885000000003	378.88191	1_3_No_Good
Stuck1_2015_allcausemortality_Hilfiker_withProtocol	8	399	.	334.27885000000003	371.378	337.7054666666667	378.88191	1_3_No_Good
Stuck1_2015_allcausemortality_Hilfiker_withProtocol	8	400	6	337.70546666666667	371.378	341.13208333333336	378.88191	1_3_No_Good
Stuck1_2015_allcausemortality_Hilfiker_withProtocol	8	401	)	341.13208333333336	371.378	344.55870000000004	378.88191	1_3_No_Good
Stuck1_2015_allcausemortality_Hilfiker_withProtocol	8	402	977	483.872	371.378	497.1198	378.88191	1_3_No_Good
Stuck1_2015_allcausemortality_Hilfiker_withProtocol	8	403	(	499.349	371.378	502.7756166666667	378.88191	1_3_No_Good
Stuck1_2015_allcausemortality_Hilfiker_withProtocol	8	404	69	502.7756166666667	371.378	509.62885	378.88191	1_3_No_Good
Stuck1_2015_allcausemortality_Hilfiker_withProtocol	8	405	.	509.62885	371.378	513.0554666666667	378.88191	1_3_No_Good
Stuck1_2015_allcausemortality_Hilfiker_withProtocol	8	406	3	513.0554666666667	371.378	516.4820833333333	378.88191	1_3_No_Good
Stuck1_2015_allcausemortality_Hilfiker_withProtocol	8	407	)	516.4820833333333	371.378	519.9087	378.88191	1_3_No_Good
Stuck1_2015_allcausemortality_Hilfiker_withProtocol	8	408	Unknown	36.0	383.85	69.1516	391.35391	1_3_No_Good
Stuck1_2015_allcausemortality_Hilfiker_withProtocol	8	409	13	308.578	383.85	317.40989	391.35391	1_3_No_Good
Stuck1_2015_allcausemortality_Hilfiker_withProtocol	8	410	(	319.633	383.85	322.86176	391.35391	1_3_No_Good
Stuck1_2015_allcausemortality_Hilfiker_withProtocol	8	411	1	322.86176	383.85	326.09052	391.35391	1_3_No_Good
Stuck1_2015_allcausemortality_Hilfiker_withProtocol	8	412	.	326.09052	383.85	329.31928	391.35391	1_3_No_Good
Stuck1_2015_allcausemortality_Hilfiker_withProtocol	8	413	5	329.31928	383.85	332.54804	391.35391	1_3_No_Good
Stuck1_2015_allcausemortality_Hilfiker_withProtocol	8	414	)	332.54804	383.85	335.7768	391.35391	1_3_No_Good
Stuck1_2015_allcausemortality_Hilfiker_withProtocol	8	415	29	483.872	383.85	492.70389	391.35391	1_3_No_Good
Stuck1_2015_allcausemortality_Hilfiker_withProtocol	8	416	(	494.927	383.85	498.15576	391.35391	1_3_No_Good
Stuck1_2015_allcausemortality_Hilfiker_withProtocol	8	417	2	498.15576	383.85	501.38452000000007	391.35391	1_3_No_Good
Stuck1_2015_allcausemortality_Hilfiker_withProtocol	8	418	.	501.38452	383.85	504.61328	391.35391	1_3_No_Good
Stuck1_2015_allcausemortality_Hilfiker_withProtocol	8	419	1	504.61328	383.85	507.84204000000005	391.35391	1_3_No_Good
Stuck1_2015_allcausemortality_Hilfiker_withProtocol	8	420	)	507.84204	383.85	511.0708	391.35391	1_3_No_Good
Stuck1_2015_allcausemortality_Hilfiker_withProtocol	8	421	Marital	36.0	396.38	61.383700000000005	403.85991	1_3_No_Good
Stuck1_2015_allcausemortality_Hilfiker_withProtocol	8	422	status	63.5525	396.38	86.7842	403.85991	1_3_No_Good
Stuck1_2015_allcausemortality_Hilfiker_withProtocol	8	423	d	86.7401	394.723	90.36398	399.70889	1_3_No_Good
Stuck1_2015_allcausemortality_Hilfiker_withProtocol	8	424	Single	36.0	408.851	58.0637	416.35491	1_3_No_Good
Stuck1_2015_allcausemortality_Hilfiker_withProtocol	8	425	37	308.578	408.851	317.40989	416.35491	1_3_No_Good
Stuck1_2015_allcausemortality_Hilfiker_withProtocol	8	426	(	319.633	408.851	322.86176	416.35491	1_3_No_Good
Stuck1_2015_allcausemortality_Hilfiker_withProtocol	8	427	4	322.86176	408.851	326.09052	416.35491	1_3_No_Good
Stuck1_2015_allcausemortality_Hilfiker_withProtocol	8	428	.	326.09052	408.851	329.31928	416.35491	1_3_No_Good
Stuck1_2015_allcausemortality_Hilfiker_withProtocol	8	429	2	329.31928	408.851	332.54804	416.35491	1_3_No_Good
Stuck1_2015_allcausemortality_Hilfiker_withProtocol	8	430	)	332.54804	408.851	335.7768	416.35491	1_3_No_Good
Stuck1_2015_allcausemortality_Hilfiker_withProtocol	8	431	73	483.872	408.851	492.70389	416.35491	1_3_No_Good
Stuck1_2015_allcausemortality_Hilfiker_withProtocol	8	432	(	494.927	408.851	498.15576	416.35491	1_3_No_Good
Stuck1_2015_allcausemortality_Hilfiker_withProtocol	8	433	5	498.15576	408.851	501.38452000000007	416.35491	1_3_No_Good
Stuck1_2015_allcausemortality_Hilfiker_withProtocol	8	434	.	501.38452	408.851	504.61328	416.35491	1_3_No_Good
Stuck1_2015_allcausemortality_Hilfiker_withProtocol	8	435	2	504.61328	408.851	507.84204000000005	416.35491	1_3_No_Good
Stuck1_2015_allcausemortality_Hilfiker_withProtocol	8	436	)	507.84204	408.851	511.0708	416.35491	1_3_No_Good
Stuck1_2015_allcausemortality_Hilfiker_withProtocol	8	437	Married	36.0	421.381	62.7197	428.88491	1_3_No_Good
Stuck1_2015_allcausemortality_Hilfiker_withProtocol	8	438	548	308.578	421.381	321.8258	428.88491	1_3_No_Good
Stuck1_2015_allcausemortality_Hilfiker_withProtocol	8	439	(	323.999	421.381	327.4256166666667	428.88491	1_3_No_Good
Stuck1_2015_allcausemortality_Hilfiker_withProtocol	8	440	62	327.4256166666667	421.381	334.27885000000003	428.88491	1_3_No_Good
Stuck1_2015_allcausemortality_Hilfiker_withProtocol	8	441	.	334.27885000000003	421.381	337.7054666666667	428.88491	1_3_No_Good
Stuck1_2015_allcausemortality_Hilfiker_withProtocol	8	442	7	337.70546666666667	421.381	341.13208333333336	428.88491	1_3_No_Good
Stuck1_2015_allcausemortality_Hilfiker_withProtocol	8	443	)	341.13208333333336	421.381	344.55870000000004	428.88491	1_3_No_Good
Stuck1_2015_allcausemortality_Hilfiker_withProtocol	8	444	875	483.872	421.381	497.1198	428.88491	1_3_No_Good
Stuck1_2015_allcausemortality_Hilfiker_withProtocol	8	445	(	499.349	421.381	502.7756166666667	428.88491	1_3_No_Good
Stuck1_2015_allcausemortality_Hilfiker_withProtocol	8	446	62	502.7756166666667	421.381	509.62885	428.88491	1_3_No_Good
Stuck1_2015_allcausemortality_Hilfiker_withProtocol	8	447	.	509.62885	421.381	513.0554666666667	428.88491	1_3_No_Good
Stuck1_2015_allcausemortality_Hilfiker_withProtocol	8	448	1	513.0554666666667	421.381	516.4820833333333	428.88491	1_3_No_Good
Stuck1_2015_allcausemortality_Hilfiker_withProtocol	8	449	)	516.4820833333333	421.381	519.9087	428.88491	1_3_No_Good
Stuck1_2015_allcausemortality_Hilfiker_withProtocol	8	450	Widowed	36.0	433.854	68.6476	441.35791	1_3_No_Good
Stuck1_2015_allcausemortality_Hilfiker_withProtocol	8	451	258	308.578	433.854	321.8258	441.35791	1_3_No_Good
Stuck1_2015_allcausemortality_Hilfiker_withProtocol	8	452	(	323.999	433.854	327.4256166666667	441.35791	1_3_No_Good
Stuck1_2015_allcausemortality_Hilfiker_withProtocol	8	453	29	327.4256166666667	433.854	334.27885000000003	441.35791	1_3_No_Good
Stuck1_2015_allcausemortality_Hilfiker_withProtocol	8	454	.	334.27885000000003	433.854	337.7054666666667	441.35791	1_3_No_Good
Stuck1_2015_allcausemortality_Hilfiker_withProtocol	8	455	5	337.70546666666667	433.854	341.13208333333336	441.35791	1_3_No_Good
Stuck1_2015_allcausemortality_Hilfiker_withProtocol	8	456	)	341.13208333333336	433.854	344.55870000000004	441.35791	1_3_No_Good
Stuck1_2015_allcausemortality_Hilfiker_withProtocol	8	457	399	483.872	433.854	497.1198	441.35791	1_3_No_Good
Stuck1_2015_allcausemortality_Hilfiker_withProtocol	8	458	(	499.349	433.854	502.7756166666667	441.35791	1_3_No_Good
Stuck1_2015_allcausemortality_Hilfiker_withProtocol	8	459	28	502.7756166666667	433.854	509.62885	441.35791	1_3_No_Good
Stuck1_2015_allcausemortality_Hilfiker_withProtocol	8	460	.	509.62885	433.854	513.0554666666667	441.35791	1_3_No_Good
Stuck1_2015_allcausemortality_Hilfiker_withProtocol	8	461	3	513.0554666666667	433.854	516.4820833333333	441.35791	1_3_No_Good
Stuck1_2015_allcausemortality_Hilfiker_withProtocol	8	462	)	516.4820833333333	433.854	519.9087	441.35791	1_3_No_Good
Stuck1_2015_allcausemortality_Hilfiker_withProtocol	8	463	Divorced	36.0	446.383	67.3116	453.88691	1_3_No_Good
Stuck1_2015_allcausemortality_Hilfiker_withProtocol	8	464	18	308.578	446.383	317.40989	453.88691	1_3_No_Good
Stuck1_2015_allcausemortality_Hilfiker_withProtocol	8	465	(	319.633	446.383	322.86176	453.88691	1_3_No_Good
Stuck1_2015_allcausemortality_Hilfiker_withProtocol	8	466	2	322.86176	446.383	326.09052	453.88691	1_3_No_Good
Stuck1_2015_allcausemortality_Hilfiker_withProtocol	8	467	.	326.09052	446.383	329.31928	453.88691	1_3_No_Good
Stuck1_2015_allcausemortality_Hilfiker_withProtocol	8	468	1	329.31928	446.383	332.54804	453.88691	1_3_No_Good
Stuck1_2015_allcausemortality_Hilfiker_withProtocol	8	469	)	332.54804	446.383	335.7768	453.88691	1_3_No_Good
Stuck1_2015_allcausemortality_Hilfiker_withProtocol	8	470	34	483.872	446.383	492.70389	453.88691	1_3_No_Good
Stuck1_2015_allcausemortality_Hilfiker_withProtocol	8	471	(	494.927	446.383	498.15576	453.88691	1_3_No_Good
Stuck1_2015_allcausemortality_Hilfiker_withProtocol	8	472	2	498.15576	446.383	501.38452000000007	453.88691	1_3_No_Good
Stuck1_2015_allcausemortality_Hilfiker_withProtocol	8	473	.	501.38452	446.383	504.61328	453.88691	1_3_No_Good
Stuck1_2015_allcausemortality_Hilfiker_withProtocol	8	474	4	504.61328	446.383	507.84204000000005	453.88691	1_3_No_Good
Stuck1_2015_allcausemortality_Hilfiker_withProtocol	8	475	)	507.84204	446.383	511.0708	453.88691	1_3_No_Good
Stuck1_2015_allcausemortality_Hilfiker_withProtocol	8	476	Unknown	36.0	458.856	69.1516	466.35991	1_3_No_Good
Stuck1_2015_allcausemortality_Hilfiker_withProtocol	8	477	13	308.578	458.856	317.40989	466.35991	1_3_No_Good
Stuck1_2015_allcausemortality_Hilfiker_withProtocol	8	478	(	319.633	458.856	322.86176	466.35991	1_3_No_Good
Stuck1_2015_allcausemortality_Hilfiker_withProtocol	8	479	1	322.86176	458.856	326.09052	466.35991	1_3_No_Good
Stuck1_2015_allcausemortality_Hilfiker_withProtocol	8	480	.	326.09052	458.856	329.31928	466.35991	1_3_No_Good
Stuck1_2015_allcausemortality_Hilfiker_withProtocol	8	481	5	329.31928	458.856	332.54804	466.35991	1_3_No_Good
Stuck1_2015_allcausemortality_Hilfiker_withProtocol	8	482	)	332.54804	458.856	335.7768	466.35991	1_3_No_Good
Stuck1_2015_allcausemortality_Hilfiker_withProtocol	8	483	29	483.872	458.856	492.70389	466.35991	1_3_No_Good
Stuck1_2015_allcausemortality_Hilfiker_withProtocol	8	484	(	494.927	458.856	498.15576	466.35991	1_3_No_Good
Stuck1_2015_allcausemortality_Hilfiker_withProtocol	8	485	2	498.15576	458.856	501.38452000000007	466.35991	1_3_No_Good
Stuck1_2015_allcausemortality_Hilfiker_withProtocol	8	486	.	501.38452	458.856	504.61328	466.35991	1_3_No_Good
Stuck1_2015_allcausemortality_Hilfiker_withProtocol	8	487	1	504.61328	458.856	507.84204000000005	466.35991	1_3_No_Good
Stuck1_2015_allcausemortality_Hilfiker_withProtocol	8	488	)	507.84204	458.856	511.0708	466.35991	1_3_No_Good
Stuck1_2015_allcausemortality_Hilfiker_withProtocol	8	489	Religious	36.0	471.385	71.55160000000001	478.86491	1_3_No_Good
Stuck1_2015_allcausemortality_Hilfiker_withProtocol	8	490	affiliation	73.7011	471.385	108.6287	478.86491	1_3_No_Good
Stuck1_2015_allcausemortality_Hilfiker_withProtocol	8	491	d	108.624	469.727	112.24788	474.71289	1_3_No_Good
Stuck1_2015_allcausemortality_Hilfiker_withProtocol	8	492	Protestant	36.0	483.856	71.94919999999999	491.35991	1_3_No_Good
Stuck1_2015_allcausemortality_Hilfiker_withProtocol	8	493	461	308.579	483.856	321.8268	491.35991	1_3_No_Good
Stuck1_2015_allcausemortality_Hilfiker_withProtocol	8	494	(	324.0	483.856	327.4266166666667	491.35991	1_3_No_Good
Stuck1_2015_allcausemortality_Hilfiker_withProtocol	8	495	52	327.4266166666667	483.856	334.27985	491.35991	1_3_No_Good
Stuck1_2015_allcausemortality_Hilfiker_withProtocol	8	496	.	334.27985	483.856	337.7064666666667	491.35991	1_3_No_Good
Stuck1_2015_allcausemortality_Hilfiker_withProtocol	8	497	7	337.70646666666664	483.856	341.13308333333333	491.35991	1_3_No_Good
Stuck1_2015_allcausemortality_Hilfiker_withProtocol	8	498	)	341.13308333333333	483.856	344.5597	491.35991	1_3_No_Good
Stuck1_2015_allcausemortality_Hilfiker_withProtocol	8	499	735	483.873	483.856	497.1208	491.35991	1_3_No_Good
Stuck1_2015_allcausemortality_Hilfiker_withProtocol	8	500	(	499.35	483.856	502.7766166666667	491.35991	1_3_No_Good
Stuck1_2015_allcausemortality_Hilfiker_withProtocol	8	501	52	502.7766166666667	483.856	509.62985	491.35991	1_3_No_Good
Stuck1_2015_allcausemortality_Hilfiker_withProtocol	8	502	.	509.62985	483.856	513.0564666666667	491.35991	1_3_No_Good
Stuck1_2015_allcausemortality_Hilfiker_withProtocol	8	503	1	513.0564666666667	483.856	516.4830833333333	491.35991	1_3_No_Good
Stuck1_2015_allcausemortality_Hilfiker_withProtocol	8	504	)	516.4830833333333	483.856	519.9096999999999	491.35991	1_3_No_Good
Stuck1_2015_allcausemortality_Hilfiker_withProtocol	8	505	Catholic	36.0	496.386	64.6396	503.88991	1_3_No_Good
Stuck1_2015_allcausemortality_Hilfiker_withProtocol	8	506	364	308.578	496.386	321.8258	503.88991	1_3_No_Good
Stuck1_2015_allcausemortality_Hilfiker_withProtocol	8	507	(	323.999	496.386	327.4256166666667	503.88991	1_3_No_Good
Stuck1_2015_allcausemortality_Hilfiker_withProtocol	8	508	41	327.4256166666667	496.386	334.27885000000003	503.88991	1_3_No_Good
Stuck1_2015_allcausemortality_Hilfiker_withProtocol	8	509	.	334.27885000000003	496.386	337.7054666666667	503.88991	1_3_No_Good
Stuck1_2015_allcausemortality_Hilfiker_withProtocol	8	510	6	337.70546666666667	496.386	341.13208333333336	503.88991	1_3_No_Good
Stuck1_2015_allcausemortality_Hilfiker_withProtocol	8	511	)	341.13208333333336	496.386	344.55870000000004	503.88991	1_3_No_Good
Stuck1_2015_allcausemortality_Hilfiker_withProtocol	8	512	571	483.872	496.386	497.1198	503.88991	1_3_No_Good
Stuck1_2015_allcausemortality_Hilfiker_withProtocol	8	513	(	499.349	496.386	502.7756166666667	503.88991	1_3_No_Good
Stuck1_2015_allcausemortality_Hilfiker_withProtocol	8	514	40	502.7756166666667	496.386	509.62885	503.88991	1_3_No_Good
Stuck1_2015_allcausemortality_Hilfiker_withProtocol	8	515	.	509.62885	496.386	513.0554666666667	503.88991	1_3_No_Good
Stuck1_2015_allcausemortality_Hilfiker_withProtocol	8	516	5	513.0554666666667	496.386	516.4820833333333	503.88991	1_3_No_Good
Stuck1_2015_allcausemortality_Hilfiker_withProtocol	8	517	)	516.4820833333333	496.386	519.9087	503.88991	1_3_No_Good
Stuck1_2015_allcausemortality_Hilfiker_withProtocol	8	518	No	36.0	508.858	46.1599	516.36191	1_3_No_Good
Stuck1_2015_allcausemortality_Hilfiker_withProtocol	8	519	religious	48.359	508.858	77.8306	516.36191	1_3_No_Good
Stuck1_2015_allcausemortality_Hilfiker_withProtocol	8	520	affiliation	79.9939	508.858	111.2351	516.36191	1_3_No_Good
Stuck1_2015_allcausemortality_Hilfiker_withProtocol	8	521	14	308.579	508.858	317.41089	516.36191	1_3_No_Good
Stuck1_2015_allcausemortality_Hilfiker_withProtocol	8	522	(	319.634	508.858	322.86276000000004	516.36191	1_3_No_Good
Stuck1_2015_allcausemortality_Hilfiker_withProtocol	8	523	1	322.86276000000004	508.858	326.09152000000006	516.36191	1_3_No_Good
Stuck1_2015_allcausemortality_Hilfiker_withProtocol	8	524	.	326.09152	508.858	329.32028	516.36191	1_3_No_Good
Stuck1_2015_allcausemortality_Hilfiker_withProtocol	8	525	6	329.32028	508.858	332.54904000000005	516.36191	1_3_No_Good
Stuck1_2015_allcausemortality_Hilfiker_withProtocol	8	526	)	332.54904	508.858	335.7778	516.36191	1_3_No_Good
Stuck1_2015_allcausemortality_Hilfiker_withProtocol	8	527	34	483.873	508.858	492.70489	516.36191	1_3_No_Good
Stuck1_2015_allcausemortality_Hilfiker_withProtocol	8	528	(	494.928	508.858	498.15676	516.36191	1_3_No_Good
Stuck1_2015_allcausemortality_Hilfiker_withProtocol	8	529	2	498.15676	508.858	501.38552	516.36191	1_3_No_Good
Stuck1_2015_allcausemortality_Hilfiker_withProtocol	8	530	.	501.38552	508.858	504.61428	516.36191	1_3_No_Good
Stuck1_2015_allcausemortality_Hilfiker_withProtocol	8	531	4	504.61428	508.858	507.84304	516.36191	1_3_No_Good
Stuck1_2015_allcausemortality_Hilfiker_withProtocol	8	532	)	507.84304	508.858	511.0718	516.36191	1_3_No_Good
Stuck1_2015_allcausemortality_Hilfiker_withProtocol	8	533	Other	36.0	521.388	56.61019230769231	528.89191	1_3_No_Good
Stuck1_2015_allcausemortality_Hilfiker_withProtocol	8	534	/	56.61019230769231	521.388	60.73223076923077	528.89191	1_3_No_Good
Stuck1_2015_allcausemortality_Hilfiker_withProtocol	8	535	unknown	60.73223076923077	521.388	89.5865	528.89191	1_3_No_Good
Stuck1_2015_allcausemortality_Hilfiker_withProtocol	8	536	35	308.578	521.388	317.40989	528.89191	1_3_No_Good
Stuck1_2015_allcausemortality_Hilfiker_withProtocol	8	537	(	319.633	521.388	322.86176	528.89191	1_3_No_Good
Stuck1_2015_allcausemortality_Hilfiker_withProtocol	8	538	4	322.86176	521.388	326.09052	528.89191	1_3_No_Good
Stuck1_2015_allcausemortality_Hilfiker_withProtocol	8	539	.	326.09052	521.388	329.31928	528.89191	1_3_No_Good
Stuck1_2015_allcausemortality_Hilfiker_withProtocol	8	540	0	329.31928	521.388	332.54804	528.89191	1_3_No_Good
Stuck1_2015_allcausemortality_Hilfiker_withProtocol	8	541	)	332.54804	521.388	335.7768	528.89191	1_3_No_Good
Stuck1_2015_allcausemortality_Hilfiker_withProtocol	8	542	70	483.872	521.388	492.70389	528.89191	1_3_No_Good
Stuck1_2015_allcausemortality_Hilfiker_withProtocol	8	543	(	494.927	521.388	498.15576	528.89191	1_3_No_Good
Stuck1_2015_allcausemortality_Hilfiker_withProtocol	8	544	5	498.15576	521.388	501.38452000000007	528.89191	1_3_No_Good
Stuck1_2015_allcausemortality_Hilfiker_withProtocol	8	545	.	501.38452	521.388	504.61328	528.89191	1_3_No_Good
Stuck1_2015_allcausemortality_Hilfiker_withProtocol	8	546	0	504.61328	521.388	507.84204000000005	528.89191	1_3_No_Good
Stuck1_2015_allcausemortality_Hilfiker_withProtocol	8	547	)	507.84204	521.388	511.0708	528.89191	1_3_No_Good
Stuck1_2015_allcausemortality_Hilfiker_withProtocol	8	548	Socio	36.0	533.86	57.797714285714285	541.33991	1_3_No_Good
Stuck1_2015_allcausemortality_Hilfiker_withProtocol	8	549	-	57.797714285714285	533.86	62.15725714285714	541.33991	1_3_No_Good
Stuck1_2015_allcausemortality_Hilfiker_withProtocol	8	550	economic	62.15725714285714	533.86	97.0336	541.33991	1_3_No_Good
Stuck1_2015_allcausemortality_Hilfiker_withProtocol	8	551	status	99.2128	533.86	121.3336857142857	541.33991	1_3_No_Good
Stuck1_2015_allcausemortality_Hilfiker_withProtocol	8	552	:	121.3336857142857	533.86	125.0205	541.33991	1_3_No_Good
Stuck1_2015_allcausemortality_Hilfiker_withProtocol	8	553	Swiss	127.219	533.86	149.6987	541.33991	1_3_No_Good
Stuck1_2015_allcausemortality_Hilfiker_withProtocol	8	554	neighbourhood	151.88	533.86	209.7593	541.33991	1_3_No_Good
Stuck1_2015_allcausemortality_Hilfiker_withProtocol	8	555	index	211.919	533.86	232.5747	541.33991	1_3_No_Good
Stuck1_2015_allcausemortality_Hilfiker_withProtocol	8	556	e	232.554	532.203	235.86589	537.18889	1_3_No_Good
Stuck1_2015_allcausemortality_Hilfiker_withProtocol	8	557	61	308.579	533.859	316.2829	541.36291	1_3_No_Good
Stuck1_2015_allcausemortality_Hilfiker_withProtocol	8	558	.	316.2829	533.859	320.13485	541.36291	1_3_No_Good
Stuck1_2015_allcausemortality_Hilfiker_withProtocol	8	559	2	320.13485000000003	533.859	323.9868	541.36291	1_3_No_Good
Stuck1_2015_allcausemortality_Hilfiker_withProtocol	8	560	±	326.154	533.603	330.48195	541.6029	1_3_No_Good
Stuck1_2015_allcausemortality_Hilfiker_withProtocol	8	561	7	332.731	533.859	336.3949666666667	541.36291	1_3_No_Good
Stuck1_2015_allcausemortality_Hilfiker_withProtocol	8	562	.	336.3949666666667	533.859	340.05893333333336	541.36291	1_3_No_Good
Stuck1_2015_allcausemortality_Hilfiker_withProtocol	8	563	3	340.0589333333333	533.859	343.7229	541.36291	1_3_No_Good
Stuck1_2015_allcausemortality_Hilfiker_withProtocol	8	564	60	483.874	533.859	491.5779	541.36291	1_3_No_Good
Stuck1_2015_allcausemortality_Hilfiker_withProtocol	8	565	.	491.5779	533.859	495.42985	541.36291	1_3_No_Good
Stuck1_2015_allcausemortality_Hilfiker_withProtocol	8	566	8	495.42985	533.859	499.2818	541.36291	1_3_No_Good
Stuck1_2015_allcausemortality_Hilfiker_withProtocol	8	567	±	501.505	533.603	505.83295	541.6029	1_3_No_Good
Stuck1_2015_allcausemortality_Hilfiker_withProtocol	8	568	7	508.082	533.859	511.7459666666667	541.36291	1_3_No_Good
Stuck1_2015_allcausemortality_Hilfiker_withProtocol	8	569	.	511.7459666666667	533.859	515.4099333333334	541.36291	1_3_No_Good
Stuck1_2015_allcausemortality_Hilfiker_withProtocol	8	570	4	515.4099333333334	533.859	519.0739	541.36291	1_3_No_Good
Stuck1_2015_allcausemortality_Hilfiker_withProtocol	8	571	Data	36.002	553.135	52.73780000000001	560.63891	1_3_No_Good
Stuck1_2015_allcausemortality_Hilfiker_withProtocol	8	572	are	54.9378	553.135	66.34570000000001	560.63891	1_3_No_Good
Stuck1_2015_allcausemortality_Hilfiker_withProtocol	8	573	mean	68.544	553.135	88.36779999999999	560.63891	1_3_No_Good
Stuck1_2015_allcausemortality_Hilfiker_withProtocol	8	574	±	90.5973	552.879	94.92525	560.8789	1_3_No_Good
Stuck1_2015_allcausemortality_Hilfiker_withProtocol	8	575	standard	97.1172	553.135	127.9328	560.63891	1_3_No_Good
Stuck1_2015_allcausemortality_Hilfiker_withProtocol	8	576	deviation	130.113	553.135	161.8406	560.63891	1_3_No_Good
Stuck1_2015_allcausemortality_Hilfiker_withProtocol	8	577	(	164.016	553.135	168.07195	560.63891	1_3_No_Good
Stuck1_2015_allcausemortality_Hilfiker_withProtocol	8	578	SD	168.07195	553.135	176.18384999999998	560.63891	1_3_No_Good
Stuck1_2015_allcausemortality_Hilfiker_withProtocol	8	579	)	176.18385	553.135	180.2398	560.63891	1_3_No_Good
Stuck1_2015_allcausemortality_Hilfiker_withProtocol	8	580	or	182.441	553.135	189.43291	560.63891	1_3_No_Good
Stuck1_2015_allcausemortality_Hilfiker_withProtocol	8	581	n	191.681	552.879	196.09694	560.8789	1_3_No_Good
Stuck1_2015_allcausemortality_Hilfiker_withProtocol	8	582	(	198.314	553.135	201.67644	560.63891	1_3_No_Good
Stuck1_2015_allcausemortality_Hilfiker_withProtocol	8	583	percent	201.67644	553.135	225.21352	560.63891	1_3_No_Good
Stuck1_2015_allcausemortality_Hilfiker_withProtocol	8	584	)	225.21352	553.135	228.57596	560.63891	1_3_No_Good
Stuck1_2015_allcausemortality_Hilfiker_withProtocol	8	585	.	228.57596	553.135	231.9384	560.63891	1_3_No_Good
Stuck1_2015_allcausemortality_Hilfiker_withProtocol	8	586	a	36.0	563.497	39.31189	568.49889	1_3_No_Good
Stuck1_2015_allcausemortality_Hilfiker_withProtocol	8	587	Based	39.2881	565.097	61.8638	572.60091	1_3_No_Good
Stuck1_2015_allcausemortality_Hilfiker_withProtocol	8	588	on	64.063	565.097	72.89489	572.60091	1_3_No_Good
Stuck1_2015_allcausemortality_Hilfiker_withProtocol	8	589	self	75.1181	565.097	88.7125	572.60091	1_3_No_Good
Stuck1_2015_allcausemortality_Hilfiker_withProtocol	8	590	-	88.7125	565.097	92.1111	572.60091	1_3_No_Good
Stuck1_2015_allcausemortality_Hilfiker_withProtocol	8	591	reported	92.1111	565.097	119.2999	572.60091	1_3_No_Good
Stuck1_2015_allcausemortality_Hilfiker_withProtocol	8	592	information	121.549	565.097	160.4909	572.60091	1_3_No_Good
Stuck1_2015_allcausemortality_Hilfiker_withProtocol	8	593	from	162.765	565.097	178.4928	572.60091	1_3_No_Good
Stuck1_2015_allcausemortality_Hilfiker_withProtocol	8	594	pre	180.68	565.097	191.9036705882353	572.60091	1_3_No_Good
Stuck1_2015_allcausemortality_Hilfiker_withProtocol	8	595	-	191.9036705882353	565.097	195.64489411764708	572.60091	1_3_No_Good
Stuck1_2015_allcausemortality_Hilfiker_withProtocol	8	596	randomisation	195.64489411764703	565.097	244.2808	572.60091	1_3_No_Good
Stuck1_2015_allcausemortality_Hilfiker_withProtocol	8	597	baseline	246.444	565.097	276.0116	572.60091	1_3_No_Good
Stuck1_2015_allcausemortality_Hilfiker_withProtocol	8	598	questionnaire	278.192	565.097	324.2597285714286	572.60091	1_3_No_Good
Stuck1_2015_allcausemortality_Hilfiker_withProtocol	8	599	.	324.2597285714286	565.097	327.8034	572.60091	1_3_No_Good
Stuck1_2015_allcausemortality_Hilfiker_withProtocol	8	600	b	36.0	575.46	39.31189	580.46189	1_3_No_Good
Stuck1_2015_allcausemortality_Hilfiker_withProtocol	8	601	Said	39.2881	577.116	55.1919	584.61991	1_3_No_Good
Stuck1_2015_allcausemortality_Hilfiker_withProtocol	8	602	"	57.4295	576.86	60.90805	584.8599	1_3_No_Good
Stuck1_2015_allcausemortality_Hilfiker_withProtocol	8	603	no	60.90805	576.86	67.86515	584.8599	1_3_No_Good
Stuck1_2015_allcausemortality_Hilfiker_withProtocol	8	604	"	67.86515	576.86	71.3437	584.8599	1_3_No_Good
Stuck1_2015_allcausemortality_Hilfiker_withProtocol	8	605	to	73.5869	577.116	80.16282	584.61991	1_3_No_Good
Stuck1_2015_allcausemortality_Hilfiker_withProtocol	8	606	the	82.4308	577.116	93.4227	584.61991	1_3_No_Good
Stuck1_2015_allcausemortality_Hilfiker_withProtocol	8	607	following	95.6402	577.116	126.3558	584.61991	1_3_No_Good
Stuck1_2015_allcausemortality_Hilfiker_withProtocol	8	608	question	128.579	577.116	157.1510888888889	584.61991	1_3_No_Good
Stuck1_2015_allcausemortality_Hilfiker_withProtocol	8	609	:	157.1510888888889	577.116	160.7226	584.61991	1_3_No_Good
Stuck1_2015_allcausemortality_Hilfiker_withProtocol	8	610	"	162.878	576.86	165.80062999999998	584.8599	1_3_No_Good
Stuck1_2015_allcausemortality_Hilfiker_withProtocol	8	611	Is	165.80062999999998	576.86	171.64588999999998	584.8599	1_3_No_Good
Stuck1_2015_allcausemortality_Hilfiker_withProtocol	8	612	there	173.876	577.116	191.8598	584.61991	1_3_No_Good
Stuck1_2015_allcausemortality_Hilfiker_withProtocol	8	613	a	194.059	577.116	198.47494	584.61991	1_3_No_Good
Stuck1_2015_allcausemortality_Hilfiker_withProtocol	8	614	friend	200.692	577.116	219.4528857142857	584.61991	1_3_No_Good
Stuck1_2015_allcausemortality_Hilfiker_withProtocol	8	615	,	219.4528857142857	577.116	222.5797	584.61991	1_3_No_Good
Stuck1_2015_allcausemortality_Hilfiker_withProtocol	8	616	relative	224.787	577.116	249.34851111111112	584.61991	1_3_No_Good
Stuck1_2015_allcausemortality_Hilfiker_withProtocol	8	617	,	249.34851111111112	577.116	252.4187	584.61991	1_3_No_Good
Stuck1_2015_allcausemortality_Hilfiker_withProtocol	8	618	or	254.607	577.116	261.59891	584.61991	1_3_No_Good
Stuck1_2015_allcausemortality_Hilfiker_withProtocol	8	619	neighbour	263.791	577.116	299.0226	584.61991	1_3_No_Good
Stuck1_2015_allcausemortality_Hilfiker_withProtocol	8	620	who	301.208	577.116	315.78380000000004	584.61991	1_3_No_Good
Stuck1_2015_allcausemortality_Hilfiker_withProtocol	8	621	would	317.989	577.116	338.7247	584.61991	1_3_No_Good
Stuck1_2015_allcausemortality_Hilfiker_withProtocol	8	622	take	340.893	577.116	355.8848	584.61991	1_3_No_Good
Stuck1_2015_allcausemortality_Hilfiker_withProtocol	8	623	care	358.071	577.116	373.4788	584.61991	1_3_No_Good
Stuck1_2015_allcausemortality_Hilfiker_withProtocol	8	624	of	375.703	577.116	382.27892	584.61991	1_3_No_Good
Stuck1_2015_allcausemortality_Hilfiker_withProtocol	8	625	you	384.49	577.116	397.3218	584.61991	1_3_No_Good
Stuck1_2015_allcausemortality_Hilfiker_withProtocol	8	626	for	399.514	577.116	408.66589	584.61991	1_3_No_Good
Stuck1_2015_allcausemortality_Hilfiker_withProtocol	8	627	a	410.909	577.116	415.32494	584.61991	1_3_No_Good
Stuck1_2015_allcausemortality_Hilfiker_withProtocol	8	628	few	417.542	577.116	429.8618	584.61991	1_3_No_Good
Stuck1_2015_allcausemortality_Hilfiker_withProtocol	8	629	days	432.112	577.116	448.9438	584.61991	1_3_No_Good
Stuck1_2015_allcausemortality_Hilfiker_withProtocol	8	630	if	451.104	577.116	455.00795	584.61991	1_3_No_Good
Stuck1_2015_allcausemortality_Hilfiker_withProtocol	8	631	necessary	457.227	577.116	492.4993909090909	584.61991	1_3_No_Good
Stuck1_2015_allcausemortality_Hilfiker_withProtocol	8	632	?	492.4993909090909	577.116	496.41854545454544	584.61991	1_3_No_Good
Stuck1_2015_allcausemortality_Hilfiker_withProtocol	8	633	"	496.41854545454544	577.116	500.3377	584.61991	1_3_No_Good
Stuck1_2015_allcausemortality_Hilfiker_withProtocol	8	634	c	36.0	587.478	38.9999	592.47989	1_3_No_Good
Stuck1_2015_allcausemortality_Hilfiker_withProtocol	8	635	The	39.0047	589.135	52.6685	596.63891	1_3_No_Good
Stuck1_2015_allcausemortality_Hilfiker_withProtocol	8	636	Pra	54.8789	589.135	67.1987	596.63891	1_3_No_Good
Stuck1_2015_allcausemortality_Hilfiker_withProtocol	8	637	score	69.3923	589.135	88.80010000000001	596.63891	1_3_No_Good
Stuck1_2015_allcausemortality_Hilfiker_withProtocol	8	638	is	90.9921	589.135	96.73603	596.63891	1_3_No_Good
Stuck1_2015_allcausemortality_Hilfiker_withProtocol	8	639	calculated	98.9856	589.135	134.7132	596.63891	1_3_No_Good
Stuck1_2015_allcausemortality_Hilfiker_withProtocol	8	640	from	136.856	589.135	152.5838	596.63891	1_3_No_Good
Stuck1_2015_allcausemortality_Hilfiker_withProtocol	8	641	the	154.771	589.135	165.76289999999997	596.63891	1_3_No_Good
Stuck1_2015_allcausemortality_Hilfiker_withProtocol	8	642	person	167.981	589.135	190.4123	596.63891	1_3_No_Good
Stuck1_2015_allcausemortality_Hilfiker_withProtocol	8	643	'	190.4123	589.135	194.15085	596.63891	1_3_No_Good
Stuck1_2015_allcausemortality_Hilfiker_withProtocol	8	644	s	194.15085	589.135	197.8894	596.63891	1_3_No_Good
Stuck1_2015_allcausemortality_Hilfiker_withProtocol	8	645	age	200.125	589.135	211.68085	596.63891	1_3_No_Good
Stuck1_2015_allcausemortality_Hilfiker_withProtocol	8	646	,	211.68085	589.135	215.5328	596.63891	1_3_No_Good
Stuck1_2015_allcausemortality_Hilfiker_withProtocol	8	647	gender	217.757	589.135	240.65	596.63891	1_3_No_Good
Stuck1_2015_allcausemortality_Hilfiker_withProtocol	8	648	,	240.65	589.135	244.4655	596.63891	1_3_No_Good
Stuck1_2015_allcausemortality_Hilfiker_withProtocol	8	649	hospital	246.728	589.135	274.0397	596.63891	1_3_No_Good
Stuck1_2015_allcausemortality_Hilfiker_withProtocol	8	650	admissions	276.208	589.135	314.19736363636366	596.63891	1_3_No_Good
Stuck1_2015_allcausemortality_Hilfiker_withProtocol	8	651	,	314.19736363636366	589.135	317.9963	596.63891	1_3_No_Good
Stuck1_2015_allcausemortality_Hilfiker_withProtocol	8	652	doctor	320.259	589.135	342.2427	596.63891	1_3_No_Good
Stuck1_2015_allcausemortality_Hilfiker_withProtocol	8	653	visits	344.41	589.135	361.3881142857143	596.63891	1_3_No_Good
Stuck1_2015_allcausemortality_Hilfiker_withProtocol	8	654	,	361.3881142857143	589.135	364.2178	596.63891	1_3_No_Good
Stuck1_2015_allcausemortality_Hilfiker_withProtocol	8	655	health	366.406	589.135	387.9737	596.63891	1_3_No_Good
Stuck1_2015_allcausemortality_Hilfiker_withProtocol	8	656	status	390.16	589.135	410.1414571428572	596.63891	1_3_No_Good
Stuck1_2015_allcausemortality_Hilfiker_withProtocol	8	657	,	410.1414571428572	589.135	413.47170000000006	596.63891	1_3_No_Good
Stuck1_2015_allcausemortality_Hilfiker_withProtocol	8	658	diabetes	415.672	589.135	445.6556000000001	596.63891	1_3_No_Good
Stuck1_2015_allcausemortality_Hilfiker_withProtocol	8	659	status	447.817	589.135	467.7984571428572	596.63891	1_3_No_Good
Stuck1_2015_allcausemortality_Hilfiker_withProtocol	8	660	,	467.7984571428572	589.135	471.1287	596.63891	1_3_No_Good
Stuck1_2015_allcausemortality_Hilfiker_withProtocol	8	661	heart	473.329	589.135	491.3128	596.63891	1_3_No_Good
Stuck1_2015_allcausemortality_Hilfiker_withProtocol	8	662	disease	493.512	589.135	520.9197	596.63891	1_3_No_Good
Stuck1_2015_allcausemortality_Hilfiker_withProtocol	8	663	status	523.049	589.135	543.0304571428571	596.63891	1_3_No_Good
Stuck1_2015_allcausemortality_Hilfiker_withProtocol	8	664	,	543.0304571428571	589.135	546.3607	596.63891	1_3_No_Good
Stuck1_2015_allcausemortality_Hilfiker_withProtocol	8	665	and	548.561	589.135	561.8088	596.63891	1_3_No_Good
Stuck1_2015_allcausemortality_Hilfiker_withProtocol	8	666	caregiver	35.9999	601.097	68.5595	608.60091	1_3_No_Good
Stuck1_2015_allcausemortality_Hilfiker_withProtocol	8	667	availability	70.6963	601.097	107.2398	608.60091	1_3_No_Good
Stuck1_2015_allcausemortality_Hilfiker_withProtocol	8	668	[	109.417	601.097	112.48048	608.60091	1_3_No_Good
Stuck1_2015_allcausemortality_Hilfiker_withProtocol	8	669	23	112.48048	601.097	118.60744	608.60091	1_3_No_Good
Stuck1_2015_allcausemortality_Hilfiker_withProtocol	8	670	]	118.60744	601.097	121.67092	608.60091	1_3_No_Good
Stuck1_2015_allcausemortality_Hilfiker_withProtocol	8	671	.	121.67092	601.097	124.7344	608.60091	1_3_No_Good
Stuck1_2015_allcausemortality_Hilfiker_withProtocol	8	672	d	36.0	611.459	39.31189	616.46089	1_3_No_Good
Stuck1_2015_allcausemortality_Hilfiker_withProtocol	8	673	Based	39.2881	613.116	61.8638	620.61991	1_3_No_Good
Stuck1_2015_allcausemortality_Hilfiker_withProtocol	8	674	on	64.063	613.116	72.89489	620.61991	1_3_No_Good
Stuck1_2015_allcausemortality_Hilfiker_withProtocol	8	675	linkage	75.1181	613.116	100.2698	620.61991	1_3_No_Good
Stuck1_2015_allcausemortality_Hilfiker_withProtocol	8	676	with	102.444	613.116	116.5078	620.61991	1_3_No_Good
Stuck1_2015_allcausemortality_Hilfiker_withProtocol	8	677	data	118.715	613.116	134.1228	620.61991	1_3_No_Good
Stuck1_2015_allcausemortality_Hilfiker_withProtocol	8	678	from	136.347	613.116	152.0748	620.61991	1_3_No_Good
Stuck1_2015_allcausemortality_Hilfiker_withProtocol	8	679	Swiss	154.262	613.116	175.0777	620.61991	1_3_No_Good
Stuck1_2015_allcausemortality_Hilfiker_withProtocol	8	680	Federal	177.279	613.116	204.0947	620.61991	1_3_No_Good
Stuck1_2015_allcausemortality_Hilfiker_withProtocol	8	681	Population	206.249	613.116	243.7205	620.61991	1_3_No_Good
Stuck1_2015_allcausemortality_Hilfiker_withProtocol	8	682	Census	245.878	613.116	272.8697	620.61991	1_3_No_Good
Stuck1_2015_allcausemortality_Hilfiker_withProtocol	8	683	2000	275.018	613.116	290.87704	620.61991	1_3_No_Good
Stuck1_2015_allcausemortality_Hilfiker_withProtocol	8	684	.	290.87704	613.116	294.8418	620.61991	1_3_No_Good
Stuck1_2015_allcausemortality_Hilfiker_withProtocol	8	685	e	36.0	623.478	39.31189	628.47989	1_3_No_Good
Stuck1_2015_allcausemortality_Hilfiker_withProtocol	8	686	Higher	39.2881	625.135	62.5998	632.63891	1_3_No_Good
Stuck1_2015_allcausemortality_Hilfiker_withProtocol	8	687	scores	64.7998	625.135	88.20750000000001	632.63891	1_3_No_Good
Stuck1_2015_allcausemortality_Hilfiker_withProtocol	8	688	denote	90.3683	625.135	114.608	632.63891	1_3_No_Good
Stuck1_2015_allcausemortality_Hilfiker_withProtocol	8	689	higher	116.787	625.135	138.7707	632.63891	1_3_No_Good
Stuck1_2015_allcausemortality_Hilfiker_withProtocol	8	690	levels	140.995	625.135	161.31470000000002	632.63891	1_3_No_Good
Stuck1_2015_allcausemortality_Hilfiker_withProtocol	8	691	of	163.502	625.135	170.07792	632.63891	1_3_No_Good
Stuck1_2015_allcausemortality_Hilfiker_withProtocol	8	692	socio	172.289	625.135	191.9330357142857	632.63891	1_3_No_Good
Stuck1_2015_allcausemortality_Hilfiker_withProtocol	8	693	-	191.9330357142857	625.135	195.86184285714285	632.63891	1_3_No_Good
Stuck1_2015_allcausemortality_Hilfiker_withProtocol	8	694	economic	195.86184285714285	625.135	227.2923	632.63891	1_3_No_Good
Stuck1_2015_allcausemortality_Hilfiker_withProtocol	8	695	status	229.548	625.135	250.6997	632.63891	1_3_No_Good
Stuck1_2015_allcausemortality_Hilfiker_withProtocol	8	696	[	252.849	625.135	255.9128	632.63891	1_3_No_Good
Stuck1_2015_allcausemortality_Hilfiker_withProtocol	8	697	25	255.9128	625.135	262.0404	632.63891	1_3_No_Good
Stuck1_2015_allcausemortality_Hilfiker_withProtocol	8	698	]	262.0404	625.135	265.1042	632.63891	1_3_No_Good
Stuck1_2015_allcausemortality_Hilfiker_withProtocol	8	699	.	265.1042	625.135	268.168	632.63891	1_3_No_Good
Stuck1_2015_allcausemortality_Hilfiker_withProtocol	8	700	doi	36.0001	643.131	45.190154054054055	650.53091	1_3_No_Good
Stuck1_2015_allcausemortality_Hilfiker_withProtocol	8	701	:	45.190154054054055	643.131	48.253505405405406	650.53091	1_3_No_Good
Stuck1_2015_allcausemortality_Hilfiker_withProtocol	8	702	10	48.253505405405406	643.131	54.38020810810811	650.53091	1_3_No_Good
Stuck1_2015_allcausemortality_Hilfiker_withProtocol	8	703	.	54.380208108108114	643.131	57.443559459459465	650.53091	1_3_No_Good
Stuck1_2015_allcausemortality_Hilfiker_withProtocol	8	704	1371	57.443559459459465	643.131	69.69696486486487	650.53091	1_3_No_Good
Stuck1_2015_allcausemortality_Hilfiker_withProtocol	8	705	/	69.69696486486487	643.131	72.76031621621622	650.53091	1_3_No_Good
Stuck1_2015_allcausemortality_Hilfiker_withProtocol	8	706	journal	72.76031621621621	643.131	94.20377567567569	650.53091	1_3_No_Good
Stuck1_2015_allcausemortality_Hilfiker_withProtocol	8	707	.	94.20377567567569	643.131	97.26712702702704	650.53091	1_3_No_Good
Stuck1_2015_allcausemortality_Hilfiker_withProtocol	8	708	pmed	97.26712702702702	643.131	109.52053243243242	650.53091	1_3_No_Good
Stuck1_2015_allcausemortality_Hilfiker_withProtocol	8	709	.	109.52053243243245	643.131	112.5838837837838	650.53091	1_3_No_Good
Stuck1_2015_allcausemortality_Hilfiker_withProtocol	8	710	1001889	112.5838837837838	643.131	134.02734324324325	650.53091	1_3_No_Good
Stuck1_2015_allcausemortality_Hilfiker_withProtocol	8	711	.	134.02734324324325	643.131	137.0906945945946	650.53091	1_3_No_Good
Stuck1_2015_allcausemortality_Hilfiker_withProtocol	8	712	t002	137.0906945945946	643.131	149.3441	650.53091	1_3_No_Good
Stuck1_2015_allcausemortality_Hilfiker_withProtocol	10	118	Vital	200.012	572.255	219.1852	581.57509	3_1_Yes_Good
Stuck1_2015_allcausemortality_Hilfiker_withProtocol	10	119	status	221.217	572.255	243.6222	581.57509	3_1_Yes_Good
Stuck1_2015_allcausemortality_Hilfiker_withProtocol	10	120	at	245.765	572.255	253.03707	581.57509	3_1_Yes_Good
Stuck1_2015_allcausemortality_Hilfiker_withProtocol	10	121	the	255.119	572.255	267.4431	581.57509	3_1_Yes_Good
Stuck1_2015_allcausemortality_Hilfiker_withProtocol	10	122	end	269.576	572.255	284.21110000000004	581.57509	3_1_Yes_Good
Stuck1_2015_allcausemortality_Hilfiker_withProtocol	10	123	of	286.244	572.255	294.15408	581.57509	3_1_Yes_Good
Stuck1_2015_allcausemortality_Hilfiker_withProtocol	10	124	2008	296.165	572.255	315.1562	581.57509	3_1_Yes_Good
Stuck1_2015_allcausemortality_Hilfiker_withProtocol	10	125	could	317.199	572.255	338.84020000000004	581.57509	3_1_Yes_Good
Stuck1_2015_allcausemortality_Hilfiker_withProtocol	10	126	be	340.953	572.255	350.11309	581.57509	3_1_Yes_Good
Stuck1_2015_allcausemortality_Hilfiker_withProtocol	10	127	ascertained	352.178	572.255	395.9864	581.57509	3_1_Yes_Good
Stuck1_2015_allcausemortality_Hilfiker_withProtocol	10	128	for	398.099	572.255	409.4491	581.57509	3_1_Yes_Good
Stuck1_2015_allcausemortality_Hilfiker_withProtocol	10	129	all	411.593	572.255	420.72609	581.57509	3_1_Yes_Good
Stuck1_2015_allcausemortality_Hilfiker_withProtocol	10	130	study	422.875	572.255	444.2202	581.57509	3_1_Yes_Good
Stuck1_2015_allcausemortality_Hilfiker_withProtocol	10	131	participants	446.232	572.255	490.9066153846154	581.57509	3_1_Yes_Good
Stuck1_2015_allcausemortality_Hilfiker_withProtocol	10	132	,	490.9066153846154	572.255	494.6295	581.57509	3_1_Yes_Good
Stuck1_2015_allcausemortality_Hilfiker_withProtocol	10	133	either	496.689	572.255	519.0952	581.57509	3_1_Yes_Good
Stuck1_2015_allcausemortality_Hilfiker_withProtocol	10	134	through	521.182	572.255	552.7413	581.57509	3_1_Yes_Good
Stuck1_2015_allcausemortality_Hilfiker_withProtocol	10	135	link	554.801	572.255	569.69716	581.57509	3_1_Yes_Good
Stuck1_2015_allcausemortality_Hilfiker_withProtocol	10	136	-	569.69716	572.255	573.4212	581.57509	3_1_Yes_Good
Stuck1_2015_allcausemortality_Hilfiker_withProtocol	10	137	age	200.012	585.238	213.0041	594.5580900000001	3_1_Yes_Good
Stuck1_2015_allcausemortality_Hilfiker_withProtocol	10	138	with	215.037	585.238	232.5512	594.5580900000001	3_1_Yes_Good
Stuck1_2015_allcausemortality_Hilfiker_withProtocol	10	139	the	234.539	585.238	246.8631	594.5580900000001	3_1_Yes_Good
Stuck1_2015_allcausemortality_Hilfiker_withProtocol	10	140	Swiss	248.996	585.238	269.9272	594.5580900000001	3_1_Yes_Good
Stuck1_2015_allcausemortality_Hilfiker_withProtocol	10	141	National	272.07	585.238	306.0923	594.5580900000001	3_1_Yes_Good
Stuck1_2015_allcausemortality_Hilfiker_withProtocol	10	142	Cohort	308.185	585.238	336.33230000000003	594.5580900000001	3_1_Yes_Good
Stuck1_2015_allcausemortality_Hilfiker_withProtocol	10	143	(	338.346	585.238	342.020025	594.5580900000001	3_1_Yes_Good
Stuck1_2015_allcausemortality_Hilfiker_withProtocol	10	144	for	342.020025	585.238	353.04209999999995	594.5580900000001	3_1_Yes_Good
Stuck1_2015_allcausemortality_Hilfiker_withProtocol	10	145	2	355.185	585.238	359.39144	594.5580900000001	3_1_Yes_Good
Stuck1_2015_allcausemortality_Hilfiker_withProtocol	10	146	,	359.39144	585.238	363.59788	594.5580900000001	3_1_Yes_Good
Stuck1_2015_allcausemortality_Hilfiker_withProtocol	10	147	242	363.59788	585.238	376.2172	594.5580900000001	3_1_Yes_Good
Stuck1_2015_allcausemortality_Hilfiker_withProtocol	10	148	patients	378.259	585.238	407.5206	594.5580900000001	3_1_Yes_Good
Stuck1_2015_allcausemortality_Hilfiker_withProtocol	10	149	,	407.5206	585.238	411.1783	594.5580900000001	3_1_Yes_Good
Stuck1_2015_allcausemortality_Hilfiker_withProtocol	10	150	98	413.239	585.238	422.24376666666666	594.5580900000001	3_1_Yes_Good
Stuck1_2015_allcausemortality_Hilfiker_withProtocol	10	151	.	422.24376666666666	585.238	426.74615	594.5580900000001	3_1_Yes_Good
Stuck1_2015_allcausemortality_Hilfiker_withProtocol	10	152	2%	426.74615	585.238	435.7509166666667	594.5580900000001	3_1_Yes_Good
Stuck1_2015_allcausemortality_Hilfiker_withProtocol	10	153	)	435.7509166666666	585.238	440.2533	594.5580900000001	3_1_Yes_Good
Stuck1_2015_allcausemortality_Hilfiker_withProtocol	10	154	or	442.322	585.238	449.4447333333333	594.5580900000001	3_1_Yes_Good
Stuck1_2015_allcausemortality_Hilfiker_withProtocol	10	155	,	449.4447333333333	585.238	453.0061	594.5580900000001	3_1_Yes_Good
Stuck1_2015_allcausemortality_Hilfiker_withProtocol	10	156	if	455.078	585.238	460.58806	594.5580900000001	3_1_Yes_Good
Stuck1_2015_allcausemortality_Hilfiker_withProtocol	10	157	linkage	462.618	585.238	490.6913	594.5580900000001	3_1_Yes_Good
Stuck1_2015_allcausemortality_Hilfiker_withProtocol	10	158	was	492.666	585.238	507.3041	594.5580900000001	3_1_Yes_Good
Stuck1_2015_allcausemortality_Hilfiker_withProtocol	10	159	unsuccessful	509.391	585.238	556.4083846153846	594.5580900000001	3_1_Yes_Good
Stuck1_2015_allcausemortality_Hilfiker_withProtocol	10	160	,	556.4083846153846	585.238	560.3265	594.5580900000001	3_1_Yes_Good
Stuck1_2015_allcausemortality_Hilfiker_withProtocol	22	51	Study	42.0	215.184	73.128	225.72	5_1_Yes_Good
Stuck1_2015_allcausemortality_Hilfiker_withProtocol	22	52	hypothesis	75.9	215.184	134.988	225.72	5_1_Yes_Good
Stuck1_2015_allcausemortality_Hilfiker_withProtocol	22	53	The	42.0	230.524	62.34	241.06	5_1_Yes_Good
Stuck1_2015_allcausemortality_Hilfiker_withProtocol	22	54	goal	65.112	230.524	88.66799999999999	241.06	5_1_Yes_Good
Stuck1_2015_allcausemortality_Hilfiker_withProtocol	22	55	of	91.44	230.524	103.152	241.06	5_1_Yes_Good
Stuck1_2015_allcausemortality_Hilfiker_withProtocol	22	56	the	105.924	230.524	124.308	241.06	5_1_Yes_Good
Stuck1_2015_allcausemortality_Hilfiker_withProtocol	22	57	project	127.08	230.524	166.00799999999998	241.06	5_1_Yes_Good
Stuck1_2015_allcausemortality_Hilfiker_withProtocol	22	58	is	168.78	230.524	177.168	241.06	5_1_Yes_Good
Stuck1_2015_allcausemortality_Hilfiker_withProtocol	22	59	to	179.94	230.524	191.844	241.06	5_1_Yes_Good
Stuck1_2015_allcausemortality_Hilfiker_withProtocol	22	60	change	194.616	230.524	233.844	241.06	5_1_Yes_Good
Stuck1_2015_allcausemortality_Hilfiker_withProtocol	22	61	health	236.616	230.524	271.392	241.06	5_1_Yes_Good
Stuck1_2015_allcausemortality_Hilfiker_withProtocol	22	62	risk	274.164	230.524	293.448	241.06	5_1_Yes_Good
Stuck1_2015_allcausemortality_Hilfiker_withProtocol	22	63	behaviours	296.22	230.524	356.124	241.06	5_1_Yes_Good
Stuck1_2015_allcausemortality_Hilfiker_withProtocol	22	64	in	358.896	230.524	368.82	241.06	5_1_Yes_Good
Stuck1_2015_allcausemortality_Hilfiker_withProtocol	22	65	older	371.592	230.524	400.356	241.06	5_1_Yes_Good
Stuck1_2015_allcausemortality_Hilfiker_withProtocol	22	66	persons	403.128	230.524	446.208	241.06	5_1_Yes_Good
Stuck1_2015_allcausemortality_Hilfiker_withProtocol	22	67	with	448.98	230.524	473.016	241.06	5_1_Yes_Good
Stuck1_2015_allcausemortality_Hilfiker_withProtocol	22	68	the	475.788	230.524	494.172	241.06	5_1_Yes_Good
Stuck1_2015_allcausemortality_Hilfiker_withProtocol	22	69	longer	496.944	230.524	532.7280000000001	241.06	5_1_Yes_Good
Stuck1_2015_allcausemortality_Hilfiker_withProtocol	22	70	-	532.7280000000001	230.524	538.6920000000001	241.06	5_1_Yes_Good
Stuck1_2015_allcausemortality_Hilfiker_withProtocol	22	71	term	538.692	230.524	562.548	241.06	5_1_Yes_Good
Stuck1_2015_allcausemortality_Hilfiker_withProtocol	22	72	aim	42.0	244.354	61.632000000000005	254.89	5_1_Yes_Good
Stuck1_2015_allcausemortality_Hilfiker_withProtocol	22	73	of	64.404	244.354	76.116	254.89	5_1_Yes_Good
Stuck1_2015_allcausemortality_Hilfiker_withProtocol	22	74	preventing	78.888	244.354	138.60000000000002	254.89	5_1_Yes_Good
Stuck1_2015_allcausemortality_Hilfiker_withProtocol	22	75	disability	141.372	244.354	190.296	254.89	5_1_Yes_Good
Stuck1_2015_allcausemortality_Hilfiker_withProtocol	22	76	and	193.068	244.354	213.288	254.89	5_1_Yes_Good
Stuck1_2015_allcausemortality_Hilfiker_withProtocol	22	77	minimising	216.06	244.354	274.932	254.89	5_1_Yes_Good
Stuck1_2015_allcausemortality_Hilfiker_withProtocol	22	78	unnecessary	277.704	244.354	344.928	254.89	5_1_Yes_Good
Stuck1_2015_allcausemortality_Hilfiker_withProtocol	22	79	service	347.7	244.354	385.74	254.89	5_1_Yes_Good
Stuck1_2015_allcausemortality_Hilfiker_withProtocol	22	80	utilisation	388.512	244.354	441.18	254.89	5_1_Yes_Good
Stuck1_2015_allcausemortality_Hilfiker_withProtocol	22	81	.	441.18	244.354	445.968	254.89	5_1_Yes_Good
Stuck1_2015_allcausemortality_Hilfiker_withProtocol	22	82	This	448.74	244.354	470.76	254.89	5_1_Yes_Good
Stuck1_2015_allcausemortality_Hilfiker_withProtocol	22	83	is	473.532	244.354	481.92	254.89	5_1_Yes_Good
Stuck1_2015_allcausemortality_Hilfiker_withProtocol	22	84	achieved	484.692	244.354	532.932	254.89	5_1_Yes_Good
Stuck1_2015_allcausemortality_Hilfiker_withProtocol	22	85	by	535.704	244.354	548.736	254.89	5_1_Yes_Good
Stuck1_2015_allcausemortality_Hilfiker_withProtocol	22	86	the	42.0	258.194	60.384	268.73	5_1_Yes_Good
Stuck1_2015_allcausemortality_Hilfiker_withProtocol	22	87	development	63.156	258.194	135.84	268.73	5_1_Yes_Good
Stuck1_2015_allcausemortality_Hilfiker_withProtocol	22	88	of	138.612	258.194	150.32399999999998	268.73	5_1_Yes_Good
Stuck1_2015_allcausemortality_Hilfiker_withProtocol	22	89	a	153.096	258.194	159.36	268.73	5_1_Yes_Good
Stuck1_2015_allcausemortality_Hilfiker_withProtocol	22	90	new	162.132	258.194	185.052	268.73	5_1_Yes_Good
Stuck1_2015_allcausemortality_Hilfiker_withProtocol	22	91	intervention	187.824	258.194	255.36	268.73	5_1_Yes_Good
Stuck1_2015_allcausemortality_Hilfiker_withProtocol	22	92	that	258.132	258.194	280.896	268.73	5_1_Yes_Good
Stuck1_2015_allcausemortality_Hilfiker_withProtocol	22	93	could	283.668	258.194	313.56	268.73	5_1_Yes_Good
Stuck1_2015_allcausemortality_Hilfiker_withProtocol	22	94	be	316.332	258.194	330.108	268.73	5_1_Yes_Good
Stuck1_2015_allcausemortality_Hilfiker_withProtocol	22	95	integrated	332.88	258.194	390.768	268.73	5_1_Yes_Good
Stuck1_2015_allcausemortality_Hilfiker_withProtocol	22	96	into	393.54	258.194	415.368	268.73	5_1_Yes_Good
Stuck1_2015_allcausemortality_Hilfiker_withProtocol	22	97	primary	418.14	258.194	460.068	268.73	5_1_Yes_Good
Stuck1_2015_allcausemortality_Hilfiker_withProtocol	22	98	care	462.84	258.194	486.024	268.73	5_1_Yes_Good
Stuck1_2015_allcausemortality_Hilfiker_withProtocol	22	99	at	488.796	258.194	499.884	268.73	5_1_Yes_Good
Stuck1_2015_allcausemortality_Hilfiker_withProtocol	22	100	relatively	502.656	258.194	553.368	268.73	5_1_Yes_Good
Stuck1_2015_allcausemortality_Hilfiker_withProtocol	22	101	low	42.0	272.034	61.68	282.57	5_1_Yes_Good
Stuck1_2015_allcausemortality_Hilfiker_withProtocol	22	102	costs	64.452	272.034	92.64	282.57	5_1_Yes_Good
Stuck1_2015_allcausemortality_Hilfiker_withProtocol	22	103	and	95.412	272.034	115.632	282.57	5_1_Yes_Good
Stuck1_2015_allcausemortality_Hilfiker_withProtocol	22	104	that	118.404	272.034	141.168	282.57	5_1_Yes_Good
Stuck1_2015_allcausemortality_Hilfiker_withProtocol	22	105	could	143.94	272.034	173.832	282.57	5_1_Yes_Good
Stuck1_2015_allcausemortality_Hilfiker_withProtocol	22	106	be	176.604	272.034	190.38	282.57	5_1_Yes_Good
Stuck1_2015_allcausemortality_Hilfiker_withProtocol	22	107	used	193.152	272.034	219.168	282.57	5_1_Yes_Good
Stuck1_2015_allcausemortality_Hilfiker_withProtocol	22	108	as	221.94	272.034	233.556	282.57	5_1_Yes_Good
Stuck1_2015_allcausemortality_Hilfiker_withProtocol	22	109	a	236.328	272.034	242.592	282.57	5_1_Yes_Good
Stuck1_2015_allcausemortality_Hilfiker_withProtocol	22	110	cross	245.364	272.034	272.544	282.57	5_1_Yes_Good
Stuck1_2015_allcausemortality_Hilfiker_withProtocol	22	111	-	272.544	272.034	277.98	282.57	5_1_Yes_Good
Stuck1_2015_allcausemortality_Hilfiker_withProtocol	22	112	national	277.98	272.034	321.468	282.57	5_1_Yes_Good
Stuck1_2015_allcausemortality_Hilfiker_withProtocol	22	113	database	324.24	272.034	374.052	282.57	5_1_Yes_Good
Stuck1_2015_allcausemortality_Hilfiker_withProtocol	22	114	for	376.824	272.034	393.168	282.57	5_1_Yes_Good
Stuck1_2015_allcausemortality_Hilfiker_withProtocol	22	115	comparative	395.94	272.034	463.752	282.57	5_1_Yes_Good
Stuck1_2015_allcausemortality_Hilfiker_withProtocol	22	116	evaluation	466.524	272.034	523.776	282.57	5_1_Yes_Good
Stuck1_2015_allcausemortality_Hilfiker_withProtocol	22	117	on	526.548	272.034	540.516	282.57	5_1_Yes_Good
Stuck1_2015_allcausemortality_Hilfiker_withProtocol	22	118	determinants	42.0	285.874	115.524	296.41	5_1_Yes_Good
Stuck1_2015_allcausemortality_Hilfiker_withProtocol	22	119	of	118.296	285.874	130.008	296.41	5_1_Yes_Good
Stuck1_2015_allcausemortality_Hilfiker_withProtocol	22	120	healthy	132.78	285.874	173.52	296.41	5_1_Yes_Good
Stuck1_2015_allcausemortality_Hilfiker_withProtocol	22	121	ageing	176.292	285.874	210.3377142857143	296.41	5_1_Yes_Good
Stuck1_2015_allcausemortality_Hilfiker_withProtocol	22	122	.	210.3377142857143	285.874	216.012	296.41	5_1_Yes_Good
Darlow_2019_Roland_Morris_Disability_Q_sixMonths_IAA_Hilfiker_Sattelmayer_with_Protocol	3	153	We	200.012	310.641	213.922	320.641	4_3_Yes_Bad
Darlow_2019_Roland_Morris_Disability_Q_sixMonths_IAA_Hilfiker_Sattelmayer_with_Protocol	3	154	conducted	216.112	310.641	258.172	320.641	4_3_Yes_Bad
Darlow_2019_Roland_Morris_Disability_Q_sixMonths_IAA_Hilfiker_Sattelmayer_with_Protocol	3	155	a	260.389	310.641	264.759	320.641	4_3_Yes_Bad
Darlow_2019_Roland_Morris_Disability_Q_sixMonths_IAA_Hilfiker_Sattelmayer_with_Protocol	3	156	pragmatic	266.909	310.641	307.169	320.641	4_3_Yes_Bad
Darlow_2019_Roland_Morris_Disability_Q_sixMonths_IAA_Hilfiker_Sattelmayer_with_Protocol	3	157	cluster-randomised	309.428	310.641	387.238	320.641	4_3_Yes_Bad
Darlow_2019_Roland_Morris_Disability_Q_sixMonths_IAA_Hilfiker_Sattelmayer_with_Protocol	3	158	superiority	389.47800000000007	310.641	433.09800000000007	320.641	4_3_Yes_Bad
Darlow_2019_Roland_Morris_Disability_Q_sixMonths_IAA_Hilfiker_Sattelmayer_with_Protocol	3	159	trial	435.342	310.641	451.5220000000001	320.641	4_3_Yes_Bad
Darlow_2019_Roland_Morris_Disability_Q_sixMonths_IAA_Hilfiker_Sattelmayer_with_Protocol	3	160	in	453.76700000000005	310.641	461.94700000000006	320.641	4_3_Yes_Bad
Darlow_2019_Roland_Morris_Disability_Q_sixMonths_IAA_Hilfiker_Sattelmayer_with_Protocol	3	161	8	464.0850000000001	310.641	468.8750000000001	320.641	4_3_Yes_Bad
Darlow_2019_Roland_Morris_Disability_Q_sixMonths_IAA_Hilfiker_Sattelmayer_with_Protocol	3	162	general	471.0590000000001	310.641	500.1790000000001	320.641	4_3_Yes_Bad
Darlow_2019_Roland_Morris_Disability_Q_sixMonths_IAA_Hilfiker_Sattelmayer_with_Protocol	3	163	practices,	502.35300000000007	310.641	539.773	320.641	4_3_Yes_Bad
Darlow_2019_Roland_Morris_Disability_Q_sixMonths_IAA_Hilfiker_Sattelmayer_with_Protocol	3	164	with	542.0380000000001	310.641	559.8180000000001	320.641	4_3_Yes_Bad
Darlow_2019_Roland_Morris_Disability_Q_sixMonths_IAA_Hilfiker_Sattelmayer_with_Protocol	3	165	assessment	200.0120000000001	323.68	243.88200000000012	333.68	4_3_Yes_Bad
Darlow_2019_Roland_Morris_Disability_Q_sixMonths_IAA_Hilfiker_Sattelmayer_with_Protocol	3	166	of	246.1030000000001	323.68	254.0730000000001	333.68	4_3_Yes_Bad
Darlow_2019_Roland_Morris_Disability_Q_sixMonths_IAA_Hilfiker_Sattelmayer_with_Protocol	3	167	outcomes	256.25100000000015	323.68	294.9010000000001	333.68	4_3_Yes_Bad
Darlow_2019_Roland_Morris_Disability_Q_sixMonths_IAA_Hilfiker_Sattelmayer_with_Protocol	3	168	blinded	297.12600000000015	323.68	327.5960000000002	333.68	4_3_Yes_Bad
Darlow_2019_Roland_Morris_Disability_Q_sixMonths_IAA_Hilfiker_Sattelmayer_with_Protocol	3	169	to	329.83700000000016	323.68	337.9170000000002	333.68	4_3_Yes_Bad
Darlow_2019_Roland_Morris_Disability_Q_sixMonths_IAA_Hilfiker_Sattelmayer_with_Protocol	3	170	group	340.04200000000014	323.68	363.92200000000014	333.68	4_3_Yes_Bad
Darlow_2019_Roland_Morris_Disability_Q_sixMonths_IAA_Hilfiker_Sattelmayer_with_Protocol	3	171	allocation.	366.1770000000001	323.68	407.51700000000017	333.68	4_3_Yes_Bad
Darlow_2019_Roland_Morris_Disability_Q_sixMonths_IAA_Hilfiker_Sattelmayer_with_Protocol	4	3	General	200.012	94.69799999999998	231.632	104.69799999999998	1_1_Yes_Good
Darlow_2019_Roland_Morris_Disability_Q_sixMonths_IAA_Hilfiker_Sattelmayer_with_Protocol	4	4	practices	233.8	94.69799999999998	268.97	104.69799999999998	1_1_Yes_Good
Darlow_2019_Roland_Morris_Disability_Q_sixMonths_IAA_Hilfiker_Sattelmayer_with_Protocol	4	5	and	271.217	94.69799999999998	286.337	104.69799999999998	1_1_Yes_Good
Darlow_2019_Roland_Morris_Disability_Q_sixMonths_IAA_Hilfiker_Sattelmayer_with_Protocol	4	6	GPs	288.509	94.69799999999998	304.869	104.69799999999998	1_1_Yes_Good
Darlow_2019_Roland_Morris_Disability_Q_sixMonths_IAA_Hilfiker_Sattelmayer_with_Protocol	4	7	working	307.10400000000004	94.69799999999998	340.48400000000004	104.69799999999998	1_1_Yes_Good
Darlow_2019_Roland_Morris_Disability_Q_sixMonths_IAA_Hilfiker_Sattelmayer_with_Protocol	4	8	in	342.65	94.69799999999998	350.83	104.69799999999998	1_1_Yes_Good
Darlow_2019_Roland_Morris_Disability_Q_sixMonths_IAA_Hilfiker_Sattelmayer_with_Protocol	4	9	those	353.025	94.69799999999998	374.2049999999999	104.69799999999998	1_1_Yes_Good
Darlow_2019_Roland_Morris_Disability_Q_sixMonths_IAA_Hilfiker_Sattelmayer_with_Protocol	4	10	practices	376.382	94.69799999999998	411.552	104.69799999999998	1_1_Yes_Good
Darlow_2019_Roland_Morris_Disability_Q_sixMonths_IAA_Hilfiker_Sattelmayer_with_Protocol	4	11	were	413.799	94.69799999999998	432.839	104.69799999999998	1_1_Yes_Good
Darlow_2019_Roland_Morris_Disability_Q_sixMonths_IAA_Hilfiker_Sattelmayer_with_Protocol	4	12	recruited	435.002	94.69799999999998	471.332	104.69799999999998	1_1_Yes_Good
Darlow_2019_Roland_Morris_Disability_Q_sixMonths_IAA_Hilfiker_Sattelmayer_with_Protocol	4	13	prior	473.55300000000005	94.69799999999998	493.893	104.69799999999998	1_1_Yes_Good
Darlow_2019_Roland_Morris_Disability_Q_sixMonths_IAA_Hilfiker_Sattelmayer_with_Protocol	4	14	to	496.117	94.69799999999998	504.19700000000006	104.69799999999998	1_1_Yes_Good
Darlow_2019_Roland_Morris_Disability_Q_sixMonths_IAA_Hilfiker_Sattelmayer_with_Protocol	4	15	practice	506.378	94.69799999999998	537.948	104.69799999999998	1_1_Yes_Good
Darlow_2019_Roland_Morris_Disability_Q_sixMonths_IAA_Hilfiker_Sattelmayer_with_Protocol	4	16	alloca-	540.167	94.69799999999998	566.577	104.69799999999998	1_1_Yes_Good
Darlow_2019_Roland_Morris_Disability_Q_sixMonths_IAA_Hilfiker_Sattelmayer_with_Protocol	4	17	tion	200.012	107.73699999999997	216.232	117.73699999999997	1_1_Yes_Good
Darlow_2019_Roland_Morris_Disability_Q_sixMonths_IAA_Hilfiker_Sattelmayer_with_Protocol	4	18	to	218.437	107.73699999999997	226.517	117.73699999999997	1_1_Yes_Good
Darlow_2019_Roland_Morris_Disability_Q_sixMonths_IAA_Hilfiker_Sattelmayer_with_Protocol	4	19	group.	228.641	107.73699999999997	254.771	117.73699999999997	1_1_Yes_Good
Darlow_2019_Roland_Morris_Disability_Q_sixMonths_IAA_Hilfiker_Sattelmayer_with_Protocol	4	20	General	256.988	107.73699999999997	288.608	117.73699999999997	1_1_Yes_Good
Darlow_2019_Roland_Morris_Disability_Q_sixMonths_IAA_Hilfiker_Sattelmayer_with_Protocol	4	21	practices	290.833	107.73699999999997	326.003	117.73699999999997	1_1_Yes_Good
Darlow_2019_Roland_Morris_Disability_Q_sixMonths_IAA_Hilfiker_Sattelmayer_with_Protocol	4	22	were	328.193	107.73699999999997	347.23299999999995	117.73699999999997	1_1_Yes_Good
Darlow_2019_Roland_Morris_Disability_Q_sixMonths_IAA_Hilfiker_Sattelmayer_with_Protocol	4	23	randomly	349.453	107.73699999999997	388.523	117.73699999999997	1_1_Yes_Good
Darlow_2019_Roland_Morris_Disability_Q_sixMonths_IAA_Hilfiker_Sattelmayer_with_Protocol	4	24	assigned	390.725	107.73699999999997	424.5750000000001	117.73699999999997	1_1_Yes_Good
Darlow_2019_Roland_Morris_Disability_Q_sixMonths_IAA_Hilfiker_Sattelmayer_with_Protocol	4	25	with	426.838	107.73699999999997	444.61800000000005	117.73699999999997	1_1_Yes_Good
Darlow_2019_Roland_Morris_Disability_Q_sixMonths_IAA_Hilfiker_Sattelmayer_with_Protocol	4	26	a	446.794	107.73699999999997	451.164	117.73699999999997	1_1_Yes_Good
Darlow_2019_Roland_Morris_Disability_Q_sixMonths_IAA_Hilfiker_Sattelmayer_with_Protocol	4	27	1:1	453.314	107.73699999999997	465.104	117.73699999999997	1_1_Yes_Good
Darlow_2019_Roland_Morris_Disability_Q_sixMonths_IAA_Hilfiker_Sattelmayer_with_Protocol	4	28	allocation	467.317	107.73699999999997	506.407	117.73699999999997	1_1_Yes_Good
Darlow_2019_Roland_Morris_Disability_Q_sixMonths_IAA_Hilfiker_Sattelmayer_with_Protocol	4	29	to	508.589	107.73699999999997	516.669	117.73699999999997	1_1_Yes_Good
Darlow_2019_Roland_Morris_Disability_Q_sixMonths_IAA_Hilfiker_Sattelmayer_with_Protocol	4	30	either	518.85	107.73699999999997	541.97	117.73699999999997	1_1_Yes_Good
Darlow_2019_Roland_Morris_Disability_Q_sixMonths_IAA_Hilfiker_Sattelmayer_with_Protocol	4	31	the	544.192	107.73699999999997	556.712	117.73699999999997	1_1_Yes_Good
Darlow_2019_Roland_Morris_Disability_Q_sixMonths_IAA_Hilfiker_Sattelmayer_with_Protocol	4	32	intervention	200.012	120.71899999999994	249.542	130.71899999999994	1_1_Yes_Good
Darlow_2019_Roland_Morris_Disability_Q_sixMonths_IAA_Hilfiker_Sattelmayer_with_Protocol	4	33	or	251.772	120.71899999999994	260.582	130.71899999999994	1_1_Yes_Good
Darlow_2019_Roland_Morris_Disability_Q_sixMonths_IAA_Hilfiker_Sattelmayer_with_Protocol	4	34	control	262.77	120.71899999999994	291.79	130.71899999999994	1_1_Yes_Good
Darlow_2019_Roland_Morris_Disability_Q_sixMonths_IAA_Hilfiker_Sattelmayer_with_Protocol	4	35	arm	293.951	120.71899999999994	310.21100000000007	130.71899999999994	1_1_Yes_Good
Darlow_2019_Roland_Morris_Disability_Q_sixMonths_IAA_Hilfiker_Sattelmayer_with_Protocol	4	36	(i.e.,	312.433	120.71899999999994	329.503	130.71899999999994	1_1_Yes_Good
Darlow_2019_Roland_Morris_Disability_Q_sixMonths_IAA_Hilfiker_Sattelmayer_with_Protocol	4	37	all	331.708	120.71899999999994	340.998	130.71899999999994	1_1_Yes_Good
Darlow_2019_Roland_Morris_Disability_Q_sixMonths_IAA_Hilfiker_Sattelmayer_with_Protocol	4	38	GPs	343.16	120.71899999999994	359.52000000000004	130.71899999999994	1_1_Yes_Good
Darlow_2019_Roland_Morris_Disability_Q_sixMonths_IAA_Hilfiker_Sattelmayer_with_Protocol	4	39	in	361.699	120.71899999999994	369.879	130.71899999999994	1_1_Yes_Good
Darlow_2019_Roland_Morris_Disability_Q_sixMonths_IAA_Hilfiker_Sattelmayer_with_Protocol	4	40	a	372.073	120.71899999999994	376.443	130.71899999999994	1_1_Yes_Good
Darlow_2019_Roland_Morris_Disability_Q_sixMonths_IAA_Hilfiker_Sattelmayer_with_Protocol	4	41	practice	378.5930000000001	120.71899999999994	410.16300000000007	130.71899999999994	1_1_Yes_Good
Darlow_2019_Roland_Morris_Disability_Q_sixMonths_IAA_Hilfiker_Sattelmayer_with_Protocol	4	42	were	412.382	120.71899999999994	431.422	130.71899999999994	1_1_Yes_Good
Darlow_2019_Roland_Morris_Disability_Q_sixMonths_IAA_Hilfiker_Sattelmayer_with_Protocol	4	43	randomised	433.585	120.71899999999994	481.415	130.71899999999994	1_1_Yes_Good
Darlow_2019_Roland_Morris_Disability_Q_sixMonths_IAA_Hilfiker_Sattelmayer_with_Protocol	4	44	to	483.701	120.71899999999994	491.78100000000006	130.71899999999994	1_1_Yes_Good
Darlow_2019_Roland_Morris_Disability_Q_sixMonths_IAA_Hilfiker_Sattelmayer_with_Protocol	4	45	the	493.9620000000001	120.71899999999994	506.482	130.71899999999994	1_1_Yes_Good
Darlow_2019_Roland_Morris_Disability_Q_sixMonths_IAA_Hilfiker_Sattelmayer_with_Protocol	4	46	same	508.646	120.71899999999994	529.026	130.71899999999994	1_1_Yes_Good
Darlow_2019_Roland_Morris_Disability_Q_sixMonths_IAA_Hilfiker_Sattelmayer_with_Protocol	4	47	arm),	531.2090000000001	120.71899999999994	553.109	130.71899999999994	1_1_Yes_Good
Darlow_2019_Roland_Morris_Disability_Q_sixMonths_IAA_Hilfiker_Sattelmayer_with_Protocol	4	48	using	200.012	133.702	221.702	143.702	1_1_Yes_Good
Darlow_2019_Roland_Morris_Disability_Q_sixMonths_IAA_Hilfiker_Sattelmayer_with_Protocol	4	49	a	223.879	133.702	228.249	143.702	1_1_Yes_Good
Darlow_2019_Roland_Morris_Disability_Q_sixMonths_IAA_Hilfiker_Sattelmayer_with_Protocol	4	50	computer-generated	230.455	133.702	311.915	143.702	1_1_Yes_Good
Darlow_2019_Roland_Morris_Disability_Q_sixMonths_IAA_Hilfiker_Sattelmayer_with_Protocol	4	51	randomisation	314.19	133.702	373.03	143.702	1_1_Yes_Good
Darlow_2019_Roland_Morris_Disability_Q_sixMonths_IAA_Hilfiker_Sattelmayer_with_Protocol	4	52	schedule	375.305	133.702	409.905	143.702	1_1_Yes_Good
Darlow_2019_Roland_Morris_Disability_Q_sixMonths_IAA_Hilfiker_Sattelmayer_with_Protocol	4	53	stratified	412.098	133.702	447.428	143.702	1_1_Yes_Good
Darlow_2019_Roland_Morris_Disability_Q_sixMonths_IAA_Hilfiker_Sattelmayer_with_Protocol	4	54	by	449.686	133.702	459.326	143.702	1_1_Yes_Good
Darlow_2019_Roland_Morris_Disability_Q_sixMonths_IAA_Hilfiker_Sattelmayer_with_Protocol	4	55	the	461.478	133.702	473.998	143.702	1_1_Yes_Good
Darlow_2019_Roland_Morris_Disability_Q_sixMonths_IAA_Hilfiker_Sattelmayer_with_Protocol	4	56	number	476.161	133.702	508.131	143.702	1_1_Yes_Good
Darlow_2019_Roland_Morris_Disability_Q_sixMonths_IAA_Hilfiker_Sattelmayer_with_Protocol	4	57	of	510.347	133.702	518.317	143.702	1_1_Yes_Good
Darlow_2019_Roland_Morris_Disability_Q_sixMonths_IAA_Hilfiker_Sattelmayer_with_Protocol	4	58	FTE	520.4950000000001	133.702	537.5850000000002	143.702	1_1_Yes_Good
Darlow_2019_Roland_Morris_Disability_Q_sixMonths_IAA_Hilfiker_Sattelmayer_with_Protocol	4	59	GPs	539.77	133.702	556.13	143.702	1_1_Yes_Good
Darlow_2019_Roland_Morris_Disability_Q_sixMonths_IAA_Hilfiker_Sattelmayer_with_Protocol	4	60	within	200.01200000000009	146.741	225.93200000000007	156.741	1_1_Yes_Good
Darlow_2019_Roland_Morris_Disability_Q_sixMonths_IAA_Hilfiker_Sattelmayer_with_Protocol	4	61	the	228.13100000000009	146.741	240.6510000000001	156.741	1_1_Yes_Good
Darlow_2019_Roland_Morris_Disability_Q_sixMonths_IAA_Hilfiker_Sattelmayer_with_Protocol	4	62	practice	242.81400000000008	146.741	274.38400000000007	156.741	1_1_Yes_Good
Darlow_2019_Roland_Morris_Disability_Q_sixMonths_IAA_Hilfiker_Sattelmayer_with_Protocol	4	63	(	276.60300000000007	146.741	280.0330000000001	156.741	1_1_Yes_Good
Darlow_2019_Roland_Morris_Disability_Q_sixMonths_IAA_Hilfiker_Sattelmayer_with_Protocol	4	64	�	280.0330000000001	146.741	287.73300000000006	156.741	1_1_Yes_Good
Darlow_2019_Roland_Morris_Disability_Q_sixMonths_IAA_Hilfiker_Sattelmayer_with_Protocol	4	65	8	287.73300000000006	146.741	292.5230000000001	156.741	1_1_Yes_Good
Darlow_2019_Roland_Morris_Disability_Q_sixMonths_IAA_Hilfiker_Sattelmayer_with_Protocol	4	66	versus	294.68800000000005	146.741	319.67800000000005	156.741	1_1_Yes_Good
Darlow_2019_Roland_Morris_Disability_Q_sixMonths_IAA_Hilfiker_Sattelmayer_with_Protocol	4	67	>	321.9000000000001	146.741	329.6000000000001	156.741	1_1_Yes_Good
Darlow_2019_Roland_Morris_Disability_Q_sixMonths_IAA_Hilfiker_Sattelmayer_with_Protocol	4	68	8	329.6000000000001	146.741	334.3900000000001	156.741	1_1_Yes_Good
Darlow_2019_Roland_Morris_Disability_Q_sixMonths_IAA_Hilfiker_Sattelmayer_with_Protocol	4	69	FTE).	336.52700000000004	146.741	359.25700000000006	156.741	1_1_Yes_Good
Darlow_2019_Roland_Morris_Disability_Q_sixMonths_IAA_Hilfiker_Sattelmayer_with_Protocol	4	70	An	361.472	146.741	373.822	156.741	1_2_Yes_Good
Darlow_2019_Roland_Morris_Disability_Q_sixMonths_IAA_Hilfiker_Sattelmayer_with_Protocol	4	71	independent	375.985	146.741	426.495	156.741	1_2_Yes_Good
Darlow_2019_Roland_Morris_Disability_Q_sixMonths_IAA_Hilfiker_Sattelmayer_with_Protocol	4	72	statistician	428.7660000000001	146.741	471.2960000000001	156.741	1_2_Yes_Good
Darlow_2019_Roland_Morris_Disability_Q_sixMonths_IAA_Hilfiker_Sattelmayer_with_Protocol	4	73	at	473.55300000000005	146.741	480.903	156.741	1_2_Yes_Good
Darlow_2019_Roland_Morris_Disability_Q_sixMonths_IAA_Hilfiker_Sattelmayer_with_Protocol	4	74	a	483.07700000000006	146.741	487.44700000000006	156.741	1_2_Yes_Good
Darlow_2019_Roland_Morris_Disability_Q_sixMonths_IAA_Hilfiker_Sattelmayer_with_Protocol	4	75	central	489.5970000000001	146.741	517.0570000000001	156.741	1_2_Yes_Good
Darlow_2019_Roland_Morris_Disability_Q_sixMonths_IAA_Hilfiker_Sattelmayer_with_Protocol	4	76	administra-	519.2470000000001	146.741	565.9870000000001	156.741	1_2_Yes_Good
Darlow_2019_Roland_Morris_Disability_Q_sixMonths_IAA_Hilfiker_Sattelmayer_with_Protocol	4	77	tion	200.01200000000009	159.72399999999993	216.23200000000008	169.72399999999993	1_2_Yes_Good
Darlow_2019_Roland_Morris_Disability_Q_sixMonths_IAA_Hilfiker_Sattelmayer_with_Protocol	4	78	site	218.43700000000007	159.72399999999993	231.9470000000001	169.72399999999993	1_2_Yes_Good
Darlow_2019_Roland_Morris_Disability_Q_sixMonths_IAA_Hilfiker_Sattelmayer_with_Protocol	4	79	conducted	234.0840000000001	159.72399999999993	276.14400000000006	169.72399999999993	1_2_Yes_Good
Darlow_2019_Roland_Morris_Disability_Q_sixMonths_IAA_Hilfiker_Sattelmayer_with_Protocol	4	80	the	278.36100000000005	159.72399999999993	290.88100000000003	169.72399999999993	1_2_Yes_Good
Darlow_2019_Roland_Morris_Disability_Q_sixMonths_IAA_Hilfiker_Sattelmayer_with_Protocol	4	81	randomisation	293.10100000000006	159.72399999999993	351.94100000000003	169.72399999999993	1_2_Yes_Good
Darlow_2019_Roland_Morris_Disability_Q_sixMonths_IAA_Hilfiker_Sattelmayer_with_Protocol	4	82	to	354.21500000000003	159.72399999999993	362.2950000000001	169.72399999999993	1_2_Yes_Good
Darlow_2019_Roland_Morris_Disability_Q_sixMonths_IAA_Hilfiker_Sattelmayer_with_Protocol	4	83	ensure	364.4200000000001	159.72399999999993	390.9800000000001	169.72399999999993	1_2_Yes_Good
Darlow_2019_Roland_Morris_Disability_Q_sixMonths_IAA_Hilfiker_Sattelmayer_with_Protocol	4	84	allocation	393.22	159.72399999999993	432.31	169.72399999999993	1_2_Yes_Good
Darlow_2019_Roland_Morris_Disability_Q_sixMonths_IAA_Hilfiker_Sattelmayer_with_Protocol	4	85	concealment.	434.4920000000001	159.72399999999993	487.6720000000001	169.72399999999993	1_2_Yes_Good
Darlow_2019_Roland_Morris_Disability_Q_sixMonths_IAA_Hilfiker_Sattelmayer_with_Protocol	4	109	Practices	416.52	185.746	452.11	195.746	2_2_Yes_Bad
Darlow_2019_Roland_Morris_Disability_Q_sixMonths_IAA_Hilfiker_Sattelmayer_with_Protocol	4	110	and	454.33400000000006	185.746	469.45400000000006	195.746	2_2_Yes_Bad
Darlow_2019_Roland_Morris_Disability_Q_sixMonths_IAA_Hilfiker_Sattelmayer_with_Protocol	4	111	GPs	471.626	185.746	487.9860000000001	195.746	2_2_Yes_Bad
Darlow_2019_Roland_Morris_Disability_Q_sixMonths_IAA_Hilfiker_Sattelmayer_with_Protocol	4	112	were	490.164	185.746	509.204	195.746	2_2_Yes_Bad
Darlow_2019_Roland_Morris_Disability_Q_sixMonths_IAA_Hilfiker_Sattelmayer_with_Protocol	4	113	necessarily	511.367	185.746	554.4770000000001	195.746	2_2_Yes_Bad
Darlow_2019_Roland_Morris_Disability_Q_sixMonths_IAA_Hilfiker_Sattelmayer_with_Protocol	4	114	unblinded	200.01200000000003	198.72799999999995	241.23200000000003	208.72799999999995	2_2_Yes_Bad
Darlow_2019_Roland_Morris_Disability_Q_sixMonths_IAA_Hilfiker_Sattelmayer_with_Protocol	4	115	post	243.43800000000005	198.72799999999995	260.278	208.72799999999995	2_2_Yes_Bad
Darlow_2019_Roland_Morris_Disability_Q_sixMonths_IAA_Hilfiker_Sattelmayer_with_Protocol	4	116	randomisation	262.487	198.72799999999995	321.327	208.72799999999995	2_2_Yes_Bad
Darlow_2019_Roland_Morris_Disability_Q_sixMonths_IAA_Hilfiker_Sattelmayer_with_Protocol	4	117	to	323.60100000000006	198.72799999999995	331.6810000000001	208.72799999999995	2_2_Yes_Bad
Darlow_2019_Roland_Morris_Disability_Q_sixMonths_IAA_Hilfiker_Sattelmayer_with_Protocol	4	118	facilitate	333.86300000000006	198.72799999999995	367.633	208.72799999999995	2_2_Yes_Bad
Darlow_2019_Roland_Morris_Disability_Q_sixMonths_IAA_Hilfiker_Sattelmayer_with_Protocol	4	119	planning	369.862	198.72799999999995	405.592	208.72799999999995	2_2_Yes_Bad
Darlow_2019_Roland_Morris_Disability_Q_sixMonths_IAA_Hilfiker_Sattelmayer_with_Protocol	4	120	and	407.79	198.72799999999995	422.91	208.72799999999995	2_2_Yes_Bad
Darlow_2019_Roland_Morris_Disability_Q_sixMonths_IAA_Hilfiker_Sattelmayer_with_Protocol	4	121	delivery	425.081	198.72799999999995	456.761	208.72799999999995	2_2_Yes_Bad
Darlow_2019_Roland_Morris_Disability_Q_sixMonths_IAA_Hilfiker_Sattelmayer_with_Protocol	4	122	of	458.983	198.72799999999995	466.953	208.72799999999995	2_2_Yes_Bad
Darlow_2019_Roland_Morris_Disability_Q_sixMonths_IAA_Hilfiker_Sattelmayer_with_Protocol	4	123	intervention	469.131	198.72799999999995	518.6610000000001	208.72799999999995	2_2_Yes_Bad
Darlow_2019_Roland_Morris_Disability_Q_sixMonths_IAA_Hilfiker_Sattelmayer_with_Protocol	4	124	workshops	520.8910000000001	198.72799999999995	564.181	208.72799999999995	2_2_Yes_Bad
Darlow_2019_Roland_Morris_Disability_Q_sixMonths_IAA_Hilfiker_Sattelmayer_with_Protocol	4	125	and	200.01200000000009	211.711	215.1320000000001	221.711	2_2_Yes_Bad
Darlow_2019_Roland_Morris_Disability_Q_sixMonths_IAA_Hilfiker_Sattelmayer_with_Protocol	4	126	related	217.30300000000008	211.711	244.55300000000008	221.711	2_2_Yes_Bad
Darlow_2019_Roland_Morris_Disability_Q_sixMonths_IAA_Hilfiker_Sattelmayer_with_Protocol	4	127	data	246.72600000000008	211.711	263.67600000000004	221.711	2_2_Yes_Bad
Darlow_2019_Roland_Morris_Disability_Q_sixMonths_IAA_Hilfiker_Sattelmayer_with_Protocol	4	128	collection.	265.8880000000001	211.711	307.02800000000013	221.711	2_2_Yes_Bad
Darlow_2019_Roland_Morris_Disability_Q_sixMonths_IAA_Hilfiker_Sattelmayer_with_Protocol	4	183	GPs	282.272	276.737	298.632	286.737	2_2_Yes_Bad
Darlow_2019_Roland_Morris_Disability_Q_sixMonths_IAA_Hilfiker_Sattelmayer_with_Protocol	4	184	were	300.81100000000004	276.737	319.851	286.737	2_2_Yes_Bad
Darlow_2019_Roland_Morris_Disability_Q_sixMonths_IAA_Hilfiker_Sattelmayer_with_Protocol	4	185	aware	322.014	276.737	345.484	286.737	2_2_Yes_Bad
Darlow_2019_Roland_Morris_Disability_Q_sixMonths_IAA_Hilfiker_Sattelmayer_with_Protocol	4	186	of	347.696	276.737	355.66600000000005	286.737	2_2_Yes_Bad
Darlow_2019_Roland_Morris_Disability_Q_sixMonths_IAA_Hilfiker_Sattelmayer_with_Protocol	4	187	group	357.844	276.737	381.724	286.737	2_2_Yes_Bad
Darlow_2019_Roland_Morris_Disability_Q_sixMonths_IAA_Hilfiker_Sattelmayer_with_Protocol	4	188	allocation	383.922	276.737	423.012	286.737	2_2_Yes_Bad
Darlow_2019_Roland_Morris_Disability_Q_sixMonths_IAA_Hilfiker_Sattelmayer_with_Protocol	4	189	(but	425.251	276.737	441.991	286.737	2_2_Yes_Bad
Darlow_2019_Roland_Morris_Disability_Q_sixMonths_IAA_Hilfiker_Sattelmayer_with_Protocol	4	190	not	444.186	276.737	457.746	286.737	2_2_Yes_Bad
Darlow_2019_Roland_Morris_Disability_Q_sixMonths_IAA_Hilfiker_Sattelmayer_with_Protocol	4	191	intervention	459.947	276.737	509.4769999999999	286.737	2_2_Yes_Bad
Darlow_2019_Roland_Morris_Disability_Q_sixMonths_IAA_Hilfiker_Sattelmayer_with_Protocol	4	192	content)	511.707	276.737	545.577	286.737	2_2_Yes_Bad
Darlow_2019_Roland_Morris_Disability_Q_sixMonths_IAA_Hilfiker_Sattelmayer_with_Protocol	4	193	when	547.7639999999999	276.737	569.6139999999999	286.737	2_2_Yes_Bad
Darlow_2019_Roland_Morris_Disability_Q_sixMonths_IAA_Hilfiker_Sattelmayer_with_Protocol	4	194	they	200.012	289.72	217.072	299.72	2_2_Yes_Bad
Darlow_2019_Roland_Morris_Disability_Q_sixMonths_IAA_Hilfiker_Sattelmayer_with_Protocol	4	195	completed	219.23	289.72	261.07	299.72	2_2_Yes_Bad
Darlow_2019_Roland_Morris_Disability_Q_sixMonths_IAA_Hilfiker_Sattelmayer_with_Protocol	4	196	their	263.337	289.72	282.227	299.72	2_2_Yes_Bad
Darlow_2019_Roland_Morris_Disability_Q_sixMonths_IAA_Hilfiker_Sattelmayer_with_Protocol	4	197	baseline	284.37	289.72	316.46	299.72	2_2_Yes_Bad
Darlow_2019_Roland_Morris_Disability_Q_sixMonths_IAA_Hilfiker_Sattelmayer_with_Protocol	4	198	measures.	318.669	289.72	358.109	299.72	2_2_Yes_Bad
Darlow_2019_Roland_Morris_Disability_Q_sixMonths_IAA_Hilfiker_Sattelmayer_with_Protocol	4	199	Recruited	360.395	289.72	399.225	299.72	4_3_Yes_Bad
Darlow_2019_Roland_Morris_Disability_Q_sixMonths_IAA_Hilfiker_Sattelmayer_with_Protocol	4	200	patients	401.383	289.72	432.843	299.72	4_3_Yes_Bad
Darlow_2019_Roland_Morris_Disability_Q_sixMonths_IAA_Hilfiker_Sattelmayer_with_Protocol	4	201	were	435.116	289.72	454.156	299.72	4_3_Yes_Bad
Darlow_2019_Roland_Morris_Disability_Q_sixMonths_IAA_Hilfiker_Sattelmayer_with_Protocol	4	202	unaware	456.319	289.72	490.539	299.72	4_3_Yes_Bad
Darlow_2019_Roland_Morris_Disability_Q_sixMonths_IAA_Hilfiker_Sattelmayer_with_Protocol	4	203	of	492.772	289.72	500.742	299.72	4_3_Yes_Bad
Darlow_2019_Roland_Morris_Disability_Q_sixMonths_IAA_Hilfiker_Sattelmayer_with_Protocol	4	204	the	502.92	289.72	515.44	299.72	4_3_Yes_Bad
Darlow_2019_Roland_Morris_Disability_Q_sixMonths_IAA_Hilfiker_Sattelmayer_with_Protocol	4	205	trial’s	517.6030000000001	289.72	539.523	299.72	4_3_Yes_Bad
Darlow_2019_Roland_Morris_Disability_Q_sixMonths_IAA_Hilfiker_Sattelmayer_with_Protocol	4	206	exis-	541.698	289.72	560.3679999999999	299.72	4_3_Yes_Bad
Darlow_2019_Roland_Morris_Disability_Q_sixMonths_IAA_Hilfiker_Sattelmayer_with_Protocol	4	207	tence	200.012	302.70200000000006	221.20200000000003	312.70200000000006	4_3_Yes_Bad
Darlow_2019_Roland_Morris_Disability_Q_sixMonths_IAA_Hilfiker_Sattelmayer_with_Protocol	4	208	and	223.369	302.70200000000006	238.489	312.70200000000006	4_3_Yes_Bad
Darlow_2019_Roland_Morris_Disability_Q_sixMonths_IAA_Hilfiker_Sattelmayer_with_Protocol	4	209	goals	240.66	302.70200000000006	260.79	312.70200000000006	4_3_Yes_Bad
Darlow_2019_Roland_Morris_Disability_Q_sixMonths_IAA_Hilfiker_Sattelmayer_with_Protocol	4	210	prior	262.997	302.70200000000006	283.337	312.70200000000006	4_3_Yes_Bad
Darlow_2019_Roland_Morris_Disability_Q_sixMonths_IAA_Hilfiker_Sattelmayer_with_Protocol	4	211	to	285.56100000000004	302.70200000000006	293.6410000000001	312.70200000000006	4_3_Yes_Bad
Darlow_2019_Roland_Morris_Disability_Q_sixMonths_IAA_Hilfiker_Sattelmayer_with_Protocol	4	212	presenting	295.822	302.70200000000006	338.032	312.70200000000006	4_3_Yes_Bad
Darlow_2019_Roland_Morris_Disability_Q_sixMonths_IAA_Hilfiker_Sattelmayer_with_Protocol	4	213	at	340.269	302.70200000000006	347.619	312.70200000000006	4_3_Yes_Bad
Darlow_2019_Roland_Morris_Disability_Q_sixMonths_IAA_Hilfiker_Sattelmayer_with_Protocol	4	214	their	349.793	302.70200000000006	368.683	312.70200000000006	4_3_Yes_Bad
Darlow_2019_Roland_Morris_Disability_Q_sixMonths_IAA_Hilfiker_Sattelmayer_with_Protocol	4	215	practice	370.826	302.70200000000006	402.396	312.70200000000006	4_3_Yes_Bad
Darlow_2019_Roland_Morris_Disability_Q_sixMonths_IAA_Hilfiker_Sattelmayer_with_Protocol	4	216	and	404.615	302.70200000000006	419.735	312.70200000000006	4_3_Yes_Bad
Darlow_2019_Roland_Morris_Disability_Q_sixMonths_IAA_Hilfiker_Sattelmayer_with_Protocol	4	217	were	421.963	302.70200000000006	441.003	312.70200000000006	4_3_Yes_Bad
Darlow_2019_Roland_Morris_Disability_Q_sixMonths_IAA_Hilfiker_Sattelmayer_with_Protocol	4	218	unaware	443.16600000000005	302.70200000000006	477.386	312.70200000000006	4_3_Yes_Bad
Darlow_2019_Roland_Morris_Disability_Q_sixMonths_IAA_Hilfiker_Sattelmayer_with_Protocol	4	219	that	479.619	302.70200000000006	495.219	312.70200000000006	4_3_Yes_Bad
Darlow_2019_Roland_Morris_Disability_Q_sixMonths_IAA_Hilfiker_Sattelmayer_with_Protocol	4	220	2	497.364	302.70200000000006	502.15400000000005	312.70200000000006	4_3_Yes_Bad
Darlow_2019_Roland_Morris_Disability_Q_sixMonths_IAA_Hilfiker_Sattelmayer_with_Protocol	4	221	different	504.337	302.70200000000006	538.677	312.70200000000006	4_3_Yes_Bad
Darlow_2019_Roland_Morris_Disability_Q_sixMonths_IAA_Hilfiker_Sattelmayer_with_Protocol	4	222	treat-	540.904	302.70200000000006	562.674	312.70200000000006	4_3_Yes_Bad
Darlow_2019_Roland_Morris_Disability_Q_sixMonths_IAA_Hilfiker_Sattelmayer_with_Protocol	4	223	ment	200.012	315.742	220.922	325.742	4_3_Yes_Bad
Darlow_2019_Roland_Morris_Disability_Q_sixMonths_IAA_Hilfiker_Sattelmayer_with_Protocol	4	224	approaches	223.085	315.742	268.205	325.742	4_3_Yes_Bad
Darlow_2019_Roland_Morris_Disability_Q_sixMonths_IAA_Hilfiker_Sattelmayer_with_Protocol	4	225	were	270.48	315.742	289.52	325.742	4_3_Yes_Bad
Darlow_2019_Roland_Morris_Disability_Q_sixMonths_IAA_Hilfiker_Sattelmayer_with_Protocol	4	226	being	291.683	315.742	313.793	325.742	4_3_Yes_Bad
Darlow_2019_Roland_Morris_Disability_Q_sixMonths_IAA_Hilfiker_Sattelmayer_with_Protocol	4	227	compared,	316.004	315.742	358.46400000000006	325.742	4_3_Yes_Bad
Darlow_2019_Roland_Morris_Disability_Q_sixMonths_IAA_Hilfiker_Sattelmayer_with_Protocol	4	228	meaning	360.678	315.742	395.718	325.742	4_3_Yes_Bad
Darlow_2019_Roland_Morris_Disability_Q_sixMonths_IAA_Hilfiker_Sattelmayer_with_Protocol	4	229	that	397.982	315.742	413.582	325.742	4_3_Yes_Bad
Darlow_2019_Roland_Morris_Disability_Q_sixMonths_IAA_Hilfiker_Sattelmayer_with_Protocol	4	230	they	415.727	315.742	432.787	325.742	4_3_Yes_Bad
Darlow_2019_Roland_Morris_Disability_Q_sixMonths_IAA_Hilfiker_Sattelmayer_with_Protocol	4	231	were	435.002	315.742	454.0419999999999	325.742	4_3_Yes_Bad
Darlow_2019_Roland_Morris_Disability_Q_sixMonths_IAA_Hilfiker_Sattelmayer_with_Protocol	4	232	masked	456.205	315.742	486.815	325.742	4_3_Yes_Bad
Darlow_2019_Roland_Morris_Disability_Q_sixMonths_IAA_Hilfiker_Sattelmayer_with_Protocol	4	233	to	489.03	315.742	497.11	325.742	4_3_Yes_Bad
Darlow_2019_Roland_Morris_Disability_Q_sixMonths_IAA_Hilfiker_Sattelmayer_with_Protocol	4	234	cluster	499.292	315.742	525.812	325.742	4_3_Yes_Bad
Darlow_2019_Roland_Morris_Disability_Q_sixMonths_IAA_Hilfiker_Sattelmayer_with_Protocol	4	235	allocation.	527.9780000000001	315.742	569.318	325.742	4_3_Yes_Bad
Darlow_2019_Roland_Morris_Disability_Q_sixMonths_IAA_Hilfiker_Sattelmayer_with_Protocol	5	1	The	200.012	507.989	215.652	517.989	4_5_Yes_Bad
Darlow_2019_Roland_Morris_Disability_Q_sixMonths_IAA_Hilfiker_Sattelmayer_with_Protocol	5	2	primary	217.813	507.989	250.143	517.989	4_5_Yes_Bad
Darlow_2019_Roland_Morris_Disability_Q_sixMonths_IAA_Hilfiker_Sattelmayer_with_Protocol	5	3	patient-level	252.339	507.989	301.619	517.989	4_5_Yes_Bad
Darlow_2019_Roland_Morris_Disability_Q_sixMonths_IAA_Hilfiker_Sattelmayer_with_Protocol	5	4	outcome	303.81600000000003	507.989	338.866	517.989	4_5_Yes_Bad
Darlow_2019_Roland_Morris_Disability_Q_sixMonths_IAA_Hilfiker_Sattelmayer_with_Protocol	5	5	was	341.063	507.989	355.863	517.989	4_5_Yes_Bad
Darlow_2019_Roland_Morris_Disability_Q_sixMonths_IAA_Hilfiker_Sattelmayer_with_Protocol	5	6	disability	358.07	507.989	394.33	517.989	4_5_Yes_Bad
Darlow_2019_Roland_Morris_Disability_Q_sixMonths_IAA_Hilfiker_Sattelmayer_with_Protocol	5	7	at	396.508	507.989	403.858	517.989	4_5_Yes_Bad
Darlow_2019_Roland_Morris_Disability_Q_sixMonths_IAA_Hilfiker_Sattelmayer_with_Protocol	5	8	6	406.032	507.989	410.82200000000006	517.989	4_5_Yes_Bad
Darlow_2019_Roland_Morris_Disability_Q_sixMonths_IAA_Hilfiker_Sattelmayer_with_Protocol	5	9	months,	412.949	507.989	445.809	517.989	4_5_Yes_Bad
Darlow_2019_Roland_Morris_Disability_Q_sixMonths_IAA_Hilfiker_Sattelmayer_with_Protocol	5	10	measured	448.041	507.989	486.901	517.989	4_5_Yes_Bad
Darlow_2019_Roland_Morris_Disability_Q_sixMonths_IAA_Hilfiker_Sattelmayer_with_Protocol	5	11	with	489.087	507.989	506.867	517.989	4_5_Yes_Bad
Darlow_2019_Roland_Morris_Disability_Q_sixMonths_IAA_Hilfiker_Sattelmayer_with_Protocol	5	12	the	509.043	507.989	521.563	517.989	4_5_Yes_Bad
Darlow_2019_Roland_Morris_Disability_Q_sixMonths_IAA_Hilfiker_Sattelmayer_with_Protocol	5	13	Roland	523.726	507.989	552.5759999999999	517.989	4_5_Yes_Bad
Darlow_2019_Roland_Morris_Disability_Q_sixMonths_IAA_Hilfiker_Sattelmayer_with_Protocol	5	14	Mor-	554.7370000000001	507.989	575.957	517.989	4_5_Yes_Bad
Darlow_2019_Roland_Morris_Disability_Q_sixMonths_IAA_Hilfiker_Sattelmayer_with_Protocol	5	15	ris	200.01200000000009	520.971	210.02200000000005	530.971	4_5_Yes_Bad
Darlow_2019_Roland_Morris_Disability_Q_sixMonths_IAA_Hilfiker_Sattelmayer_with_Protocol	5	16	Disability	212.20000000000007	520.971	250.54000000000008	530.971	4_5_Yes_Bad
Darlow_2019_Roland_Morris_Disability_Q_sixMonths_IAA_Hilfiker_Sattelmayer_with_Protocol	5	17	Questionnaire	252.7920000000001	520.971	309.9820000000001	530.971	4_5_Yes_Bad
Darlow_2019_Roland_Morris_Disability_Q_sixMonths_IAA_Hilfiker_Sattelmayer_with_Protocol	5	18	(RMDQ;	312.2060000000001	520.971	347.8160000000001	530.971	4_5_Yes_Bad
Darlow_2019_Roland_Morris_Disability_Q_sixMonths_IAA_Hilfiker_Sattelmayer_with_Protocol	5	19	scale	350.0770000000001	520.971	368.9670000000001	530.971	4_5_Yes_Bad
Darlow_2019_Roland_Morris_Disability_Q_sixMonths_IAA_Hilfiker_Sattelmayer_with_Protocol	5	20	0–24;	371.11000000000007	520.971	392.8100000000001	530.971	4_5_Yes_Bad
Darlow_2019_Roland_Morris_Disability_Q_sixMonths_IAA_Hilfiker_Sattelmayer_with_Protocol	5	21	higher	395.0340000000001	520.971	420.854	530.971	4_5_Yes_Bad
Darlow_2019_Roland_Morris_Disability_Q_sixMonths_IAA_Hilfiker_Sattelmayer_with_Protocol	5	22	scores	423.0400000000001	520.971	447.5100000000001	530.971	4_5_Yes_Bad
Darlow_2019_Roland_Morris_Disability_Q_sixMonths_IAA_Hilfiker_Sattelmayer_with_Protocol	5	23	indicate	449.7420000000001	520.971	481.62200000000007	530.971	4_5_Yes_Bad
Darlow_2019_Roland_Morris_Disability_Q_sixMonths_IAA_Hilfiker_Sattelmayer_with_Protocol	5	24	greater	483.8140000000001	520.971	511.6840000000001	530.971	4_5_Yes_Bad
Darlow_2019_Roland_Morris_Disability_Q_sixMonths_IAA_Hilfiker_Sattelmayer_with_Protocol	5	25	disability)	513.9180000000001	520.971	553.5680000000001	530.971	4_5_Yes_Bad
Darlow_2019_Roland_Morris_Disability_Q_sixMonths_IAA_Hilfiker_Sattelmayer_with_Protocol	5	26	[12].	555.8140000000001	520.971	574.464	530.971	4_5_Yes_Bad
Darlow_2019_Roland_Morris_Disability_Q_sixMonths_IAA_Hilfiker_Sattelmayer_with_Protocol	5	51	These	235.4440000000002	559.976	258.91400000000016	569.976	4_2_No_Good
Darlow_2019_Roland_Morris_Disability_Q_sixMonths_IAA_Hilfiker_Sattelmayer_with_Protocol	5	52	patient-reported	261.1260000000002	559.976	326.83600000000024	569.976	4_2_No_Good
Darlow_2019_Roland_Morris_Disability_Q_sixMonths_IAA_Hilfiker_Sattelmayer_with_Protocol	5	53	outcomes	329.10000000000014	559.976	367.7500000000001	569.976	4_2_No_Good
Darlow_2019_Roland_Morris_Disability_Q_sixMonths_IAA_Hilfiker_Sattelmayer_with_Protocol	5	54	were	369.97600000000017	559.976	389.0160000000001	569.976	4_2_No_Good
Darlow_2019_Roland_Morris_Disability_Q_sixMonths_IAA_Hilfiker_Sattelmayer_with_Protocol	5	55	collected	391.17900000000014	559.976	426.36900000000014	569.976	4_2_No_Good
Darlow_2019_Roland_Morris_Disability_Q_sixMonths_IAA_Hilfiker_Sattelmayer_with_Protocol	5	56	at	428.5960000000002	559.976	435.94600000000014	569.976	4_2_No_Good
Darlow_2019_Roland_Morris_Disability_Q_sixMonths_IAA_Hilfiker_Sattelmayer_with_Protocol	5	57	all	438.1200000000002	559.976	447.4100000000002	569.976	4_2_No_Good
Darlow_2019_Roland_Morris_Disability_Q_sixMonths_IAA_Hilfiker_Sattelmayer_with_Protocol	5	58	patient	449.5720000000002	559.976	477.4320000000001	569.976	4_2_No_Good
Darlow_2019_Roland_Morris_Disability_Q_sixMonths_IAA_Hilfiker_Sattelmayer_with_Protocol	5	59	follow-up	479.67600000000016	559.976	518.3860000000002	569.976	4_2_No_Good
Darlow_2019_Roland_Morris_Disability_Q_sixMonths_IAA_Hilfiker_Sattelmayer_with_Protocol	5	60	points.	520.6080000000002	559.976	547.8380000000002	569.976	4_2_No_Good
Darlow_2019_Roland_Morris_Disability_Q_sixMonths_IAA_Hilfiker_Sattelmayer_with_Protocol	6	356	We	211.97399999999996	479.811	225.88399999999996	489.811	2_6_Yes_Good
Darlow_2019_Roland_Morris_Disability_Q_sixMonths_IAA_Hilfiker_Sattelmayer_with_Protocol	6	357	conducted	228.07399999999996	479.811	270.134	489.811	2_6_Yes_Good
Darlow_2019_Roland_Morris_Disability_Q_sixMonths_IAA_Hilfiker_Sattelmayer_with_Protocol	6	358	an	272.35099999999994	479.811	282.2009999999999	489.811	2_6_Yes_Good
Darlow_2019_Roland_Morris_Disability_Q_sixMonths_IAA_Hilfiker_Sattelmayer_with_Protocol	6	359	intention-to-treat	284.3699999999999	479.811	354.6899999999999	489.811	2_6_Yes_Good
Darlow_2019_Roland_Morris_Disability_Q_sixMonths_IAA_Hilfiker_Sattelmayer_with_Protocol	6	360	analysis	356.99299999999994	479.811	388.0329999999999	489.811	2_6_Yes_Good
Darlow_2019_Roland_Morris_Disability_Q_sixMonths_IAA_Hilfiker_Sattelmayer_with_Protocol	6	361	in	390.27199999999993	479.811	398.452	489.811	2_6_Yes_Good
Darlow_2019_Roland_Morris_Disability_Q_sixMonths_IAA_Hilfiker_Sattelmayer_with_Protocol	6	362	line	400.5899999999999	479.811	415.4599999999999	489.811	2_6_Yes_Good
Darlow_2019_Roland_Morris_Disability_Q_sixMonths_IAA_Hilfiker_Sattelmayer_with_Protocol	6	363	with	417.6539999999999	479.811	435.4339999999999	489.811	2_6_Yes_Good
Darlow_2019_Roland_Morris_Disability_Q_sixMonths_IAA_Hilfiker_Sattelmayer_with_Protocol	6	364	the	437.6099999999999	479.811	450.1299999999999	489.811	2_6_Yes_Good
Darlow_2019_Roland_Morris_Disability_Q_sixMonths_IAA_Hilfiker_Sattelmayer_with_Protocol	6	365	statistical	452.3499999999999	479.811	489.19999999999993	489.811	2_6_Yes_Good
Darlow_2019_Roland_Morris_Disability_Q_sixMonths_IAA_Hilfiker_Sattelmayer_with_Protocol	6	366	analysis	491.4109999999999	479.811	522.4509999999999	489.811	2_6_Yes_Good
Darlow_2019_Roland_Morris_Disability_Q_sixMonths_IAA_Hilfiker_Sattelmayer_with_Protocol	6	367	plan	524.6899999999998	479.811	542.1599999999999	489.811	2_6_Yes_Good
Darlow_2019_Roland_Morris_Disability_Q_sixMonths_IAA_Hilfiker_Sattelmayer_with_Protocol	6	368	included	200.01199999999997	492.794	234.92199999999997	502.794	2_6_Yes_Good
Darlow_2019_Roland_Morris_Disability_Q_sixMonths_IAA_Hilfiker_Sattelmayer_with_Protocol	6	369	in	237.14499999999992	492.794	245.32499999999996	502.794	2_6_Yes_Good
Darlow_2019_Roland_Morris_Disability_Q_sixMonths_IAA_Hilfiker_Sattelmayer_with_Protocol	6	370	the	247.46299999999997	492.794	259.98299999999995	502.794	2_6_Yes_Good
Darlow_2019_Roland_Morris_Disability_Q_sixMonths_IAA_Hilfiker_Sattelmayer_with_Protocol	6	371	published	262.14699999999993	492.794	301.167	502.794	2_6_Yes_Good
Darlow_2019_Roland_Morris_Disability_Q_sixMonths_IAA_Hilfiker_Sattelmayer_with_Protocol	6	372	protocol	303.4189999999999	492.794	337.1789999999999	502.794	2_6_Yes_Good
Darlow_2019_Roland_Morris_Disability_Q_sixMonths_IAA_Hilfiker_Sattelmayer_with_Protocol	6	373	[11].	339.4179999999999	492.794	358.0679999999999	502.794	2_6_Yes_Good
Darlow_2019_Roland_Morris_Disability_Q_sixMonths_IAA_Hilfiker_Sattelmayer_with_Protocol	9	3	Sufficient	298.033	506.742	336.073	516.742	3_4_No_Good
Darlow_2019_Roland_Morris_Disability_Q_sixMonths_IAA_Hilfiker_Sattelmayer_with_Protocol	9	4	data	338.341	506.742	355.291	516.742	3_4_No_Good
Darlow_2019_Roland_Morris_Disability_Q_sixMonths_IAA_Hilfiker_Sattelmayer_with_Protocol	9	5	were	357.447	506.742	376.487	516.742	3_4_No_Good
Darlow_2019_Roland_Morris_Disability_Q_sixMonths_IAA_Hilfiker_Sattelmayer_with_Protocol	9	6	available	378.706	506.742	413.146	516.742	3_4_No_Good
Darlow_2019_Roland_Morris_Disability_Q_sixMonths_IAA_Hilfiker_Sattelmayer_with_Protocol	9	7	to	415.387	506.742	423.467	516.742	3_4_No_Good
Darlow_2019_Roland_Morris_Disability_Q_sixMonths_IAA_Hilfiker_Sattelmayer_with_Protocol	9	8	include	425.591	506.742	455.231	516.742	3_4_No_Good
Darlow_2019_Roland_Morris_Disability_Q_sixMonths_IAA_Hilfiker_Sattelmayer_with_Protocol	9	9	98%	457.452	506.742	474.552	516.742	3_4_No_Good
Darlow_2019_Roland_Morris_Disability_Q_sixMonths_IAA_Hilfiker_Sattelmayer_with_Protocol	9	10	of	476.728	506.742	484.698	516.742	3_4_No_Good
Darlow_2019_Roland_Morris_Disability_Q_sixMonths_IAA_Hilfiker_Sattelmayer_with_Protocol	9	11	patient	486.876	506.742	514.736	516.742	3_4_No_Good
Darlow_2019_Roland_Morris_Disability_Q_sixMonths_IAA_Hilfiker_Sattelmayer_with_Protocol	9	12	participants	516.98	506.742	564.3000000000001	516.742	3_4_No_Good
Darlow_2019_Roland_Morris_Disability_Q_sixMonths_IAA_Hilfiker_Sattelmayer_with_Protocol	9	13	in	566.529	506.742	574.709	516.742	3_4_No_Good
Darlow_2019_Roland_Morris_Disability_Q_sixMonths_IAA_Hilfiker_Sattelmayer_with_Protocol	9	14	primary	200.012	519.781	232.342	529.781	3_4_No_Good
Darlow_2019_Roland_Morris_Disability_Q_sixMonths_IAA_Hilfiker_Sattelmayer_with_Protocol	9	15	outcome	234.537	519.781	269.587	529.781	3_4_No_Good
Darlow_2019_Roland_Morris_Disability_Q_sixMonths_IAA_Hilfiker_Sattelmayer_with_Protocol	9	16	analysis.	271.841	519.781	305.13100000000003	529.781	3_4_No_Good
Darlow_2019_Roland_Morris_Disability_Q_sixMonths_IAA_Hilfiker_Sattelmayer_with_Protocol	9	230	Table	200.012	76.722082	218.7477658	84.72198200000003	1_3_No_Good
Darlow_2019_Roland_Morris_Disability_Q_sixMonths_IAA_Hilfiker_Sattelmayer_with_Protocol	9	231	1.	220.42134488	76.722082	226.38127038	84.72198200000003	1_3_No_Good
Darlow_2019_Roland_Morris_Disability_Q_sixMonths_IAA_Hilfiker_Sattelmayer_with_Protocol	9	232	Baseline	229.83162725	76.722082	257.51928115	84.72198200000003	1_3_No_Good
Darlow_2019_Roland_Morris_Disability_Q_sixMonths_IAA_Hilfiker_Sattelmayer_with_Protocol	9	233	characteristics	259.19846016	76.722082	306.98506282000005	84.72198200000003	1_3_No_Good
Darlow_2019_Roland_Morris_Disability_Q_sixMonths_IAA_Hilfiker_Sattelmayer_with_Protocol	9	234	of	308.69144149	76.722082	315.47535669	84.72198200000003	1_3_No_Good
Darlow_2019_Roland_Morris_Disability_Q_sixMonths_IAA_Hilfiker_Sattelmayer_with_Protocol	9	235	GP	317.19533519000004	76.722082	327.81920239000004	84.72198200000003	1_3_No_Good
Darlow_2019_Roland_Morris_Disability_Q_sixMonths_IAA_Hilfiker_Sattelmayer_with_Protocol	9	236	participants.	329.49758141	76.722082	371.6314547300001	84.72198200000003	1_3_No_Good
Darlow_2019_Roland_Morris_Disability_Q_sixMonths_IAA_Hilfiker_Sattelmayer_with_Protocol	9	237	GP	200.012	91.57549632999996	210.6758667	99.57539633	1_3_No_Good
Darlow_2019_Roland_Morris_Disability_Q_sixMonths_IAA_Hilfiker_Sattelmayer_with_Protocol	9	238	characteristic	212.4838441	91.57549632999996	257.76567807	99.57539633	1_3_No_Good
Darlow_2019_Roland_Morris_Disability_Q_sixMonths_IAA_Hilfiker_Sattelmayer_with_Protocol	9	239	FREE	308.01144999	91.57549632999996	327.00321259000003	99.57539633	1_3_No_Good
Darlow_2019_Roland_Morris_Disability_Q_sixMonths_IAA_Hilfiker_Sattelmayer_with_Protocol	9	240	(	328.81758991000004	91.57549632999996	331.64955451000003	99.57539633	1_3_No_Good
Darlow_2019_Roland_Morris_Disability_Q_sixMonths_IAA_Hilfiker_Sattelmayer_with_Protocol	9	241	n	331.64955451000003	92.31948703	336.04149961	100.31938703000004	1_3_No_Good
Darlow_2019_Roland_Morris_Disability_Q_sixMonths_IAA_Hilfiker_Sattelmayer_with_Protocol	9	242	=	337.83107724	91.57549632999996	342.40702004	99.57539633	1_3_No_Good
Darlow_2019_Roland_Morris_Disability_Q_sixMonths_IAA_Hilfiker_Sattelmayer_with_Protocol	9	243	34	344.23739716	91.57549632999996	352.23729716	99.57539633	1_3_No_Good
Darlow_2019_Roland_Morris_Disability_Q_sixMonths_IAA_Hilfiker_Sattelmayer_with_Protocol	9	244	GPs	354.10207385	91.57549632999996	367.84590205	99.57539633	1_3_No_Good
Darlow_2019_Roland_Morris_Disability_Q_sixMonths_IAA_Hilfiker_Sattelmayer_with_Protocol	9	245	in	369.63627967	91.57549632999996	376.46019437000007	99.57539633	1_3_No_Good
Darlow_2019_Roland_Morris_Disability_Q_sixMonths_IAA_Hilfiker_Sattelmayer_with_Protocol	9	246	4	378.25297196	91.57549632999996	382.25292196	99.57539633	1_3_No_Good
Darlow_2019_Roland_Morris_Disability_Q_sixMonths_IAA_Hilfiker_Sattelmayer_with_Protocol	9	247	practices)	384.09289896	91.57549632999996	416.81248996	99.57539633	1_3_No_Good
Darlow_2019_Roland_Morris_Disability_Q_sixMonths_IAA_Hilfiker_Sattelmayer_with_Protocol	9	248	Frequency	314.64416708	101.04257799000004	349.51253122	109.04247799000008	1_3_No_Good
Darlow_2019_Roland_Morris_Disability_Q_sixMonths_IAA_Hilfiker_Sattelmayer_with_Protocol	9	249	(%)	351.38130786	101.04257799000004	363.12516106	109.04247799000008	1_3_No_Good
Darlow_2019_Roland_Morris_Disability_Q_sixMonths_IAA_Hilfiker_Sattelmayer_with_Protocol	9	250	or	364.93073849	101.04257799000004	372.33864589	109.04247799000008	1_3_No_Good
Darlow_2019_Roland_Morris_Disability_Q_sixMonths_IAA_Hilfiker_Sattelmayer_with_Protocol	9	251	mean	374.17142298	101.04257799000004	392.65119198	109.04247799000008	1_3_No_Good
Darlow_2019_Roland_Morris_Disability_Q_sixMonths_IAA_Hilfiker_Sattelmayer_with_Protocol	9	252	(SD)	394.4103699900001	101.04257799000004	410.1541731900001	109.04247799000008	1_3_No_Good
Darlow_2019_Roland_Morris_Disability_Q_sixMonths_IAA_Hilfiker_Sattelmayer_with_Protocol	9	253	Control	445.60413006	91.57549632999996	472.07579916	99.57539633	1_3_No_Good
Darlow_2019_Roland_Morris_Disability_Q_sixMonths_IAA_Hilfiker_Sattelmayer_with_Protocol	9	254	(	473.83737714	91.57549632999996	476.66934174	99.57539633	1_3_No_Good
Darlow_2019_Roland_Morris_Disability_Q_sixMonths_IAA_Hilfiker_Sattelmayer_with_Protocol	9	255	n	476.66934174	92.31948703	481.06128684	100.31938703000004	1_3_No_Good
Darlow_2019_Roland_Morris_Disability_Q_sixMonths_IAA_Hilfiker_Sattelmayer_with_Protocol	9	256	=	482.90766376	91.57549632999996	487.48360656	99.57539633	1_3_No_Good
Darlow_2019_Roland_Morris_Disability_Q_sixMonths_IAA_Hilfiker_Sattelmayer_with_Protocol	9	257	29	489.31398368	91.57549632999996	497.31388368000006	99.57539633	1_3_No_Good
Darlow_2019_Roland_Morris_Disability_Q_sixMonths_IAA_Hilfiker_Sattelmayer_with_Protocol	9	258	GPs	499.12186108	91.57549632999996	512.86568928	99.57539633	1_3_No_Good
Darlow_2019_Roland_Morris_Disability_Q_sixMonths_IAA_Hilfiker_Sattelmayer_with_Protocol	9	259	in	514.7128661900001	91.57549632999996	521.53678089	99.57539633	1_3_No_Good
Darlow_2019_Roland_Morris_Disability_Q_sixMonths_IAA_Hilfiker_Sattelmayer_with_Protocol	9	260	4	523.3295584800001	91.57549632999996	527.3295084800001	99.57539633	1_3_No_Good
Darlow_2019_Roland_Morris_Disability_Q_sixMonths_IAA_Hilfiker_Sattelmayer_with_Protocol	9	261	practices)	529.16948548	91.57549632999996	561.8890764800001	99.57539633	1_3_No_Good
Darlow_2019_Roland_Morris_Disability_Q_sixMonths_IAA_Hilfiker_Sattelmayer_with_Protocol	9	262	Frequency	455.97920037000006	101.04257799000004	490.8467645200001	109.04247799000008	1_3_No_Good
Darlow_2019_Roland_Morris_Disability_Q_sixMonths_IAA_Hilfiker_Sattelmayer_with_Protocol	9	263	(%)	492.71554116	101.04257799000004	504.45939436	109.04247799000008	1_3_No_Good
Darlow_2019_Roland_Morris_Disability_Q_sixMonths_IAA_Hilfiker_Sattelmayer_with_Protocol	9	264	or	506.26497179000006	101.04257799000004	513.67287919	109.04247799000008	1_3_No_Good
Darlow_2019_Roland_Morris_Disability_Q_sixMonths_IAA_Hilfiker_Sattelmayer_with_Protocol	9	265	mean	515.5064562700001	101.04257799000004	533.98622527	109.04247799000008	1_3_No_Good
Darlow_2019_Roland_Morris_Disability_Q_sixMonths_IAA_Hilfiker_Sattelmayer_with_Protocol	9	266	(SD)	535.7454032800001	101.04257799000004	551.4892064800001	109.04247799000008	1_3_No_Good
Darlow_2019_Roland_Morris_Disability_Q_sixMonths_IAA_Hilfiker_Sattelmayer_with_Protocol	9	267	Age	200.01200000000009	113.57202137000002	212.66784180000005	121.57192137000004	1_3_No_Good
Darlow_2019_Roland_Morris_Disability_Q_sixMonths_IAA_Hilfiker_Sattelmayer_with_Protocol	9	268	(years)	214.46861929000005	113.57202137000002	236.44434459000004	121.57192137000004	1_3_No_Good
Darlow_2019_Roland_Morris_Disability_Q_sixMonths_IAA_Hilfiker_Sattelmayer_with_Protocol	9	269	47.0	345.42858227000005	113.57202137000002	358.7564156700001	121.57192137000004	1_3_No_Good
Darlow_2019_Roland_Morris_Disability_Q_sixMonths_IAA_Hilfiker_Sattelmayer_with_Protocol	9	270	(13.1)	360.56519306000007	113.57202137000002	379.3809578600001	121.57192137000004	1_3_No_Good
Darlow_2019_Roland_Morris_Disability_Q_sixMonths_IAA_Hilfiker_Sattelmayer_with_Protocol	9	271	45.9	486.76281557	113.57202137000002	500.0906489700001	121.57192137000004	1_3_No_Good
Darlow_2019_Roland_Morris_Disability_Q_sixMonths_IAA_Hilfiker_Sattelmayer_with_Protocol	9	272	(12.3)	501.9002263500001	113.57202137000002	520.71599115	121.57192137000004	1_3_No_Good
Darlow_2019_Roland_Morris_Disability_Q_sixMonths_IAA_Hilfiker_Sattelmayer_with_Protocol	9	273	Gender	200.01200000000009	126.04466546000003	224.2516970000001	134.04456546000006	1_3_No_Good
Darlow_2019_Roland_Morris_Disability_Q_sixMonths_IAA_Hilfiker_Sattelmayer_with_Protocol	9	274	(female)	226.03327473000007	126.04466546000003	252.7529407300001	134.04456546000006	1_3_No_Good
Darlow_2019_Roland_Morris_Disability_Q_sixMonths_IAA_Hilfiker_Sattelmayer_with_Protocol	9	275	16	345.20138511000005	126.04466546000003	352.8652893100001	134.04456546000006	1_3_No_Good
Darlow_2019_Roland_Morris_Disability_Q_sixMonths_IAA_Hilfiker_Sattelmayer_with_Protocol	9	276	(47.1%)	354.7260660500001	126.04466546000003	379.6217548500001	134.04456546000006	1_3_No_Good
Darlow_2019_Roland_Morris_Disability_Q_sixMonths_IAA_Hilfiker_Sattelmayer_with_Protocol	9	277	15	486.53641840000006	126.04466546000003	494.2003226000001	134.04456546000006	1_3_No_Good
Darlow_2019_Roland_Morris_Disability_Q_sixMonths_IAA_Hilfiker_Sattelmayer_with_Protocol	9	278	(51.7%)	496.0602993500001	126.04466546000003	520.95598815	134.04456546000006	1_3_No_Good
Darlow_2019_Roland_Morris_Disability_Q_sixMonths_IAA_Hilfiker_Sattelmayer_with_Protocol	9	279	Years’	200.01200000000009	138.57330885	219.65975440000005	146.57320885	1_3_No_Good
Darlow_2019_Roland_Morris_Disability_Q_sixMonths_IAA_Hilfiker_Sattelmayer_with_Protocol	9	280	GP	221.4413321300001	138.57330885	231.68120413000003	146.57320885	1_3_No_Good
Darlow_2019_Roland_Morris_Disability_Q_sixMonths_IAA_Hilfiker_Sattelmayer_with_Protocol	9	281	experience	233.51718118000005	138.57330885	268.07674918000004	146.57320885	1_3_No_Good
Darlow_2019_Roland_Morris_Disability_Q_sixMonths_IAA_Hilfiker_Sattelmayer_with_Protocol	9	282	14.4	345.4285822700001	138.57330885	358.75641567000014	146.57320885	1_3_No_Good
Darlow_2019_Roland_Morris_Disability_Q_sixMonths_IAA_Hilfiker_Sattelmayer_with_Protocol	9	283	(11.5)	360.56519306000007	138.57330885	379.3809578600001	146.57320885	1_3_No_Good
Darlow_2019_Roland_Morris_Disability_Q_sixMonths_IAA_Hilfiker_Sattelmayer_with_Protocol	9	284	14.7	486.7628155700001	138.57330885	500.0906489700001	146.57320885	1_3_No_Good
Darlow_2019_Roland_Morris_Disability_Q_sixMonths_IAA_Hilfiker_Sattelmayer_with_Protocol	9	285	(12.9)	501.90022635000014	138.57330885	520.7159911500001	146.57320885	1_3_No_Good
Darlow_2019_Roland_Morris_Disability_Q_sixMonths_IAA_Hilfiker_Sattelmayer_with_Protocol	9	286	Ethnicity	200.0120000000001	151.04595294	229.4836316000001	159.04585294000003	1_3_No_Good
Darlow_2019_Roland_Morris_Disability_Q_sixMonths_IAA_Hilfiker_Sattelmayer_with_Protocol	9	287	a	229.38	149.66234999999995	232.1879064	154.99484999999993	1_3_No_Good
Darlow_2019_Roland_Morris_Disability_Q_sixMonths_IAA_Hilfiker_Sattelmayer_with_Protocol	9	288	European	207.383	163.57508199999995	238.6706089	171.57498199999998	1_3_No_Good
Darlow_2019_Roland_Morris_Disability_Q_sixMonths_IAA_Hilfiker_Sattelmayer_with_Protocol	9	289	27	345.20207724	163.57508199999995	352.86598144000004	171.57498199999998	1_3_No_Good
Darlow_2019_Roland_Morris_Disability_Q_sixMonths_IAA_Hilfiker_Sattelmayer_with_Protocol	9	290	(81.8%)	354.72675818000005	163.57508199999995	379.62244698000006	171.57498199999998	1_3_No_Good
Darlow_2019_Roland_Morris_Disability_Q_sixMonths_IAA_Hilfiker_Sattelmayer_with_Protocol	9	291	18	486.53711053000006	163.57508199999995	494.2010147300001	171.57498199999998	1_3_No_Good
Darlow_2019_Roland_Morris_Disability_Q_sixMonths_IAA_Hilfiker_Sattelmayer_with_Protocol	9	292	(64.3%)	496.06179147	163.57508199999995	520.95748027	171.57498199999998	1_3_No_Good
Darlow_2019_Roland_Morris_Disability_Q_sixMonths_IAA_Hilfiker_Sattelmayer_with_Protocol	9	293	M	207.38300000000007	176.04692609999995	214.5429105000001	184.0468261	1_3_No_Good
Darlow_2019_Roland_Morris_Disability_Q_sixMonths_IAA_Hilfiker_Sattelmayer_with_Protocol	9	294	ā	214.5429105000001	176.7909168	218.05486660000005	184.7908168	1_3_No_Good
Darlow_2019_Roland_Morris_Disability_Q_sixMonths_IAA_Hilfiker_Sattelmayer_with_Protocol	9	295	ori	218.05486660000008	176.04692609999995	227.29475110000007	184.0468261	1_3_No_Good
Darlow_2019_Roland_Morris_Disability_Q_sixMonths_IAA_Hilfiker_Sattelmayer_with_Protocol	9	296	b	227.225	174.66334999999992	230.284898	179.9958499999999	1_3_No_Good
Darlow_2019_Roland_Morris_Disability_Q_sixMonths_IAA_Hilfiker_Sattelmayer_with_Protocol	9	297	1	349.058	176.0480819999999	352.8899521	184.04798199999996	1_3_No_Good
Darlow_2019_Roland_Morris_Disability_Q_sixMonths_IAA_Hilfiker_Sattelmayer_with_Protocol	9	298	(3.0%)	354.72672914	176.0480819999999	375.79046584	184.04798199999996	1_3_No_Good
Darlow_2019_Roland_Morris_Disability_Q_sixMonths_IAA_Hilfiker_Sattelmayer_with_Protocol	9	299	0	490.3922333	176.0480819999999	494.22418540000007	184.04798199999996	1_3_No_Good
Darlow_2019_Roland_Morris_Disability_Q_sixMonths_IAA_Hilfiker_Sattelmayer_with_Protocol	9	300	(0.0%)	496.06176243	176.0480819999999	517.12549913	184.04798199999996	1_3_No_Good
Darlow_2019_Roland_Morris_Disability_Q_sixMonths_IAA_Hilfiker_Sattelmayer_with_Protocol	9	301	Pacific	207.38377095	188.5767253899999	228.85550255	196.5766253899999	1_3_No_Good
Darlow_2019_Roland_Morris_Disability_Q_sixMonths_IAA_Hilfiker_Sattelmayer_with_Protocol	9	302	0	349.058	188.5767253899999	352.8899521	196.5766253899999	1_3_No_Good
Darlow_2019_Roland_Morris_Disability_Q_sixMonths_IAA_Hilfiker_Sattelmayer_with_Protocol	9	303	(0.0%)	354.72672914	188.5767253899999	375.79046584	196.5766253899999	1_3_No_Good
Darlow_2019_Roland_Morris_Disability_Q_sixMonths_IAA_Hilfiker_Sattelmayer_with_Protocol	9	304	1	490.3922333	188.5767253899999	494.22418540000007	196.5766253899999	1_3_No_Good
Darlow_2019_Roland_Morris_Disability_Q_sixMonths_IAA_Hilfiker_Sattelmayer_with_Protocol	9	305	(3.6%)	496.06176243	188.5767253899999	517.12549913	196.5766253899999	1_3_No_Good
Darlow_2019_Roland_Morris_Disability_Q_sixMonths_IAA_Hilfiker_Sattelmayer_with_Protocol	9	306	Asian	207.38377095	201.04936947999988	225.86353995	209.0492694799999	1_3_No_Good
Darlow_2019_Roland_Morris_Disability_Q_sixMonths_IAA_Hilfiker_Sattelmayer_with_Protocol	9	307	5	346.96042622	201.04936947999988	350.79237832	209.0492694799999	1_3_No_Good
Darlow_2019_Roland_Morris_Disability_Q_sixMonths_IAA_Hilfiker_Sattelmayer_with_Protocol	9	308	(15	352.62915536	201.04936947999988	363.03702526	209.0492694799999	1_3_No_Good
Darlow_2019_Roland_Morris_Disability_Q_sixMonths_IAA_Hilfiker_Sattelmayer_with_Protocol	9	309	�	363.03702526	201.04936947999988	365.19699825999993	209.0492694799999	1_3_No_Good
Darlow_2019_Roland_Morris_Disability_Q_sixMonths_IAA_Hilfiker_Sattelmayer_with_Protocol	9	310	2%)	365.19699826	201.04936947999988	377.85284006	209.0492694799999	1_3_No_Good
Darlow_2019_Roland_Morris_Disability_Q_sixMonths_IAA_Hilfiker_Sattelmayer_with_Protocol	9	311	8	488.46505739	201.04936947999988	492.29700949	209.0492694799999	1_3_No_Good
Darlow_2019_Roland_Morris_Disability_Q_sixMonths_IAA_Hilfiker_Sattelmayer_with_Protocol	9	312	(28.6%)	494.13378653	201.04936947999988	519.02947533	209.0492694799999	1_3_No_Good
Darlow_2019_Roland_Morris_Disability_Q_sixMonths_IAA_Hilfiker_Sattelmayer_with_Protocol	9	313	Other	207.38377095	213.57801286999995	226.46353245000003	221.57791287	1_3_No_Good
Darlow_2019_Roland_Morris_Disability_Q_sixMonths_IAA_Hilfiker_Sattelmayer_with_Protocol	9	314	c	226.375	212.19435	228.9369146	217.52685	1_3_No_Good
Darlow_2019_Roland_Morris_Disability_Q_sixMonths_IAA_Hilfiker_Sattelmayer_with_Protocol	9	315	0	349.058	213.579082	352.8899521	221.578982	1_3_No_Good
Darlow_2019_Roland_Morris_Disability_Q_sixMonths_IAA_Hilfiker_Sattelmayer_with_Protocol	9	316	(0.0%)	354.72672914	213.579082	375.79046584	221.578982	1_3_No_Good
Darlow_2019_Roland_Morris_Disability_Q_sixMonths_IAA_Hilfiker_Sattelmayer_with_Protocol	9	317	1	490.3922333	213.579082	494.22418540000007	221.578982	1_3_No_Good
Darlow_2019_Roland_Morris_Disability_Q_sixMonths_IAA_Hilfiker_Sattelmayer_with_Protocol	9	318	(3.6%)	496.06176243	213.579082	517.12549913	221.578982	1_3_No_Good
Darlow_2019_Roland_Morris_Disability_Q_sixMonths_IAA_Hilfiker_Sattelmayer_with_Protocol	9	319	Previous	200.01346308	226.0509261	227.98911338	234.0508261	1_3_No_Good
Darlow_2019_Roland_Morris_Disability_Q_sixMonths_IAA_Hilfiker_Sattelmayer_with_Protocol	9	320	back	229.77709103	226.0509261	244.76890363	234.0508261	1_3_No_Good
Darlow_2019_Roland_Morris_Disability_Q_sixMonths_IAA_Hilfiker_Sattelmayer_with_Protocol	9	321	pain	246.55848126	226.0509261	260.79030335999994	234.0508261	1_3_No_Good
Darlow_2019_Roland_Morris_Disability_Q_sixMonths_IAA_Hilfiker_Sattelmayer_with_Protocol	9	322	Never	207.38377095	238.52357019	226.79152835	246.52347019	1_3_No_Good
Darlow_2019_Roland_Morris_Disability_Q_sixMonths_IAA_Hilfiker_Sattelmayer_with_Protocol	9	323	2	349.058	238.52357019	352.8899521	246.52347019	1_3_No_Good
Darlow_2019_Roland_Morris_Disability_Q_sixMonths_IAA_Hilfiker_Sattelmayer_with_Protocol	9	324	(5.9%)	354.72672914	238.52357019	375.79046584	246.52347019	1_3_No_Good
Darlow_2019_Roland_Morris_Disability_Q_sixMonths_IAA_Hilfiker_Sattelmayer_with_Protocol	9	325	4	488.46505739	238.52357019	492.29700949	246.52347019	1_3_No_Good
Darlow_2019_Roland_Morris_Disability_Q_sixMonths_IAA_Hilfiker_Sattelmayer_with_Protocol	9	326	(13.8%)	494.13378653	238.52357019	519.02947533	246.52347019	1_3_No_Good
Darlow_2019_Roland_Morris_Disability_Q_sixMonths_IAA_Hilfiker_Sattelmayer_with_Protocol	9	327	Yes	207.38377095	251.05221357999997	218.79162835	259.05211358	1_3_No_Good
Darlow_2019_Roland_Morris_Disability_Q_sixMonths_IAA_Hilfiker_Sattelmayer_with_Protocol	9	328	28	345.20364818	251.05221357999997	352.86755238	259.05211358	1_3_No_Good
Darlow_2019_Roland_Morris_Disability_Q_sixMonths_IAA_Hilfiker_Sattelmayer_with_Protocol	9	329	(82.4%)	354.72672914	251.05221357999997	379.62241794	259.05211358	1_3_No_Good
Darlow_2019_Roland_Morris_Disability_Q_sixMonths_IAA_Hilfiker_Sattelmayer_with_Protocol	9	330	20	486.53708149	251.05221357999997	494.20098569	259.05211358	1_3_No_Good
Darlow_2019_Roland_Morris_Disability_Q_sixMonths_IAA_Hilfiker_Sattelmayer_with_Protocol	9	331	(69.0%)	496.06176243	251.05221357999997	520.95745123	259.05211358	1_3_No_Good
Darlow_2019_Roland_Morris_Disability_Q_sixMonths_IAA_Hilfiker_Sattelmayer_with_Protocol	9	332	Current	207.38377095	263.52485767	233.10024949	271.52475767	1_3_No_Good
Darlow_2019_Roland_Morris_Disability_Q_sixMonths_IAA_Hilfiker_Sattelmayer_with_Protocol	9	333	4	347.13082409	263.52485767	350.96277619	271.52475767	1_3_No_Good
Darlow_2019_Roland_Morris_Disability_Q_sixMonths_IAA_Hilfiker_Sattelmayer_with_Protocol	9	334	(11.8%)	352.79955323	263.52485767	377.69524203	271.52475767	1_3_No_Good
Darlow_2019_Roland_Morris_Disability_Q_sixMonths_IAA_Hilfiker_Sattelmayer_with_Protocol	9	335	5	488.46505739	263.52485767	492.29700949	271.52475767	1_3_No_Good
Darlow_2019_Roland_Morris_Disability_Q_sixMonths_IAA_Hilfiker_Sattelmayer_with_Protocol	9	336	(17.2%)	494.13378653	263.52485767	519.02947533	271.52475767	1_3_No_Good
Darlow_2019_Roland_Morris_Disability_Q_sixMonths_IAA_Hilfiker_Sattelmayer_with_Protocol	9	337	HC-PAIRS	200.01346307999995	276.05430105000005	235.90101448	284.05420105	1_3_No_Good
Darlow_2019_Roland_Morris_Disability_Q_sixMonths_IAA_Hilfiker_Sattelmayer_with_Protocol	9	338	d	235.786	274.67035	238.9718938	280.00285	1_3_No_Good
Darlow_2019_Roland_Morris_Disability_Q_sixMonths_IAA_Hilfiker_Sattelmayer_with_Protocol	9	339	37.9	347.357	276.054082	360.68483340000006	284.053982	1_3_No_Good
Darlow_2019_Roland_Morris_Disability_Q_sixMonths_IAA_Hilfiker_Sattelmayer_with_Protocol	9	340	(9.7)	362.4936107900001	276.054082	377.47742349	284.053982	1_3_No_Good
Darlow_2019_Roland_Morris_Disability_Q_sixMonths_IAA_Hilfiker_Sattelmayer_with_Protocol	9	341	39.4	488.6912333	276.054082	502.01906670000005	284.053982	1_3_No_Good
Darlow_2019_Roland_Morris_Disability_Q_sixMonths_IAA_Hilfiker_Sattelmayer_with_Protocol	9	342	(9.7)	503.82864408	276.054082	518.81245678	284.053982	1_3_No_Good
Darlow_2019_Roland_Morris_Disability_Q_sixMonths_IAA_Hilfiker_Sattelmayer_with_Protocol	9	343	Back-PAQ	200.01324182	288.5259261	234.3024132	296.5258261	1_3_No_Good
Darlow_2019_Roland_Morris_Disability_Q_sixMonths_IAA_Hilfiker_Sattelmayer_with_Protocol	9	344	e	234.312	287.19935	236.8739146	292.53185	1_3_No_Good
Darlow_2019_Roland_Morris_Disability_Q_sixMonths_IAA_Hilfiker_Sattelmayer_with_Protocol	9	345	18.1	345.43	288.527082	358.75783340000004	296.526982	1_3_No_Good
Darlow_2019_Roland_Morris_Disability_Q_sixMonths_IAA_Hilfiker_Sattelmayer_with_Protocol	9	346	(15.3)	360.56661079	288.527082	379.38237559	296.526982	1_3_No_Good
Darlow_2019_Roland_Morris_Disability_Q_sixMonths_IAA_Hilfiker_Sattelmayer_with_Protocol	9	347	14.5	486.7642333	288.527082	500.0920667	296.526982	1_3_No_Good
Darlow_2019_Roland_Morris_Disability_Q_sixMonths_IAA_Hilfiker_Sattelmayer_with_Protocol	9	348	(12.7)	501.90164408	288.527082	520.71740888	296.526982	1_3_No_Good
Darlow_2019_Roland_Morris_Disability_Q_sixMonths_IAA_Hilfiker_Sattelmayer_with_Protocol	9	349	Confidence	200.01341773	301.05572539	237.23695243000003	309.05562539	1_3_No_Good
Darlow_2019_Roland_Morris_Disability_Q_sixMonths_IAA_Hilfiker_Sattelmayer_with_Protocol	9	350	f	237.146	299.67135	238.8919418	305.00385	1_3_No_Good
Darlow_2019_Roland_Morris_Disability_Q_sixMonths_IAA_Hilfiker_Sattelmayer_with_Protocol	9	351	9.7	349.228	301.056082	358.7238813	309.055982	1_3_No_Good
Darlow_2019_Roland_Morris_Disability_Q_sixMonths_IAA_Hilfiker_Sattelmayer_with_Protocol	9	352	(2.7)	360.56625827	301.056082	375.55007097	309.055982	1_3_No_Good
Darlow_2019_Roland_Morris_Disability_Q_sixMonths_IAA_Hilfiker_Sattelmayer_with_Protocol	9	353	9.3	490.5622333	301.056082	500.0581146	309.055982	1_3_No_Good
Darlow_2019_Roland_Morris_Disability_Q_sixMonths_IAA_Hilfiker_Sattelmayer_with_Protocol	9	354	(3.6)	501.90129156	301.056082	516.88510426	309.055982	1_3_No_Good
Darlow_2019_Roland_Morris_Disability_Q_sixMonths_IAA_Hilfiker_Sattelmayer_with_Protocol	9	355	Vignette	200.01306521000004	313.5279261	227.57272071000008	321.5278261	1_3_No_Good
Darlow_2019_Roland_Morris_Disability_Q_sixMonths_IAA_Hilfiker_Sattelmayer_with_Protocol	9	356	guideline	229.32309883000005	313.5279261	259.13072623000005	321.5278261	1_3_No_Good
Darlow_2019_Roland_Morris_Disability_Q_sixMonths_IAA_Hilfiker_Sattelmayer_with_Protocol	9	357	concordance	260.9011041	313.5279261	302.20218783	321.5278261	1_3_No_Good
Darlow_2019_Roland_Morris_Disability_Q_sixMonths_IAA_Hilfiker_Sattelmayer_with_Protocol	9	358	Activity	207.38337308000004	326.05736948	232.7750556800001	334.05726947999995	1_3_No_Good
Darlow_2019_Roland_Morris_Disability_Q_sixMonths_IAA_Hilfiker_Sattelmayer_with_Protocol	9	359	23	345.20325031000004	326.05736948	352.8671545100001	334.05726947999995	1_3_No_Good
Darlow_2019_Roland_Morris_Disability_Q_sixMonths_IAA_Hilfiker_Sattelmayer_with_Protocol	9	360	(67.6%)	354.72713126	326.05736948	379.62282006	334.05726947999995	1_3_No_Good
Darlow_2019_Roland_Morris_Disability_Q_sixMonths_IAA_Hilfiker_Sattelmayer_with_Protocol	9	361	18	486.5374836100001	326.05736948	494.20138781000014	334.05726947999995	1_3_No_Good
Darlow_2019_Roland_Morris_Disability_Q_sixMonths_IAA_Hilfiker_Sattelmayer_with_Protocol	9	362	(62.1%)	496.06136456	326.05736948	520.95705336	334.05726947999995	1_3_No_Good
Darlow_2019_Roland_Morris_Disability_Q_sixMonths_IAA_Hilfiker_Sattelmayer_with_Protocol	9	363	Work	207.38337308000004	338.52921358	226.20713778000004	346.52911357999994	1_3_No_Good
Darlow_2019_Roland_Morris_Disability_Q_sixMonths_IAA_Hilfiker_Sattelmayer_with_Protocol	9	364	24	345.20325031000004	338.52921358	352.8671545100001	346.52911357999994	1_3_No_Good
Darlow_2019_Roland_Morris_Disability_Q_sixMonths_IAA_Hilfiker_Sattelmayer_with_Protocol	9	365	(70.6%)	354.72713126	338.52921358	379.62282006	346.52911357999994	1_3_No_Good
Darlow_2019_Roland_Morris_Disability_Q_sixMonths_IAA_Hilfiker_Sattelmayer_with_Protocol	9	366	21	486.5374836100001	338.52921358	494.20138781000014	346.52911357999994	1_3_No_Good
Darlow_2019_Roland_Morris_Disability_Q_sixMonths_IAA_Hilfiker_Sattelmayer_with_Protocol	9	367	(72.4%)	496.06136456	338.52921358	520.95705336	346.52911357999994	1_3_No_Good
Darlow_2019_Roland_Morris_Disability_Q_sixMonths_IAA_Hilfiker_Sattelmayer_with_Protocol	9	368	Rest	207.38337308000004	351.05865696	221.12720128000004	359.05855696	1_3_No_Good
Darlow_2019_Roland_Morris_Disability_Q_sixMonths_IAA_Hilfiker_Sattelmayer_with_Protocol	9	369	30	345.20325031000004	351.05865696	352.8671545100001	359.05855696	1_3_No_Good
Darlow_2019_Roland_Morris_Disability_Q_sixMonths_IAA_Hilfiker_Sattelmayer_with_Protocol	9	370	(88.2%)	354.72713126	351.05865696	379.62282006	359.05855696	1_3_No_Good
Darlow_2019_Roland_Morris_Disability_Q_sixMonths_IAA_Hilfiker_Sattelmayer_with_Protocol	9	371	23	486.5374836100001	351.05865696	494.20138781000014	359.05855696	1_3_No_Good
Darlow_2019_Roland_Morris_Disability_Q_sixMonths_IAA_Hilfiker_Sattelmayer_with_Protocol	9	372	(79.3%)	496.06136456	351.05865696	520.95705336	359.05855696	1_3_No_Good
Darlow_2019_Roland_Morris_Disability_Q_sixMonths_IAA_Hilfiker_Sattelmayer_with_Protocol	9	373	a	200.012	368.44035	202.6339126	373.77285	1_3_No_Good
Darlow_2019_Roland_Morris_Disability_Q_sixMonths_IAA_Hilfiker_Sattelmayer_with_Protocol	9	374	Participants	202.62	369.824082	241.07791927	377.823982	1_3_No_Good
Darlow_2019_Roland_Morris_Disability_Q_sixMonths_IAA_Hilfiker_Sattelmayer_with_Protocol	9	375	could	242.92829614	369.824082	260.92007124	377.823982	1_3_No_Good
Darlow_2019_Roland_Morris_Disability_Q_sixMonths_IAA_Hilfiker_Sattelmayer_with_Protocol	9	376	select	262.71364882	369.824082	280.28942912	377.823982	1_3_No_Good
Darlow_2019_Roland_Morris_Disability_Q_sixMonths_IAA_Hilfiker_Sattelmayer_with_Protocol	9	377	more	282.04620716	369.824082	299.11799376	377.823982	1_3_No_Good
Darlow_2019_Roland_Morris_Disability_Q_sixMonths_IAA_Hilfiker_Sattelmayer_with_Protocol	9	378	than	300.92437118	369.824082	315.50018898	377.823982	1_3_No_Good
Darlow_2019_Roland_Morris_Disability_Q_sixMonths_IAA_Hilfiker_Sattelmayer_with_Protocol	9	379	one	317.30896637	369.824082	329.22081747	377.823982	1_3_No_Good
Darlow_2019_Roland_Morris_Disability_Q_sixMonths_IAA_Hilfiker_Sattelmayer_with_Protocol	9	380	option.	331.02879487	369.824082	354.17250557000006	377.823982	1_3_No_Good
Darlow_2019_Roland_Morris_Disability_Q_sixMonths_IAA_Hilfiker_Sattelmayer_with_Protocol	9	381	b	200.012	380.45935	203.071898	385.79185	1_3_No_Good
Darlow_2019_Roland_Morris_Disability_Q_sixMonths_IAA_Hilfiker_Sattelmayer_with_Protocol	9	382	M	203.074	381.786082	210.2339105	389.785982	1_3_No_Good
Darlow_2019_Roland_Morris_Disability_Q_sixMonths_IAA_Hilfiker_Sattelmayer_with_Protocol	9	383	ā	210.2339105	382.5300727	213.7458666	390.5299727	1_3_No_Good
Darlow_2019_Roland_Morris_Disability_Q_sixMonths_IAA_Hilfiker_Sattelmayer_with_Protocol	9	384	ori	213.7458666	381.786082	222.9857511	389.785982	1_3_No_Good
Darlow_2019_Roland_Morris_Disability_Q_sixMonths_IAA_Hilfiker_Sattelmayer_with_Protocol	9	385	are	224.78652859	381.786082	234.69840469	389.785982	1_3_No_Good
Darlow_2019_Roland_Morris_Disability_Q_sixMonths_IAA_Hilfiker_Sattelmayer_with_Protocol	9	386	the	236.52238189	381.786082	246.60225589	389.785982	1_3_No_Good
Darlow_2019_Roland_Morris_Disability_Q_sixMonths_IAA_Hilfiker_Sattelmayer_with_Protocol	9	387	indigenous	248.37103378	381.786082	284.17058628	389.785982	1_3_No_Good
Darlow_2019_Roland_Morris_Disability_Q_sixMonths_IAA_Hilfiker_Sattelmayer_with_Protocol	9	388	people	285.95856393	381.786082	307.19029853	389.785982	1_3_No_Good
Darlow_2019_Roland_Morris_Disability_Q_sixMonths_IAA_Hilfiker_Sattelmayer_with_Protocol	9	389	of	308.97507622	381.786082	315.38299612000003	389.785982	1_3_No_Good
Darlow_2019_Roland_Morris_Disability_Q_sixMonths_IAA_Hilfiker_Sattelmayer_with_Protocol	9	390	New	317.19577346000005	381.786082	332.01958816000007	389.785982	1_3_No_Good
Darlow_2019_Roland_Morris_Disability_Q_sixMonths_IAA_Hilfiker_Sattelmayer_with_Protocol	9	391	Zealand.	333.86356511	381.786082	361.49041977	389.785982	1_3_No_Good
Darlow_2019_Roland_Morris_Disability_Q_sixMonths_IAA_Hilfiker_Sattelmayer_with_Protocol	9	392	c	200.012	392.42135	202.5739146	397.75385	1_3_No_Good
Darlow_2019_Roland_Morris_Disability_Q_sixMonths_IAA_Hilfiker_Sattelmayer_with_Protocol	9	393	Other	202.564	393.805082	221.6437615	401.804982	1_3_No_Good
Darlow_2019_Roland_Morris_Disability_Q_sixMonths_IAA_Hilfiker_Sattelmayer_with_Protocol	9	394	includes	223.42613922	393.805082	250.24180402	401.804982	1_3_No_Good
Darlow_2019_Roland_Morris_Disability_Q_sixMonths_IAA_Hilfiker_Sattelmayer_with_Protocol	9	395	people	251.99938205	393.805082	273.23111665	401.804982	1_3_No_Good
Darlow_2019_Roland_Morris_Disability_Q_sixMonths_IAA_Hilfiker_Sattelmayer_with_Protocol	9	396	who	275.01669433	393.805082	288.84052153	401.804982	1_3_No_Good
Darlow_2019_Roland_Morris_Disability_Q_sixMonths_IAA_Hilfiker_Sattelmayer_with_Protocol	9	397	define	290.66369874	393.805082	310.64744893999995	401.804982	1_3_No_Good
Darlow_2019_Roland_Morris_Disability_Q_sixMonths_IAA_Hilfiker_Sattelmayer_with_Protocol	9	398	their	312.43382661	393.805082	327.67363611	401.804982	1_3_No_Good
Darlow_2019_Roland_Morris_Disability_Q_sixMonths_IAA_Hilfiker_Sattelmayer_with_Protocol	9	399	ethnicity	329.4984133	393.805082	357.71006064999995	401.804982	1_3_No_Good
Darlow_2019_Roland_Morris_Disability_Q_sixMonths_IAA_Hilfiker_Sattelmayer_with_Protocol	9	400	as	359.54523771	393.805082	365.95315761	401.804982	1_3_No_Good
Darlow_2019_Roland_Morris_Disability_Q_sixMonths_IAA_Hilfiker_Sattelmayer_with_Protocol	9	401	Middle	367.82273424	393.805082	391.05444384	401.804982	1_3_No_Good
Darlow_2019_Roland_Morris_Disability_Q_sixMonths_IAA_Hilfiker_Sattelmayer_with_Protocol	9	402	Eastern,	392.82402172	393.805082	418.88769592000006	401.804982	1_3_No_Good
Darlow_2019_Roland_Morris_Disability_Q_sixMonths_IAA_Hilfiker_Sattelmayer_with_Protocol	9	403	Latin	420.66047376	393.805082	437.47626356	401.804982	1_3_No_Good
Darlow_2019_Roland_Morris_Disability_Q_sixMonths_IAA_Hilfiker_Sattelmayer_with_Protocol	9	404	American,	439.25544132	393.805082	473.06301872	401.804982	1_3_No_Good
Darlow_2019_Roland_Morris_Disability_Q_sixMonths_IAA_Hilfiker_Sattelmayer_with_Protocol	9	405	African.	474.85819628	393.805082	501.00186948	401.804982	1_3_No_Good
Darlow_2019_Roland_Morris_Disability_Q_sixMonths_IAA_Hilfiker_Sattelmayer_with_Protocol	9	406	d	200.012	404.44035	203.1978938	409.77285	1_3_No_Good
Darlow_2019_Roland_Morris_Disability_Q_sixMonths_IAA_Hilfiker_Sattelmayer_with_Protocol	9	407	Range	203.187	405.824082	223.2587491	413.823982	1_3_No_Good
Darlow_2019_Roland_Morris_Disability_Q_sixMonths_IAA_Hilfiker_Sattelmayer_with_Protocol	9	408	13	225.06992646	405.824082	232.73383066	413.823982	1_3_No_Good
Darlow_2019_Roland_Morris_Disability_Q_sixMonths_IAA_Hilfiker_Sattelmayer_with_Protocol	9	409	to	234.53780811	405.824082	241.03372691	413.823982	1_3_No_Good
Darlow_2019_Roland_Morris_Disability_Q_sixMonths_IAA_Hilfiker_Sattelmayer_with_Protocol	9	410	91,	242.87130394	405.824082	252.36718524	413.823982	1_3_No_Good
Darlow_2019_Roland_Morris_Disability_Q_sixMonths_IAA_Hilfiker_Sattelmayer_with_Protocol	9	411	higher	254.15356291	405.824082	274.96930271	413.823982	1_3_No_Good
Darlow_2019_Roland_Morris_Disability_Q_sixMonths_IAA_Hilfiker_Sattelmayer_with_Protocol	9	412	scores	276.77328016	405.824082	296.50903346	413.823982	1_3_No_Good
Darlow_2019_Roland_Morris_Disability_Q_sixMonths_IAA_Hilfiker_Sattelmayer_with_Protocol	9	413	represent	298.31701086	405.824082	328.34223554000005	413.823982	1_3_No_Good
Darlow_2019_Roland_Morris_Disability_Q_sixMonths_IAA_Hilfiker_Sattelmayer_with_Protocol	9	414	stronger	330.17821259	405.824082	357.16187528999995	413.823982	1_3_No_Good
Darlow_2019_Roland_Morris_Disability_Q_sixMonths_IAA_Hilfiker_Sattelmayer_with_Protocol	9	415	attitudes	358.97785259	405.824082	386.60790721	413.823982	1_3_No_Good
Darlow_2019_Roland_Morris_Disability_Q_sixMonths_IAA_Hilfiker_Sattelmayer_with_Protocol	9	416	that	388.45828408	405.824082	401.03412688	413.823982	1_3_No_Good
Darlow_2019_Roland_Morris_Disability_Q_sixMonths_IAA_Hilfiker_Sattelmayer_with_Protocol	9	417	pain	402.85810408	405.824082	417.08992618	413.823982	1_3_No_Good
Darlow_2019_Roland_Morris_Disability_Q_sixMonths_IAA_Hilfiker_Sattelmayer_with_Protocol	9	418	justifies	418.90190353	405.824082	443.53359563	413.823982	1_3_No_Good
Darlow_2019_Roland_Morris_Disability_Q_sixMonths_IAA_Hilfiker_Sattelmayer_with_Protocol	9	419	disability	445.32077329	405.824082	474.61640709	413.823982	1_3_No_Good
Darlow_2019_Roland_Morris_Disability_Q_sixMonths_IAA_Hilfiker_Sattelmayer_with_Protocol	9	420	and	476.38838494	405.824082	488.5482329400001	413.823982	1_3_No_Good
Darlow_2019_Roland_Morris_Disability_Q_sixMonths_IAA_Hilfiker_Sattelmayer_with_Protocol	9	421	activity	490.3914099	405.824082	513.7831175	413.823982	1_3_No_Good
Darlow_2019_Roland_Morris_Disability_Q_sixMonths_IAA_Hilfiker_Sattelmayer_with_Protocol	9	422	limitation.	515.5630952500001	405.824082	549.19147489	413.823982	1_3_No_Good
Darlow_2019_Roland_Morris_Disability_Q_sixMonths_IAA_Hilfiker_Sattelmayer_with_Protocol	9	423	e	200.012	416.45935	202.5739146	421.79185	1_3_No_Good
Darlow_2019_Roland_Morris_Disability_Q_sixMonths_IAA_Hilfiker_Sattelmayer_with_Protocol	9	424	Range	202.564	417.786082	222.6357491	425.785982	1_3_No_Good
Darlow_2019_Roland_Morris_Disability_Q_sixMonths_IAA_Hilfiker_Sattelmayer_with_Protocol	9	425	-68	224.44692646	417.786082	234.94279526	425.785982	1_3_No_Good
Darlow_2019_Roland_Morris_Disability_Q_sixMonths_IAA_Hilfiker_Sattelmayer_with_Protocol	9	426	to	236.74917268	417.786082	243.24509148	425.785982	1_3_No_Good
Darlow_2019_Roland_Morris_Disability_Q_sixMonths_IAA_Hilfiker_Sattelmayer_with_Protocol	9	427	68,	245.02666921	417.786082	254.52255051	425.785982	1_3_No_Good
Darlow_2019_Roland_Morris_Disability_Q_sixMonths_IAA_Hilfiker_Sattelmayer_with_Protocol	9	428	lower	256.36492748	417.786082	274.35670258	425.785982	1_3_No_Good
Darlow_2019_Roland_Morris_Disability_Q_sixMonths_IAA_Hilfiker_Sattelmayer_with_Protocol	9	429	scores	276.15028016	417.786082	295.88603346	425.785982	1_3_No_Good
Darlow_2019_Roland_Morris_Disability_Q_sixMonths_IAA_Hilfiker_Sattelmayer_with_Protocol	9	430	represent	297.69401086	417.786082	327.71923554	425.785982	1_3_No_Good
Darlow_2019_Roland_Morris_Disability_Q_sixMonths_IAA_Hilfiker_Sattelmayer_with_Protocol	9	431	more	329.55521259	417.786082	346.62699919	425.785982	1_3_No_Good
Darlow_2019_Roland_Morris_Disability_Q_sixMonths_IAA_Hilfiker_Sattelmayer_with_Protocol	9	432	negative	348.4341766	417.786082	375.1618425	425.785982	1_3_No_Good
Darlow_2019_Roland_Morris_Disability_Q_sixMonths_IAA_Hilfiker_Sattelmayer_with_Protocol	9	433	(or	376.94982015	417.786082	386.7736973499999	425.785982	1_3_No_Good
Darlow_2019_Roland_Morris_Disability_Q_sixMonths_IAA_Hilfiker_Sattelmayer_with_Protocol	9	434	unhelpful)	388.57207487	417.786082	422.37965227	425.785982	1_3_No_Good
Darlow_2019_Roland_Morris_Disability_Q_sixMonths_IAA_Hilfiker_Sattelmayer_with_Protocol	9	435	beliefs.	424.17482983	417.786082	446.31855303	425.785982	1_3_No_Good
Darlow_2019_Roland_Morris_Disability_Q_sixMonths_IAA_Hilfiker_Sattelmayer_with_Protocol	9	436	f	200.012	428.42135	201.7579418	433.75385	1_3_No_Good
Darlow_2019_Roland_Morris_Disability_Q_sixMonths_IAA_Hilfiker_Sattelmayer_with_Protocol	9	437	Confidence	201.77	429.805082	238.87513618000003	437.804982	1_3_No_Good
Darlow_2019_Roland_Morris_Disability_Q_sixMonths_IAA_Hilfiker_Sattelmayer_with_Protocol	9	438	to	240.71751315	429.805082	247.21343195	437.804982	1_3_No_Good
Darlow_2019_Roland_Morris_Disability_Q_sixMonths_IAA_Hilfiker_Sattelmayer_with_Protocol	9	439	manage	249.05100898	429.805082	274.19469468	437.804982	1_3_No_Good
Darlow_2019_Roland_Morris_Disability_Q_sixMonths_IAA_Hilfiker_Sattelmayer_with_Protocol	9	440	LBP	275.98027236	429.805082	289.46810376	437.804982	1_3_No_Good
Darlow_2019_Roland_Morris_Disability_Q_sixMonths_IAA_Hilfiker_Sattelmayer_with_Protocol	9	441	measured	291.28728102	429.805082	322.59888962	437.804982	1_3_No_Good
Darlow_2019_Roland_Morris_Disability_Q_sixMonths_IAA_Hilfiker_Sattelmayer_with_Protocol	9	442	with	324.33886787	429.805082	338.65868887	437.804982	1_3_No_Good
Darlow_2019_Roland_Morris_Disability_Q_sixMonths_IAA_Hilfiker_Sattelmayer_with_Protocol	9	443	Provider	340.43946660999995	429.805082	368.50311581	437.804982	1_3_No_Good
Darlow_2019_Roland_Morris_Disability_Q_sixMonths_IAA_Hilfiker_Sattelmayer_with_Protocol	9	444	Self	370.31669314	429.805082	381.89254844	437.804982	1_3_No_Good
Darlow_2019_Roland_Morris_Disability_Q_sixMonths_IAA_Hilfiker_Sattelmayer_with_Protocol	9	445	Confidence	383.69652589	429.805082	420.92006059	437.804982	1_3_No_Good
Darlow_2019_Roland_Morris_Disability_Q_sixMonths_IAA_Hilfiker_Sattelmayer_with_Protocol	9	446	Tool,	422.64403904	429.805082	439.54782774	437.804982	1_3_No_Good
Darlow_2019_Roland_Morris_Disability_Q_sixMonths_IAA_Hilfiker_Sattelmayer_with_Protocol	9	447	range	441.35260518	429.805082	459.42437928	437.804982	1_3_No_Good
Darlow_2019_Roland_Morris_Disability_Q_sixMonths_IAA_Hilfiker_Sattelmayer_with_Protocol	9	448	4	461.25155644	429.805082	465.08350854	437.804982	1_3_No_Good
Darlow_2019_Roland_Morris_Disability_Q_sixMonths_IAA_Hilfiker_Sattelmayer_with_Protocol	9	449	to	466.86428628	429.805082	473.36020508	437.804982	1_3_No_Good
Darlow_2019_Roland_Morris_Disability_Q_sixMonths_IAA_Hilfiker_Sattelmayer_with_Protocol	9	450	16,	475.1985821	429.805082	484.6944634	437.804982	1_3_No_Good
Darlow_2019_Roland_Morris_Disability_Q_sixMonths_IAA_Hilfiker_Sattelmayer_with_Protocol	9	451	lower	486.53684037	429.805082	504.5286154699999	437.804982	1_3_No_Good
Darlow_2019_Roland_Morris_Disability_Q_sixMonths_IAA_Hilfiker_Sattelmayer_with_Protocol	9	452	scores	506.3221930499999	429.805082	526.05794635	437.804982	1_3_No_Good
Darlow_2019_Roland_Morris_Disability_Q_sixMonths_IAA_Hilfiker_Sattelmayer_with_Protocol	9	453	indicate	527.80912446	429.805082	553.53680286	437.804982	1_3_No_Good
Darlow_2019_Roland_Morris_Disability_Q_sixMonths_IAA_Hilfiker_Sattelmayer_with_Protocol	9	454	more	555.3615800499999	429.805082	572.4333666499999	437.804982	1_3_No_Good
Darlow_2019_Roland_Morris_Disability_Q_sixMonths_IAA_Hilfiker_Sattelmayer_with_Protocol	9	455	confidence.	200.01322195999995	441.82333177	237.05035898999995	449.82323177	1_3_No_Good
Darlow_2019_Roland_Morris_Disability_Q_sixMonths_IAA_Hilfiker_Sattelmayer_with_Protocol	9	456	Abbreviations:	200.01322195999995	453.78558224000005	249.43420418999995	461.78548224	1_3_No_Good
Darlow_2019_Roland_Morris_Disability_Q_sixMonths_IAA_Hilfiker_Sattelmayer_with_Protocol	9	457	Back-PAQ,	251.26218134	453.78558224000005	287.3929297	461.78548224	1_3_No_Good
Darlow_2019_Roland_Morris_Disability_Q_sixMonths_IAA_Hilfiker_Sattelmayer_with_Protocol	9	458	Back	289.2465065299999	453.78558224000005	304.82231182999993	461.78548224	1_3_No_Good
Darlow_2019_Roland_Morris_Disability_Q_sixMonths_IAA_Hilfiker_Sattelmayer_with_Protocol	9	459	Pain	306.59428968	453.78558224000005	321.16210757999994	461.78548224	1_3_No_Good
Darlow_2019_Roland_Morris_Disability_Q_sixMonths_IAA_Hilfiker_Sattelmayer_with_Protocol	9	460	Attitudes	322.97888486999994	453.78558224000005	352.7065132699999	461.78548224	1_3_No_Good
Darlow_2019_Roland_Morris_Disability_Q_sixMonths_IAA_Hilfiker_Sattelmayer_with_Protocol	9	461	Questionnaire;	354.49929086	453.78558224000005	402.35629264	461.78548224	1_3_No_Good
Darlow_2019_Roland_Morris_Disability_Q_sixMonths_IAA_Hilfiker_Sattelmayer_with_Protocol	9	462	FREE,	404.16267006	453.78558224000005	424.39441716	461.78548224	1_3_No_Good
Darlow_2019_Roland_Morris_Disability_Q_sixMonths_IAA_Hilfiker_Sattelmayer_with_Protocol	9	463	Fear	426.21599438999993	453.78558224000005	440.3758173899999	461.78548224	1_3_No_Good
Darlow_2019_Roland_Morris_Disability_Q_sixMonths_IAA_Hilfiker_Sattelmayer_with_Protocol	9	464	Reduction	442.1461952599999	453.78558224000005	475.5457777599999	461.78548224	1_3_No_Good
Darlow_2019_Roland_Morris_Disability_Q_sixMonths_IAA_Hilfiker_Sattelmayer_with_Protocol	9	465	Exercised	477.2961558799999	453.78558224000005	508.1837697799999	461.78548224	1_3_No_Good
Darlow_2019_Roland_Morris_Disability_Q_sixMonths_IAA_Hilfiker_Sattelmayer_with_Protocol	9	466	Early;	509.9509476899999	453.78558224000005	528.5187155899999	461.78548224	1_3_No_Good
Darlow_2019_Roland_Morris_Disability_Q_sixMonths_IAA_Hilfiker_Sattelmayer_with_Protocol	9	467	GP,	530.36029257	453.78558224000005	542.43214167	461.78548224	1_3_No_Good
Darlow_2019_Roland_Morris_Disability_Q_sixMonths_IAA_Hilfiker_Sattelmayer_with_Protocol	9	468	general	544.2497189499999	453.78558224000005	567.7374253499999	461.78548224	1_3_No_Good
Darlow_2019_Roland_Morris_Disability_Q_sixMonths_IAA_Hilfiker_Sattelmayer_with_Protocol	9	469	practitioner;	200.0132219599999	465.804632	239.88872350999983	473.804532	1_3_No_Good
Darlow_2019_Roland_Morris_Disability_Q_sixMonths_IAA_Hilfiker_Sattelmayer_with_Protocol	9	470	HC-PAIRS,	241.7383003899999	465.804632	279.3538301899999	473.804532	1_3_No_Good
Darlow_2019_Roland_Morris_Disability_Q_sixMonths_IAA_Hilfiker_Sattelmayer_with_Protocol	9	471	Health	281.1962071599999	465.804632	302.9319354599999	473.804532	1_3_No_Good
Darlow_2019_Roland_Morris_Disability_Q_sixMonths_IAA_Hilfiker_Sattelmayer_with_Protocol	9	472	Care	304.7231130699999	465.804632	319.9629225699999	473.804532	1_3_No_Good
Darlow_2019_Roland_Morris_Disability_Q_sixMonths_IAA_Hilfiker_Sattelmayer_with_Protocol	9	473	Providers’	321.7309004699999	465.804632	354.4504914699999	473.804532	1_3_No_Good
Darlow_2019_Roland_Morris_Disability_Q_sixMonths_IAA_Hilfiker_Sattelmayer_with_Protocol	9	474	Pain	356.2568688899999	465.804632	370.8246867899999	473.804532	1_3_No_Good
Darlow_2019_Roland_Morris_Disability_Q_sixMonths_IAA_Hilfiker_Sattelmayer_with_Protocol	9	475	And	372.5846647899999	465.804632	386.7444877899999	473.804532	1_3_No_Good
Darlow_2019_Roland_Morris_Disability_Q_sixMonths_IAA_Hilfiker_Sattelmayer_with_Protocol	9	476	Impairment	388.5716649499999	465.804632	427.44157906999993	473.804532	1_3_No_Good
Darlow_2019_Roland_Morris_Disability_Q_sixMonths_IAA_Hilfiker_Sattelmayer_with_Protocol	9	477	Relationship	429.2775561199999	465.804632	469.7410503199999	473.804532	1_3_No_Good
Darlow_2019_Roland_Morris_Disability_Q_sixMonths_IAA_Hilfiker_Sattelmayer_with_Protocol	9	478	Scale	471.5130281699999	465.804632	487.6728261699999	473.804532	1_3_No_Good
Darlow_2019_Roland_Morris_Disability_Q_sixMonths_IAA_Hilfiker_Sattelmayer_with_Protocol	21	567	Patient	180.20918273128376	567.7328133550254	205.6598541231552	575.6613848646683	5_2_No_Good
Darlow_2019_Roland_Morris_Disability_Q_sixMonths_IAA_Hilfiker_Sattelmayer_with_Protocol	21	568	back	207.68162813515485	567.7328133550254	225.44953661377448	575.6613848646683	5_2_No_Good
Darlow_2019_Roland_Morris_Disability_Q_sixMonths_IAA_Hilfiker_Sattelmayer_with_Protocol	21	569	pain	227.471316855366	567.7328133550254	243.0350809252232	575.6613848646683	5_2_No_Good
Darlow_2019_Roland_Morris_Disability_Q_sixMonths_IAA_Hilfiker_Sattelmayer_with_Protocol	21	570	related	245.05685499385547	567.7328133550254	270.9832442441627	575.6613848646683	5_2_No_Good
Darlow_2019_Roland_Morris_Disability_Q_sixMonths_IAA_Hilfiker_Sattelmayer_with_Protocol	21	571	impairment	273.0050213143256	567.7328133550254	314.92332004448014	575.6613848646683	5_2_No_Good
Darlow_2019_Roland_Morris_Disability_Q_sixMonths_IAA_Hilfiker_Sattelmayer_with_Protocol	21	572	measured	316.9450940564798	567.7328133550254	353.98737839391885	575.6613848646683	5_2_No_Good
Darlow_2019_Roland_Morris_Disability_Q_sixMonths_IAA_Hilfiker_Sattelmayer_with_Protocol	21	573	with	356.0091554074492	567.7328133550254	371.46191992923264	575.6613848646683	5_2_No_Good
Darlow_2019_Roland_Morris_Disability_Q_sixMonths_IAA_Hilfiker_Sattelmayer_with_Protocol	21	574	the	373.48370260602826	567.7328133550254	385.41619689487743	575.6613848646683	5_2_No_Good
Darlow_2019_Roland_Morris_Disability_Q_sixMonths_IAA_Hilfiker_Sattelmayer_with_Protocol	21	575	Roland	387.4379621854483	567.7328133550254	413.2375120742545	575.6613848646683	5_2_No_Good
Darlow_2019_Roland_Morris_Disability_Q_sixMonths_IAA_Hilfiker_Sattelmayer_with_Protocol	21	576	Morris	415.2593063607441	567.7328133550254	437.9905076268493	575.6613848646683	5_2_No_Good
Darlow_2019_Roland_Morris_Disability_Q_sixMonths_IAA_Hilfiker_Sattelmayer_with_Protocol	21	577	Disability	440.01227648527737	567.7328133550254	473.0189025768592	575.6613848646683	5_2_No_Good
Darlow_2019_Roland_Morris_Disability_Q_sixMonths_IAA_Hilfiker_Sattelmayer_with_Protocol	21	578	Questionnaire	475.04069963834894	567.7328133550254	525.8786241005249	575.6613848646683	5_2_No_Good
Darlow_2019_Roland_Morris_Disability_Q_sixMonths_IAA_Hilfiker_Sattelmayer_with_Protocol	23	366	Statistical	180.20918273128376	413.1256295569916	215.32475577963407	421.0542010666344	5_3_No_Good
Darlow_2019_Roland_Morris_Disability_Q_sixMonths_IAA_Hilfiker_Sattelmayer_with_Protocol	23	367	signiﬁcance	217.3465363043888	413.1256295569916	260.41447733711504	421.0542010666344	5_3_No_Good
Darlow_2019_Roland_Morris_Disability_Q_sixMonths_IAA_Hilfiker_Sattelmayer_with_Protocol	23	368	will	262.43625129248204	413.1256295569916	274.92373663904687	421.0542010666344	5_3_No_Good
Darlow_2019_Roland_Morris_Disability_Q_sixMonths_IAA_Hilfiker_Sattelmayer_with_Protocol	23	369	be	276.94551716380164	413.1256295569916	286.4915088797789	421.0542010666344	5_3_No_Good
Darlow_2019_Roland_Morris_Disability_Q_sixMonths_IAA_Hilfiker_Sattelmayer_with_Protocol	23	370	judged	288.51328283514584	413.1256295569916	314.42383227202583	421.0542010666344	5_3_No_Good
Darlow_2019_Roland_Morris_Disability_Q_sixMonths_IAA_Hilfiker_Sattelmayer_with_Protocol	23	371	with	316.44560934218873	413.1256295569916	331.8983739206049	421.0542010666344	5_3_No_Good
Darlow_2019_Roland_Morris_Disability_Q_sixMonths_IAA_Hilfiker_Sattelmayer_with_Protocol	23	372	an	333.92013932444115	413.1256295569916	342.86357076231826	421.0542010666344	5_3_No_Good
Darlow_2019_Roland_Morris_Disability_Q_sixMonths_IAA_Hilfiker_Sattelmayer_with_Protocol	23	373	a	344.88535343911394	413.1256295569916	349.2064249118693	421.0542010666344	5_3_No_Good
Darlow_2019_Roland_Morris_Disability_Q_sixMonths_IAA_Hilfiker_Sattelmayer_with_Protocol	23	374	of	351.228217556012	413.1256295569916	358.4907774491508	421.0542010666344	5_3_No_Good
Darlow_2019_Roland_Morris_Disability_Q_sixMonths_IAA_Hilfiker_Sattelmayer_with_Protocol	23	375		360.5125645432934	413.1256295569916	378.7006909930466	421.0542010666344	5_3_No_Good
Darlow_2019_Roland_Morris_Disability_Q_sixMonths_IAA_Hilfiker_Sattelmayer_with_Protocol	23	376	All	380.7224786535159	413.1256295569916	390.3953204345656	421.0542010666344	5_3_No_Good
Darlow_2019_Roland_Morris_Disability_Q_sixMonths_IAA_Hilfiker_Sattelmayer_with_Protocol	23	377	results	392.4171009026878	413.1256295569916	416.9084286770967	421.0542010666344	5_3_No_Good
Darlow_2019_Roland_Morris_Disability_Q_sixMonths_IAA_Hilfiker_Sattelmayer_with_Protocol	23	378	will	418.9301975355249	413.1256295569916	431.4176655524977	421.0542010666344	5_3_No_Good
Darlow_2019_Roland_Morris_Disability_Q_sixMonths_IAA_Hilfiker_Sattelmayer_with_Protocol	23	379	be	433.4394460206199	413.1256295569916	442.98544611822985	421.0542010666344	5_3_No_Good
Darlow_2019_Roland_Morris_Disability_Q_sixMonths_IAA_Hilfiker_Sattelmayer_with_Protocol	23	380	reported	445.0072119184947	413.1256295569916	476.88001241480936	421.0542010666344	5_3_No_Good
Darlow_2019_Roland_Morris_Disability_Q_sixMonths_IAA_Hilfiker_Sattelmayer_with_Protocol	23	381	as	478.901806701299	413.1256295569916	487.0523809882119	421.0542010666344	5_3_No_Good
Darlow_2019_Roland_Morris_Disability_Q_sixMonths_IAA_Hilfiker_Sattelmayer_with_Protocol	23	382	estimates	489.0741843925588	413.1256295569916	524.5862044220037	421.0542010666344	5_3_No_Good
Darlow_2019_Roland_Morris_Disability_Q_sixMonths_IAA_Hilfiker_Sattelmayer_with_Protocol	23	383	of	526.6079732804318	413.1256295569916	533.8705331735706	421.0542010666344	5_3_No_Good
Darlow_2019_Roland_Morris_Disability_Q_sixMonths_IAA_Hilfiker_Sattelmayer_with_Protocol	23	384	eﬀect	535.8923202677132	413.1256295569916	556.6493063784276	421.0542010666344	5_3_No_Good
Darlow_2019_Roland_Morris_Disability_Q_sixMonths_IAA_Hilfiker_Sattelmayer_with_Protocol	23	385	size	180.20918273128376	423.3195072122467	194.234802172658	431.2480787218896	5_3_No_Good
Darlow_2019_Roland_Morris_Disability_Q_sixMonths_IAA_Hilfiker_Sattelmayer_with_Protocol	23	386	(e.g.	196.256576128025	423.3195072122467	210.78170123777213	431.2480787218896	5_3_No_Good
Darlow_2019_Roland_Morris_Disability_Q_sixMonths_IAA_Hilfiker_Sattelmayer_with_Protocol	23	387	mean	212.80348029007789	423.3195072122467	233.6873229219872	431.2480787218896	5_3_No_Good
Darlow_2019_Roland_Morris_Disability_Q_sixMonths_IAA_Hilfiker_Sattelmayer_with_Protocol	23	388	diﬀerence,	235.70909699061949	423.3195072122467	274.19432261475174	431.2480787218896	5_3_No_Good
Darlow_2019_Roland_Morris_Disability_Q_sixMonths_IAA_Hilfiker_Sattelmayer_with_Protocol	23	389	risk	276.2161004211392	423.3195072122467	288.7590814641899	431.2480787218896	5_3_No_Good
Darlow_2019_Roland_Morris_Disability_Q_sixMonths_IAA_Hilfiker_Sattelmayer_with_Protocol	23	390	ratio,	290.7808617057814	423.3195072122467	308.5646124330324	431.2480787218896	5_3_No_Good
Darlow_2019_Roland_Morris_Disability_Q_sixMonths_IAA_Hilfiker_Sattelmayer_with_Protocol	23	391	number	310.5863902394198	423.3195072122467	339.5335774675542	431.2480787218896	5_3_No_Good
Darlow_2019_Roland_Morris_Disability_Q_sixMonths_IAA_Hilfiker_Sattelmayer_with_Protocol	23	392	needed	341.5553508565946	423.3195072122467	370.0030407413561	431.2480787218896	5_3_No_Good
Darlow_2019_Roland_Morris_Disability_Q_sixMonths_IAA_Hilfiker_Sattelmayer_with_Protocol	23	393	to	372.0248177548864	423.3195072122467	379.3270121805733	431.2480787218896	5_3_No_Good
Darlow_2019_Roland_Morris_Disability_Q_sixMonths_IAA_Hilfiker_Sattelmayer_with_Protocol	23	394	treat	381.348777187981	423.3195072122467	398.2604185190696	431.2480787218896	5_3_No_Good
Darlow_2019_Roland_Morris_Disability_Q_sixMonths_IAA_Hilfiker_Sattelmayer_with_Protocol	23	395	[NNT])	400.282209747396	423.3195072122467	423.5763210151753	431.2480787218896	5_3_No_Good
Darlow_2019_Roland_Morris_Disability_Q_sixMonths_IAA_Hilfiker_Sattelmayer_with_Protocol	23	396	with	425.5981189261548	423.3195072122467	441.0508834479383	431.2480787218896	5_3_No_Good
Darlow_2019_Roland_Morris_Disability_Q_sixMonths_IAA_Hilfiker_Sattelmayer_with_Protocol	23	397		443.0726661247339	423.3195072122467	457.92287076484587	431.2480787218896	5_3_No_Good
Darlow_2019_Roland_Morris_Disability_Q_sixMonths_IAA_Hilfiker_Sattelmayer_with_Protocol	23	398	conﬁdence	459.94466187990696	423.3195072122467	500.7291842852032	431.2480787218896	5_3_No_Good
Darlow_2019_Roland_Morris_Disability_Q_sixMonths_IAA_Hilfiker_Sattelmayer_with_Protocol	23	399	intervals	502.7509841216929	423.3195072122467	533.5137976888005	431.2480787218896	5_3_No_Good
Darlow_2019_Roland_Morris_Disability_Q_sixMonths_IAA_Hilfiker_Sattelmayer_with_Protocol	23	400	(	535.5355665472288	423.3195072122467	552.5185346668018	431.2480787218896	5_3_No_Good
Darlow_2019_Roland_Morris_Disability_Q_sixMonths_IAA_Hilfiker_Sattelmayer_with_Protocol	23	401	CI).	554.5403085089035	423.3195072122467	565.5689531777963	431.2480787218896	5_3_No_Good
Darlow_2019_Roland_Morris_Disability_Q_sixMonths_IAA_Hilfiker_Sattelmayer_with_Protocol	23	402	All	180.20918273128376	433.5133848675019	189.8820331771296	441.4419563771447	5_3_No_Good
Darlow_2019_Roland_Morris_Disability_Q_sixMonths_IAA_Hilfiker_Sattelmayer_with_Protocol	23	403	analyses	191.90381370188436	433.5133848675019	223.69734564279665	441.4419563771447	5_3_No_Good
Darlow_2019_Roland_Morris_Disability_Q_sixMonths_IAA_Hilfiker_Sattelmayer_with_Protocol	23	404	will	225.71912316602075	433.5133848675019	238.2066085125856	441.4419563771447	5_3_No_Good
Darlow_2019_Roland_Morris_Disability_Q_sixMonths_IAA_Hilfiker_Sattelmayer_with_Protocol	23	405	be	240.22838903734035	433.5133848675019	249.7743807533176	441.4419563771447	5_3_No_Good
Darlow_2019_Roland_Morris_Disability_Q_sixMonths_IAA_Hilfiker_Sattelmayer_with_Protocol	23	406	conducted	251.79615470868453	433.5133848675019	291.613383914294	441.4419563771447	5_3_No_Good
Darlow_2019_Roland_Morris_Disability_Q_sixMonths_IAA_Hilfiker_Sattelmayer_with_Protocol	23	407	on	293.6351609844569	433.5133848675019	302.9750106340406	441.4419563771447	5_3_No_Good
Darlow_2019_Roland_Morris_Disability_Q_sixMonths_IAA_Hilfiker_Sattelmayer_with_Protocol	23	408	an	304.99678470267287	433.5133848675019	313.940207475754	441.4419563771447	5_3_No_Good
Darlow_2019_Roland_Morris_Disability_Q_sixMonths_IAA_Hilfiker_Sattelmayer_with_Protocol	23	409	intention	315.9619815443863	433.5133848675019	347.81891073951823	441.4419563771447	5_3_No_Good
Darlow_2019_Roland_Morris_Disability_Q_sixMonths_IAA_Hilfiker_Sattelmayer_with_Protocol	23	410	to	349.8406761433545	433.5133848675019	357.1428705690414	441.4419563771447	5_3_No_Good
Darlow_2019_Roland_Morris_Disability_Q_sixMonths_IAA_Hilfiker_Sattelmayer_with_Protocol	23	411	treat	359.1646355764491	433.5133848675019	376.0762769075377	441.4419563771447	5_3_No_Good
Darlow_2019_Roland_Morris_Disability_Q_sixMonths_IAA_Hilfiker_Sattelmayer_with_Protocol	23	412	basis.	378.098068135864	433.5133848675019	398.1969762985228	441.4419563771447	5_3_No_Good
Darlow_2019_Roland_Morris_Disability_Q_sixMonths_IAA_Hilfiker_Sattelmayer_with_Protocol	23	413	Analyses	180.20918273128376	453.90114017801176	213.0413573700613	461.8297116876546	5_3_No_Good
Darlow_2019_Roland_Morris_Disability_Q_sixMonths_IAA_Hilfiker_Sattelmayer_with_Protocol	23	414	will	215.06313489328545	453.90114017801176	227.55062023985028	461.8297116876546	5_3_No_Good
Darlow_2019_Roland_Morris_Disability_Q_sixMonths_IAA_Hilfiker_Sattelmayer_with_Protocol	23	415	also	229.57240076460505	453.90114017801176	244.59703341160255	461.8297116876546	5_3_No_Good
Darlow_2019_Roland_Morris_Disability_Q_sixMonths_IAA_Hilfiker_Sattelmayer_with_Protocol	23	416	account	246.61880708380625	453.90114017801176	276.23197336466865	461.8297116876546	5_3_No_Good
Darlow_2019_Roland_Morris_Disability_Q_sixMonths_IAA_Hilfiker_Sattelmayer_with_Protocol	23	417	for	278.2537473766683	453.90114017801176	288.2437376813692	461.8297116876546	5_3_No_Good
Darlow_2019_Roland_Morris_Disability_Q_sixMonths_IAA_Hilfiker_Sattelmayer_with_Protocol	23	418	clustering	290.26551112704226	453.90114017801176	326.5862423923074	461.8297116876546	5_3_No_Good
Darlow_2019_Roland_Morris_Disability_Q_sixMonths_IAA_Hilfiker_Sattelmayer_with_Protocol	23	419	of	328.60802818389897	453.90114017801176	335.8705880770378	461.8297116876546	5_3_No_Good
Darlow_2019_Roland_Morris_Disability_Q_sixMonths_IAA_Hilfiker_Sattelmayer_with_Protocol	23	420	data.	337.8923751711804	453.90114017801176	355.58894094754	461.8297116876546	5_3_No_Good
Darlow_2019_Roland_Morris_Disability_Q_sixMonths_IAA_Hilfiker_Sattelmayer_with_Protocol	23	421	For	357.61072860800914	453.90114017801176	369.5194335012069	461.8297116876546	5_3_No_Good
Darlow_2019_Roland_Morris_Disability_Q_sixMonths_IAA_Hilfiker_Sattelmayer_with_Protocol	23	422	the	371.54120689024734	453.90114017801176	383.4737011790965	461.8297116876546	5_3_No_Good
Darlow_2019_Roland_Morris_Disability_Q_sixMonths_IAA_Hilfiker_Sattelmayer_with_Protocol	23	423	patient-level	385.4954664696674	453.90114017801176	431.86961383671047	461.8297116876546	5_3_No_Good
Darlow_2019_Roland_Morris_Disability_Q_sixMonths_IAA_Hilfiker_Sattelmayer_with_Protocol	23	424	outcomes,	433.8913943048327	453.90114017801176	472.48761930714073	461.8297116876546	5_3_No_Good
Darlow_2019_Roland_Morris_Disability_Q_sixMonths_IAA_Hilfiker_Sattelmayer_with_Protocol	23	425	this	474.5093884487322	453.90114017801176	487.3457410223337	461.8297116876546	5_3_No_Good
Darlow_2019_Roland_Morris_Disability_Q_sixMonths_IAA_Hilfiker_Sattelmayer_with_Protocol	23	426	clustering	489.3675098807618	453.90114017801176	525.6882583623537	461.8297116876546	5_3_No_Good
Darlow_2019_Roland_Morris_Disability_Q_sixMonths_IAA_Hilfiker_Sattelmayer_with_Protocol	23	427	will	527.7100354891493	453.90114017801176	540.1975035627548	461.8297116876546	5_3_No_Good
Darlow_2019_Roland_Morris_Disability_Q_sixMonths_IAA_Hilfiker_Sattelmayer_with_Protocol	23	428	be	542.219284030877	453.90114017801176	551.765284128487	461.8297116876546	5_3_No_Good
Darlow_2019_Roland_Morris_Disability_Q_sixMonths_IAA_Hilfiker_Sattelmayer_with_Protocol	23	429	speciﬁed	180.20918273128376	464.0950178332669	213.24749983288345	472.02358934290976	5_3_No_Good
Darlow_2019_Roland_Morris_Disability_Q_sixMonths_IAA_Hilfiker_Sattelmayer_with_Protocol	23	430	at	215.26927690304635	464.0950178332669	222.21469982559543	472.02358934290976	5_3_No_Good
Darlow_2019_Roland_Morris_Disability_Q_sixMonths_IAA_Hilfiker_Sattelmayer_with_Protocol	23	431	the	224.23647383759507	464.0950178332669	236.1689595182809	472.02358934290976	5_3_No_Good
Darlow_2019_Roland_Morris_Disability_Q_sixMonths_IAA_Hilfiker_Sattelmayer_with_Protocol	23	432	GP	238.19073347364787	464.0950178332669	248.7991546780397	472.02358934290976	5_3_No_Good
Darlow_2019_Roland_Morris_Disability_Q_sixMonths_IAA_Hilfiker_Sattelmayer_with_Protocol	23	433	level	250.8209317482026	464.0950178332669	268.4144122199366	472.02358934290976	5_3_No_Good
Darlow_2019_Roland_Morris_Disability_Q_sixMonths_IAA_Hilfiker_Sattelmayer_with_Protocol	23	434	–	270.43619274469137	464.0950178332669	274.9554785051878	472.02358934290976	5_3_No_Good
Darlow_2019_Roland_Morris_Disability_Q_sixMonths_IAA_Hilfiker_Sattelmayer_with_Protocol	23	435	while	276.97725733096297	464.0950178332669	296.5845927008401	472.02358934290976	5_3_No_Good
Darlow_2019_Roland_Morris_Disability_Q_sixMonths_IAA_Hilfiker_Sattelmayer_with_Protocol	23	436	randomisation	298.60636665620706	464.0950178332669	350.8238910472858	472.02358934290976	5_3_No_Good
Darlow_2019_Roland_Morris_Disability_Q_sixMonths_IAA_Hilfiker_Sattelmayer_with_Protocol	23	437	is	352.84565645112207	464.0950178332669	358.4035862120348	472.02358934290976	5_3_No_Good
Darlow_2019_Roland_Morris_Disability_Q_sixMonths_IAA_Hilfiker_Sattelmayer_with_Protocol	23	438	at	360.42535507046296	464.0950178332669	367.37076932821606	472.02358934290976	5_3_No_Good
Darlow_2019_Roland_Morris_Disability_Q_sixMonths_IAA_Hilfiker_Sattelmayer_with_Protocol	23	439	the	369.3925605565424	464.0950178332669	381.3250548453916	472.02358934290976	5_3_No_Good
Darlow_2019_Roland_Morris_Disability_Q_sixMonths_IAA_Hilfiker_Sattelmayer_with_Protocol	23	440	practice	383.3468201359625	464.0950178332669	413.0313561894935	472.02358934290976	5_3_No_Good
Darlow_2019_Roland_Morris_Disability_Q_sixMonths_IAA_Hilfiker_Sattelmayer_with_Protocol	23	441	level.	415.0531214800644	464.0950178332669	434.145075293141	472.02358934290976	5_3_No_Good
Darlow_2019_Roland_Morris_Disability_Q_sixMonths_IAA_Hilfiker_Sattelmayer_with_Protocol	23	442	For	436.16686295361023	464.0950178332669	448.075567846808	472.02358934290976	5_3_No_Good
Darlow_2019_Roland_Morris_Disability_Q_sixMonths_IAA_Hilfiker_Sattelmayer_with_Protocol	23	443	the	450.0973412358484	464.0950178332669	462.0298355246976	472.02358934290976	5_3_No_Good
Darlow_2019_Roland_Morris_Disability_Q_sixMonths_IAA_Hilfiker_Sattelmayer_with_Protocol	23	444	GP	464.0516008152685	464.0950178332669	474.6600220196603	472.02358934290976	5_3_No_Good
Darlow_2019_Roland_Morris_Disability_Q_sixMonths_IAA_Hilfiker_Sattelmayer_with_Protocol	23	445	level	476.6818163061499	464.0950178332669	494.275279448292	472.02358934290976	5_3_No_Good
Darlow_2019_Roland_Morris_Disability_Q_sixMonths_IAA_Hilfiker_Sattelmayer_with_Protocol	23	446	outcomes,	496.2970599164142	464.0950178332669	534.8932849187221	472.02358934290976	5_3_No_Good
Darlow_2019_Roland_Morris_Disability_Q_sixMonths_IAA_Hilfiker_Sattelmayer_with_Protocol	23	447	clustering	180.20918273128376	474.2888954885221	216.52991399654888	482.2174669981649	5_3_No_Good
Darlow_2019_Roland_Morris_Disability_Q_sixMonths_IAA_Hilfiker_Sattelmayer_with_Protocol	23	448	will	218.5516911799771	474.2888954885221	231.03917652654195	482.2174669981649	5_3_No_Good
Darlow_2019_Roland_Morris_Disability_Q_sixMonths_IAA_Hilfiker_Sattelmayer_with_Protocol	23	449	be	233.06095705129675	474.2888954885221	242.606948767274	482.2174669981649	5_3_No_Good
Darlow_2019_Roland_Morris_Disability_Q_sixMonths_IAA_Hilfiker_Sattelmayer_with_Protocol	23	450	speciﬁed	244.62872272264093	474.2888954885221	277.6670398242406	482.2174669981649	5_3_No_Good
Darlow_2019_Roland_Morris_Disability_Q_sixMonths_IAA_Hilfiker_Sattelmayer_with_Protocol	23	451	at	279.6888168944035	474.2888954885221	286.6342398169526	482.2174669981649	5_3_No_Good
Darlow_2019_Roland_Morris_Disability_Q_sixMonths_IAA_Hilfiker_Sattelmayer_with_Protocol	23	452	the	288.65601382895227	474.2888954885221	300.5884995096381	482.2174669981649	5_3_No_Good
Darlow_2019_Roland_Morris_Disability_Q_sixMonths_IAA_Hilfiker_Sattelmayer_with_Protocol	23	453	practice	302.61027346500504	474.2888954885221	332.2947922455767	482.2174669981649	5_3_No_Good
Darlow_2019_Roland_Morris_Disability_Q_sixMonths_IAA_Hilfiker_Sattelmayer_with_Protocol	23	454	level.	334.316574809107	474.2888954885221	353.4085286221836	482.2174669981649	5_3_No_Good
Darlow_2019_Roland_Morris_Disability_Q_sixMonths_IAA_Hilfiker_Sattelmayer_with_Protocol	23	455	The	355.4303162826528	474.2888954885221	369.54315391828624	482.2174669981649	5_3_No_Good
Darlow_2019_Roland_Morris_Disability_Q_sixMonths_IAA_Hilfiker_Sattelmayer_with_Protocol	23	456	stratiﬁed	371.56491920885713	474.2888954885221	403.0730156662386	482.2174669981649	5_3_No_Good
Darlow_2019_Roland_Morris_Disability_Q_sixMonths_IAA_Hilfiker_Sattelmayer_with_Protocol	23	457	nature	405.0948099527282	474.2888954885221	428.68227944238487	482.2174669981649	5_3_No_Good
Darlow_2019_Roland_Morris_Disability_Q_sixMonths_IAA_Hilfiker_Sattelmayer_with_Protocol	23	458	of	430.7040447329557	474.2888954885221	437.9666046260946	482.2174669981649	5_3_No_Good
Darlow_2019_Roland_Morris_Disability_Q_sixMonths_IAA_Hilfiker_Sattelmayer_with_Protocol	23	459	the	439.9883917202372	474.2888954885221	451.9208860090864	482.2174669981649	5_3_No_Good
Darlow_2019_Roland_Morris_Disability_Q_sixMonths_IAA_Hilfiker_Sattelmayer_with_Protocol	23	460	randomisation	453.94265129965726	474.2888954885221	506.16018429889925	482.2174669981649	5_3_No_Good
Darlow_2019_Roland_Morris_Disability_Q_sixMonths_IAA_Hilfiker_Sattelmayer_with_Protocol	23	461	schedule	508.1819669756949	474.2888954885221	542.0924174857021	482.2174669981649	5_3_No_Good
Darlow_2019_Roland_Morris_Disability_Q_sixMonths_IAA_Hilfiker_Sattelmayer_with_Protocol	23	462	will	544.1141827196404	474.2888954885221	556.6016853391648	482.2174669981649	5_3_No_Good
Darlow_2019_Roland_Morris_Disability_Q_sixMonths_IAA_Hilfiker_Sattelmayer_with_Protocol	23	463	be	558.623465807287	474.2888954885221	568.1694659048969	482.2174669981649	5_3_No_Good
Darlow_2019_Roland_Morris_Disability_Q_sixMonths_IAA_Hilfiker_Sattelmayer_with_Protocol	23	464	handled	180.20918273128376	484.4827731437773	210.4487219619184	492.4113446534201	5_3_No_Good
Darlow_2019_Roland_Morris_Disability_Q_sixMonths_IAA_Hilfiker_Sattelmayer_with_Protocol	23	465	by	212.4704990320813	484.4827731437773	221.51699136591023	492.4113446534201	5_3_No_Good
Darlow_2019_Roland_Morris_Disability_Q_sixMonths_IAA_Hilfiker_Sattelmayer_with_Protocol	23	466	including	223.53877115444047	484.4827731437773	257.2906564638468	492.4113446534201	5_3_No_Good
Darlow_2019_Roland_Morris_Disability_Q_sixMonths_IAA_Hilfiker_Sattelmayer_with_Protocol	23	467	the	259.312433647275	484.4827731437773	271.2449193279608	492.4113446534201	5_3_No_Good
Darlow_2019_Roland_Morris_Disability_Q_sixMonths_IAA_Hilfiker_Sattelmayer_with_Protocol	23	468	practice	273.2666932833278	484.4827731437773	302.95121206389945	492.4113446534201	5_3_No_Good
Darlow_2019_Roland_Morris_Disability_Q_sixMonths_IAA_Hilfiker_Sattelmayer_with_Protocol	23	469	size	304.9729860192664	484.4827731437773	318.9986054606407	492.4113446534201	5_3_No_Good
Darlow_2019_Roland_Morris_Disability_Q_sixMonths_IAA_Hilfiker_Sattelmayer_with_Protocol	23	470	stratum	321.02037941600764	484.4827731437773	349.2143273757257	492.4113446534201	5_3_No_Good
Darlow_2019_Roland_Morris_Disability_Q_sixMonths_IAA_Hilfiker_Sattelmayer_with_Protocol	23	471	identiﬁer	351.2360984428273	484.4827731437773	382.9503491992554	492.4113446534201	5_3_No_Good
Darlow_2019_Roland_Morris_Disability_Q_sixMonths_IAA_Hilfiker_Sattelmayer_with_Protocol	23	472	in	384.972139917888	484.4827731437773	391.3229268297649	492.4113446534201	5_3_No_Good
Darlow_2019_Roland_Morris_Disability_Q_sixMonths_IAA_Hilfiker_Sattelmayer_with_Protocol	23	473	analytical	393.3447095065606	484.4827731437773	428.14321014554633	492.4113446534201	5_3_No_Good
Darlow_2019_Roland_Morris_Disability_Q_sixMonths_IAA_Hilfiker_Sattelmayer_with_Protocol	23	474	models	430.1649906136685	484.4827731437773	457.74055819002257	492.4113446534201	5_3_No_Good
Darlow_2019_Roland_Morris_Disability_Q_sixMonths_IAA_Hilfiker_Sattelmayer_with_Protocol	23	475	(less	459.7623270484507	484.4827731437773	476.3647303615813	492.4113446534201	5_3_No_Good
Darlow_2019_Roland_Morris_Disability_Q_sixMonths_IAA_Hilfiker_Sattelmayer_with_Protocol	23	476	than	478.3864992200095	484.4827731437773	494.6083534705754	492.4113446534201	5_3_No_Good
Darlow_2019_Roland_Morris_Disability_Q_sixMonths_IAA_Hilfiker_Sattelmayer_with_Protocol	23	477	or	496.6301361473711	484.4827731437773	504.13057447967697	492.4113446534201	5_3_No_Good
Darlow_2019_Roland_Morris_Disability_Q_sixMonths_IAA_Hilfiker_Sattelmayer_with_Protocol	23	478	equal	506.15236519830944	484.4827731437773	526.8855805455154	492.4113446534201	5_3_No_Good
Darlow_2019_Roland_Morris_Disability_Q_sixMonths_IAA_Hilfiker_Sattelmayer_with_Protocol	23	479	to	528.9073610136375	484.4827731437773	536.2095554393245	492.4113446534201	5_3_No_Good
Darlow_2019_Roland_Morris_Disability_Q_sixMonths_IAA_Hilfiker_Sattelmayer_with_Protocol	23	480		538.2313549926508	484.4827731437773	542.9329978978691	492.4113446534201	5_3_No_Good
Darlow_2019_Roland_Morris_Disability_Q_sixMonths_IAA_Hilfiker_Sattelmayer_with_Protocol	23	481	FTE	544.9547888996649	484.4827731437773	559.2896177028744	492.4113446534201	5_3_No_Good
Darlow_2019_Roland_Morris_Disability_Q_sixMonths_IAA_Hilfiker_Sattelmayer_with_Protocol	23	482	GPs,	180.20918273128376	494.6766507990324	196.399310463158	502.60522230867525	5_3_No_Good
Darlow_2019_Roland_Morris_Disability_Q_sixMonths_IAA_Hilfiker_Sattelmayer_with_Protocol	23	483	greater	198.42108826954535	494.6766507990324	224.94211704174924	502.60522230867525	5_3_No_Good
Darlow_2019_Roland_Morris_Disability_Q_sixMonths_IAA_Hilfiker_Sattelmayer_with_Protocol	23	484	than	226.96389048742236	494.6766507990324	243.18572746502892	502.60522230867525	5_3_No_Good
Darlow_2019_Roland_Morris_Disability_Q_sixMonths_IAA_Hilfiker_Sattelmayer_with_Protocol	23	485		245.20750153366123	494.6766507990324	249.90914443887945	502.60522230867525	5_3_No_Good
Darlow_2019_Roland_Morris_Disability_Q_sixMonths_IAA_Hilfiker_Sattelmayer_with_Protocol	23	486	FTE	251.93091816771576	494.6766507990324	266.2657642438846	502.60522230867525	5_3_No_Good
Darlow_2019_Roland_Morris_Disability_Q_sixMonths_IAA_Hilfiker_Sattelmayer_with_Protocol	23	487	GPs).	268.2875374063944	494.6766507990324	286.3170931055465	502.60522230867525	5_3_No_Good
Darlow_2019_Roland_Morris_Disability_Q_sixMonths_IAA_Hilfiker_Sattelmayer_with_Protocol	23	488	Primary	180.20918273128376	515.0644061095422	208.33971967504723	522.9929776191851	5_3_No_Good
Darlow_2019_Roland_Morris_Disability_Q_sixMonths_IAA_Hilfiker_Sattelmayer_with_Protocol	23	489	patient	210.3614994635775	515.0644061095422	235.82009506624428	522.9929776191851	5_3_No_Good
Darlow_2019_Roland_Morris_Disability_Q_sixMonths_IAA_Hilfiker_Sattelmayer_with_Protocol	23	490	outcome	237.84186907824392	515.0644061095422	270.82468521652095	522.9929776191851	5_3_No_Good
Darlow_2019_Roland_Morris_Disability_Q_sixMonths_IAA_Hilfiker_Sattelmayer_with_Protocol	23	491	The	180.20918273128376	535.4521614200526	194.3220290317132	543.3807329296955	5_3_No_Good
Darlow_2019_Roland_Morris_Disability_Q_sixMonths_IAA_Hilfiker_Sattelmayer_with_Protocol	23	492	primary	196.34380298708015	535.4521614200526	224.43469288247903	543.3807329296955	5_3_No_Good
Darlow_2019_Roland_Morris_Disability_Q_sixMonths_IAA_Hilfiker_Sattelmayer_with_Protocol	23	493	analysis	226.45647267100932	535.4521614200526	255.3243614983328	543.3807329296955	5_3_No_Good
Darlow_2019_Roland_Morris_Disability_Q_sixMonths_IAA_Hilfiker_Sattelmayer_with_Protocol	23	494	will	257.3461390215569	535.4521614200526	269.8336243681217	543.3807329296955	5_3_No_Good
Darlow_2019_Roland_Morris_Disability_Q_sixMonths_IAA_Hilfiker_Sattelmayer_with_Protocol	23	495	follow	271.8554048928765	535.4521614200526	294.3963154590766	543.3807329296955	5_3_No_Good
Darlow_2019_Roland_Morris_Disability_Q_sixMonths_IAA_Hilfiker_Sattelmayer_with_Protocol	23	496	an	296.41809020730074	535.4521614200526	305.36151298038186	543.3807329296955	5_3_No_Good
Darlow_2019_Roland_Morris_Disability_Q_sixMonths_IAA_Hilfiker_Sattelmayer_with_Protocol	23	497	intention	307.38328704901414	535.4521614200526	339.2402248523094	543.3807329296955	5_3_No_Good
Darlow_2019_Roland_Morris_Disability_Q_sixMonths_IAA_Hilfiker_Sattelmayer_with_Protocol	23	498	to	341.2619902561456	535.4521614200526	348.56418468183256	543.3807329296955	5_3_No_Good
Darlow_2019_Roland_Morris_Disability_Q_sixMonths_IAA_Hilfiker_Sattelmayer_with_Protocol	23	499	treat	350.58594968924024	535.4521614200526	367.4975910203288	543.3807329296955	5_3_No_Good
Darlow_2019_Roland_Morris_Disability_Q_sixMonths_IAA_Hilfiker_Sattelmayer_with_Protocol	23	500	approach	369.5193822486552	535.4521614200526	404.2940646093361	543.3807329296955	5_3_No_Good
Darlow_2019_Roland_Morris_Disability_Q_sixMonths_IAA_Hilfiker_Sattelmayer_with_Protocol	23	501	and	406.3158472861317	535.4521614200526	420.1908430106597	543.3807329296955	5_3_No_Good
Darlow_2019_Roland_Morris_Disability_Q_sixMonths_IAA_Hilfiker_Sattelmayer_with_Protocol	23	502	compare	422.2126372971494	535.4521614200526	455.0527569875388	543.3807329296955	5_3_No_Good
Darlow_2019_Roland_Morris_Disability_Q_sixMonths_IAA_Hilfiker_Sattelmayer_with_Protocol	23	503	mean	457.07452227810967	535.4521614200526	477.95837357481497	543.3807329296955	5_3_No_Good
Darlow_2019_Roland_Morris_Disability_Q_sixMonths_IAA_Hilfiker_Sattelmayer_with_Protocol	23	504	RMDQ	479.9801562516106	535.4521614200526	503.7182952172976	543.3807329296955	5_3_No_Good
Darlow_2019_Roland_Morris_Disability_Q_sixMonths_IAA_Hilfiker_Sattelmayer_with_Protocol	23	505	scores	505.7400980553178	535.4521614200526	529.7398306104143	543.3807329296955	5_3_No_Good
Darlow_2019_Roland_Morris_Disability_Q_sixMonths_IAA_Hilfiker_Sattelmayer_with_Protocol	23	506	at	531.7615994688425	535.4521614200526	538.7070137265957	543.3807329296955	5_3_No_Good
Darlow_2019_Roland_Morris_Disability_Q_sixMonths_IAA_Hilfiker_Sattelmayer_with_Protocol	23	507		540.728804954922	535.4521614200526	545.5097335752366	543.3807329296955	5_3_No_Good
Darlow_2019_Roland_Morris_Disability_Q_sixMonths_IAA_Hilfiker_Sattelmayer_with_Protocol	23	508	months	180.20918273128376	545.6460390753077	207.9036481287516	553.5746105849506	5_3_No_Good
Darlow_2019_Roland_Morris_Disability_Q_sixMonths_IAA_Hilfiker_Sattelmayer_with_Protocol	23	509	between	209.9254256519757	545.6460390753077	242.32152121231468	553.5746105849506	5_3_No_Good
Darlow_2019_Roland_Morris_Disability_Q_sixMonths_IAA_Hilfiker_Sattelmayer_with_Protocol	23	510	the	244.34329528094693	545.6460390753077	256.2757809616328	553.5746105849506	5_3_No_Good
Darlow_2019_Roland_Morris_Disability_Q_sixMonths_IAA_Hilfiker_Sattelmayer_with_Protocol	23	511	intervention	258.29755491699973	545.6460390753077	301.67467858094864	553.5746105849506	5_3_No_Good
Darlow_2019_Roland_Morris_Disability_Q_sixMonths_IAA_Hilfiker_Sattelmayer_with_Protocol	23	512	and	303.6964526495809	545.6460390753077	317.57143970931287	553.5746105849506	5_3_No_Good
Darlow_2019_Roland_Morris_Disability_Q_sixMonths_IAA_Hilfiker_Sattelmayer_with_Protocol	23	513	control	319.5932167794758	545.6460390753077	345.3927372759348	553.5746105849506	5_3_No_Good
Darlow_2019_Roland_Morris_Disability_Q_sixMonths_IAA_Hilfiker_Sattelmayer_with_Protocol	23	514	arms	347.4145350170163	545.6460390753077	365.63439444158377	553.5746105849506	5_3_No_Good
Darlow_2019_Roland_Morris_Disability_Q_sixMonths_IAA_Hilfiker_Sattelmayer_with_Protocol	23	515	using	367.6561805729713	545.6460390753077	387.4458560411415	553.5746105849506	5_3_No_Good
Darlow_2019_Roland_Morris_Disability_Q_sixMonths_IAA_Hilfiker_Sattelmayer_with_Protocol	23	516	a	389.4676331679371	545.6460390753077	393.78870464069246	553.5746105849506	5_3_No_Good
Darlow_2019_Roland_Morris_Disability_Q_sixMonths_IAA_Hilfiker_Sattelmayer_with_Protocol	23	517	linear	395.8104972848352	545.6460390753077	416.07588879919615	553.5746105849506	5_3_No_Good
Darlow_2019_Roland_Morris_Disability_Q_sixMonths_IAA_Hilfiker_Sattelmayer_with_Protocol	23	518	mixed	418.0976795178286	545.6460390753077	440.5117311276295	553.5746105849506	5_3_No_Good
Darlow_2019_Roland_Morris_Disability_Q_sixMonths_IAA_Hilfiker_Sattelmayer_with_Protocol	23	519	model	442.5335081411598	545.6460390753077	466.2795678064175	553.5746105849506	5_3_No_Good
Darlow_2019_Roland_Morris_Disability_Q_sixMonths_IAA_Hilfiker_Sattelmayer_with_Protocol	23	520	(adjusted	468.301365547499	545.6460390753077	502.1801247643252	553.5746105849506	5_3_No_Good
Darlow_2019_Roland_Morris_Disability_Q_sixMonths_IAA_Hilfiker_Sattelmayer_with_Protocol	23	521	for	504.2019190508148	545.6460390753077	514.1919266284751	553.5746105849506	5_3_No_Good
Darlow_2019_Roland_Morris_Disability_Q_sixMonths_IAA_Hilfiker_Sattelmayer_with_Protocol	23	522	baseline	516.2137173471076	545.6460390753077	547.0717287626377	553.5746105849506	5_3_No_Good
Darlow_2019_Roland_Morris_Disability_Q_sixMonths_IAA_Hilfiker_Sattelmayer_with_Protocol	23	523	RMDQ	180.20918273128376	555.8399167305624	203.9473216969707	563.7684882402053	5_3_No_Good
Darlow_2019_Roland_Morris_Disability_Q_sixMonths_IAA_Hilfiker_Sattelmayer_with_Protocol	23	524	as	205.96909865386831	555.8399167305624	214.1196642759852	563.7684882402053	5_3_No_Good
Darlow_2019_Roland_Morris_Disability_Q_sixMonths_IAA_Hilfiker_Sattelmayer_with_Protocol	23	525	a	216.1414417992093	555.8399167305624	220.46251327196464	563.7684882402053	5_3_No_Good
Darlow_2019_Roland_Morris_Disability_Q_sixMonths_IAA_Hilfiker_Sattelmayer_with_Protocol	23	526	second	222.48428864314792	555.8399167305624	249.55239581533357	563.7684882402053	5_3_No_Good
Darlow_2019_Roland_Morris_Disability_Q_sixMonths_IAA_Hilfiker_Sattelmayer_with_Protocol	23	527	ﬁxed	251.57417288549644	555.8399167305624	268.96944767765274	563.7684882402053	5_3_No_Good
Darlow_2019_Roland_Morris_Disability_Q_sixMonths_IAA_Hilfiker_Sattelmayer_with_Protocol	23	528	eﬀect).	270.99122474781564	555.8399167305624	295.37155155833443	563.7684882402053	5_3_No_Good
Darlow_2019_Roland_Morris_Disability_Q_sixMonths_IAA_Hilfiker_Sattelmayer_with_Protocol	23	529	This	297.3933306106402	555.8399167305624	312.410026531026	563.7684882402053	5_3_No_Good
Darlow_2019_Roland_Morris_Disability_Q_sixMonths_IAA_Hilfiker_Sattelmayer_with_Protocol	23	530	model	314.43180405425016	555.8399167305624	338.1778464465485	563.7684882402053	5_3_No_Good
Darlow_2019_Roland_Morris_Disability_Q_sixMonths_IAA_Hilfiker_Sattelmayer_with_Protocol	23	531	will	340.19964418763	555.8399167305624	352.68711220460284	563.7684882402053	5_3_No_Good
Darlow_2019_Roland_Morris_Disability_Q_sixMonths_IAA_Hilfiker_Sattelmayer_with_Protocol	23	532	also	354.708892672725	555.8399167305624	369.7335253197226	563.7684882402053	5_3_No_Good
Darlow_2019_Roland_Morris_Disability_Q_sixMonths_IAA_Hilfiker_Sattelmayer_with_Protocol	23	533	be	371.7553076000897	555.8399167305624	381.30130769769966	563.7684882402053	5_3_No_Good
Darlow_2019_Roland_Morris_Disability_Q_sixMonths_IAA_Hilfiker_Sattelmayer_with_Protocol	23	534	adjusted	383.3230734979645	555.8399167305624	415.0690692919621	563.7684882402053	5_3_No_Good
Darlow_2019_Roland_Morris_Disability_Q_sixMonths_IAA_Hilfiker_Sattelmayer_with_Protocol	23	535	for	417.0908463054925	555.8399167305624	427.0808366101934	563.7684882402053	5_3_No_Good
Darlow_2019_Roland_Morris_Disability_Q_sixMonths_IAA_Hilfiker_Sattelmayer_with_Protocol	23	536	other	429.1026099992338	555.8399167305624	448.4720724799439	563.7684882402053	5_3_No_Good
Darlow_2019_Roland_Morris_Disability_Q_sixMonths_IAA_Hilfiker_Sattelmayer_with_Protocol	23	537	factors	450.4938458689844	555.8399167305624	475.6828503321598	563.7684882402053	5_3_No_Good
Darlow_2019_Roland_Morris_Disability_Q_sixMonths_IAA_Hilfiker_Sattelmayer_with_Protocol	23	538	known	477.70465373650666	555.8399167305624	502.17218639536617	563.7684882402053	5_3_No_Good
Darlow_2019_Roland_Morris_Disability_Q_sixMonths_IAA_Hilfiker_Sattelmayer_with_Protocol	23	539	to	504.1939690721618	555.8399167305624	511.4961634978487	563.7684882402053	5_3_No_Good
Darlow_2019_Roland_Morris_Disability_Q_sixMonths_IAA_Hilfiker_Sattelmayer_with_Protocol	23	540	aﬀect	513.5179630511751	555.8399167305624	533.9578076606874	563.7684882402053	5_3_No_Good
Darlow_2019_Roland_Morris_Disability_Q_sixMonths_IAA_Hilfiker_Sattelmayer_with_Protocol	23	541	the	535.9795988890137	555.8399167305624	547.9120931778629	563.7684882402053	5_3_No_Good
Darlow_2019_Roland_Morris_Disability_Q_sixMonths_IAA_Hilfiker_Sattelmayer_with_Protocol	23	542	outcome:	180.20918273128376	566.0337943858176	214.68256300776133	573.9623658954605	5_3_No_Good
Darlow_2019_Roland_Morris_Disability_Q_sixMonths_IAA_Hilfiker_Sattelmayer_with_Protocol	23	543	age,	216.70433775598545	566.0337943858176	232.3632492145707	573.9623658954605	5_3_No_Good
Darlow_2019_Roland_Morris_Disability_Q_sixMonths_IAA_Hilfiker_Sattelmayer_with_Protocol	23	544	gender,	234.3850270209581	566.0337943858176	261.9447027384763	573.9623658954605	5_3_No_Good
Darlow_2019_Roland_Morris_Disability_Q_sixMonths_IAA_Hilfiker_Sattelmayer_with_Protocol	23	545	socioeconomic	263.9664805448637	566.0337943858176	319.7042569331622	573.9623658954605	5_3_No_Good
Darlow_2019_Roland_Morris_Disability_Q_sixMonths_IAA_Hilfiker_Sattelmayer_with_Protocol	23	546	status,	321.7260321910802	566.0337943858176	345.47999273448	573.9623658954605	5_3_No_Good
Darlow_2019_Roland_Morris_Disability_Q_sixMonths_IAA_Hilfiker_Sattelmayer_with_Protocol	23	547	current	347.5017791490308	566.0337943858176	373.8959507204477	573.9623658954605	5_3_No_Good
Darlow_2019_Roland_Morris_Disability_Q_sixMonths_IAA_Hilfiker_Sattelmayer_with_Protocol	23	548	back	375.9177246758147	566.0337943858176	393.6856418192303	573.9623658954605	5_3_No_Good
Darlow_2019_Roland_Morris_Disability_Q_sixMonths_IAA_Hilfiker_Sattelmayer_with_Protocol	23	549	pain	395.70742200418925	566.0337943858176	411.27121206843447	573.9623658954605	5_3_No_Good
Darlow_2019_Roland_Morris_Disability_Q_sixMonths_IAA_Hilfiker_Sattelmayer_with_Protocol	23	550	duration	413.29299474523015	566.0337943858176	443.7148889119131	573.9623658954605	5_3_No_Good
Darlow_2019_Roland_Morris_Disability_Q_sixMonths_IAA_Hilfiker_Sattelmayer_with_Protocol	23	551	and	445.73665431574926	566.0337943858176	459.61165004027725	573.9623658954605	5_3_No_Good
Darlow_2019_Roland_Morris_Disability_Q_sixMonths_IAA_Hilfiker_Sattelmayer_with_Protocol	23	552	nature	461.63344432676695	566.0337943858176	485.2209138164235	573.9623658954605	5_3_No_Good
Darlow_2019_Roland_Morris_Disability_Q_sixMonths_IAA_Hilfiker_Sattelmayer_with_Protocol	23	553	(constant	487.2426790503618	566.0337943858176	520.9152561615082	573.9623658954605	5_3_No_Good
Darlow_2019_Roland_Morris_Disability_Q_sixMonths_IAA_Hilfiker_Sattelmayer_with_Protocol	23	554	or	522.9370473898344	566.0337943858176	530.4374511762217	573.9623658954605	5_3_No_Good
Darlow_2019_Roland_Morris_Disability_Q_sixMonths_IAA_Hilfiker_Sattelmayer_with_Protocol	23	555	episodic),	532.4592418948541	566.0337943858176	567.2022411740887	573.9623658954605	5_3_No_Good
Darlow_2019_Roland_Morris_Disability_Q_sixMonths_IAA_Hilfiker_Sattelmayer_with_Protocol	23	556	receipt	180.20918273128376	576.2276720410728	205.69949250672377	584.1562435507157	5_3_No_Good
Darlow_2019_Roland_Morris_Disability_Q_sixMonths_IAA_Hilfiker_Sattelmayer_with_Protocol	23	557	of	207.7212665187234	576.2276720410728	214.98382641186225	584.1562435507157	5_3_No_Good
Darlow_2019_Roland_Morris_Disability_Q_sixMonths_IAA_Hilfiker_Sattelmayer_with_Protocol	23	558	recent	217.0056048978415	576.2276720410728	240.5217046714621	584.1562435507157	5_3_No_Good
Darlow_2019_Roland_Morris_Disability_Q_sixMonths_IAA_Hilfiker_Sattelmayer_with_Protocol	23	559	or	242.54347868346176	576.2276720410728	250.0438997428083	584.1562435507157	5_3_No_Good
Darlow_2019_Roland_Morris_Disability_Q_sixMonths_IAA_Hilfiker_Sattelmayer_with_Protocol	23	560	ongoing	252.06567318848136	576.2276720410728	282.2734894682814	584.1562435507157	5_3_No_Good
Darlow_2019_Roland_Morris_Disability_Q_sixMonths_IAA_Hilfiker_Sattelmayer_with_Protocol	23	561	non-GP	284.2952666517096	576.2276720410728	312.2117315417536	584.1562435507157	5_3_No_Good
Darlow_2019_Roland_Morris_Disability_Q_sixMonths_IAA_Hilfiker_Sattelmayer_with_Protocol	23	562	health	314.2335086119165	576.2276720410728	337.26598041783683	584.1562435507157	5_3_No_Good
Darlow_2019_Roland_Morris_Disability_Q_sixMonths_IAA_Hilfiker_Sattelmayer_with_Protocol	23	563	care	339.28776309463245	576.2276720410728	355.2717527243989	584.1562435507157	5_3_No_Good
Darlow_2019_Roland_Morris_Disability_Q_sixMonths_IAA_Hilfiker_Sattelmayer_with_Protocol	23	564	for	357.2935180149697	576.2276720410728	367.28350831967066	584.1562435507157	5_3_No_Good
Darlow_2019_Roland_Morris_Disability_Q_sixMonths_IAA_Hilfiker_Sattelmayer_with_Protocol	23	565	back	369.3052817087111	576.2276720410728	387.07319885212667	584.1562435507157	5_3_No_Good
Darlow_2019_Roland_Morris_Disability_Q_sixMonths_IAA_Hilfiker_Sattelmayer_with_Protocol	23	566	pain,	389.0949790370856	576.2276720410728	406.4426904986535	584.1562435507157	5_3_No_Good
Darlow_2019_Roland_Morris_Disability_Q_sixMonths_IAA_Hilfiker_Sattelmayer_with_Protocol	23	567	previous	408.46445964024485	576.2276720410728	439.76643096439614	584.1562435507157	5_3_No_Good
Darlow_2019_Roland_Morris_Disability_Q_sixMonths_IAA_Hilfiker_Sattelmayer_with_Protocol	23	568	history	441.78819982282425	576.2276720410728	466.3508778882688	584.1562435507157	5_3_No_Good
Darlow_2019_Roland_Morris_Disability_Q_sixMonths_IAA_Hilfiker_Sattelmayer_with_Protocol	23	569	of	468.3726749497585	576.2276720410728	475.6352348428973	584.1562435507157	5_3_No_Good
Darlow_2019_Roland_Morris_Disability_Q_sixMonths_IAA_Hilfiker_Sattelmayer_with_Protocol	23	570	back	477.65702193703993	576.2276720410728	495.4249390804555	584.1562435507157	5_3_No_Good
Darlow_2019_Roland_Morris_Disability_Q_sixMonths_IAA_Hilfiker_Sattelmayer_with_Protocol	23	571	pain,	497.44671926541446	576.2276720410728	514.7944307269822	584.1562435507157	5_3_No_Good
Darlow_2019_Roland_Morris_Disability_Q_sixMonths_IAA_Hilfiker_Sattelmayer_with_Protocol	23	572	baseline	516.8162344144924	576.2276720410728	547.6742112841038	584.1562435507157	5_3_No_Good
Darlow_2019_Roland_Morris_Disability_Q_sixMonths_IAA_Hilfiker_Sattelmayer_with_Protocol	23	573	pain	549.6960111205935	576.2276720410728	565.2598011848388	584.1562435507157	5_3_No_Good
Darlow_2019_Roland_Morris_Disability_Q_sixMonths_IAA_Hilfiker_Sattelmayer_with_Protocol	23	574	intensity,	180.20918273128376	586.4215496963279	212.07404967241527	594.3501212059708	5_3_No_Good
Darlow_2019_Roland_Morris_Disability_Q_sixMonths_IAA_Hilfiker_Sattelmayer_with_Protocol	23	575	and	214.09582747880268	586.4215496963279	227.97081453853465	594.3501212059708	5_3_No_Good
Darlow_2019_Roland_Morris_Disability_Q_sixMonths_IAA_Hilfiker_Sattelmayer_with_Protocol	23	576	baseline	229.9925916086976	586.4215496963279	260.8505511487169	594.3501212059708	5_3_No_Good
Darlow_2019_Roland_Morris_Disability_Q_sixMonths_IAA_Hilfiker_Sattelmayer_with_Protocol	23	577	beliefs	262.8723251040838	586.4215496963279	287.35572005953406	594.3501212059708	5_3_No_Good
Darlow_2019_Roland_Morris_Disability_Q_sixMonths_IAA_Hilfiker_Sattelmayer_with_Protocol	23	578	about	289.3774975827582	586.4215496963279	310.6736155693933	594.3501212059708	5_3_No_Good
Darlow_2019_Roland_Morris_Disability_Q_sixMonths_IAA_Hilfiker_Sattelmayer_with_Protocol	23	579	back	312.69538958139293	586.4215496963279	330.46328939521646	594.3501212059708	5_3_No_Good
Darlow_2019_Roland_Morris_Disability_Q_sixMonths_IAA_Hilfiker_Sattelmayer_with_Protocol	23	580	pain	332.4850695801754	586.4215496963279	348.04885964442065	594.3501212059708	5_3_No_Good
Darlow_2019_Roland_Morris_Disability_Q_sixMonths_IAA_Hilfiker_Sattelmayer_with_Protocol	23	581	(self-eﬃcacy	350.07064232121627	586.4215496963279	396.3020853118002	594.3501212059708	5_3_No_Good
Darlow_2019_Roland_Morris_Disability_Q_sixMonths_IAA_Hilfiker_Sattelmayer_with_Protocol	23	582	and	398.32388237329	586.4215496963279	412.198878097818	594.3501212059708	5_3_No_Good
Darlow_2019_Roland_Morris_Disability_Q_sixMonths_IAA_Hilfiker_Sattelmayer_with_Protocol	23	583	expectation,	414.2206723843076	586.4215496963279	459.0646190984593	594.3501212059708	5_3_No_Good
Darlow_2019_Roland_Morris_Disability_Q_sixMonths_IAA_Hilfiker_Sattelmayer_with_Protocol	23	584	fear	461.0864055130101	586.4215496963279	475.3340245035931	594.3501212059708	5_3_No_Good
Darlow_2019_Roland_Morris_Disability_Q_sixMonths_IAA_Hilfiker_Sattelmayer_with_Protocol	23	585	avoidance).	477.3558152222256	586.4215496963279	518.4178789155637	594.3501212059708	5_3_No_Good
Darlow_2019_Roland_Morris_Disability_Q_sixMonths_IAA_Hilfiker_Sattelmayer_with_Protocol	23	586	The	520.4396665760329	586.4215496963279	534.5525042116664	594.3501212059708	5_3_No_Good
Darlow_2019_Roland_Morris_Disability_Q_sixMonths_IAA_Hilfiker_Sattelmayer_with_Protocol	23	587	analysis	536.5742694456047	586.4215496963279	565.4421842673162	594.3501212059708	5_3_No_Good
Darlow_2019_Roland_Morris_Disability_Q_sixMonths_IAA_Hilfiker_Sattelmayer_with_Protocol	23	588	will	180.20918273128376	596.6154273515831	192.6966680778486	604.543998861226	5_3_No_Good
Darlow_2019_Roland_Morris_Disability_Q_sixMonths_IAA_Hilfiker_Sattelmayer_with_Protocol	23	589	also	194.7184486026034	596.6154273515831	209.7430812496009	604.543998861226	5_3_No_Good
Darlow_2019_Roland_Morris_Disability_Q_sixMonths_IAA_Hilfiker_Sattelmayer_with_Protocol	23	590	adjust	211.7648549218046	596.6154273515831	233.9965489338225	604.543998861226	5_3_No_Good
Darlow_2019_Roland_Morris_Disability_Q_sixMonths_IAA_Hilfiker_Sattelmayer_with_Protocol	23	591	for	236.01832294582212	596.6154273515831	246.00831325052303	604.543998861226	5_3_No_Good
Darlow_2019_Roland_Morris_Disability_Q_sixMonths_IAA_Hilfiker_Sattelmayer_with_Protocol	23	592	baseline	248.0300866961961	596.6154273515831	278.8880462362154	604.543998861226	5_3_No_Good
Darlow_2019_Roland_Morris_Disability_Q_sixMonths_IAA_Hilfiker_Sattelmayer_with_Protocol	23	593	HC-PAIRS	280.9098201915824	596.6154273515831	317.4049918096516	604.543998861226	5_3_No_Good
Darlow_2019_Roland_Morris_Disability_Q_sixMonths_IAA_Hilfiker_Sattelmayer_with_Protocol	23	594	scores	319.426765028794	596.6154273515831	343.4265063053192	604.543998861226	5_3_No_Good
Darlow_2019_Roland_Morris_Disability_Q_sixMonths_IAA_Hilfiker_Sattelmayer_with_Protocol	23	595	as	345.4482924367068	596.6154273515831	353.5988667236196	604.543998861226	5_3_No_Good
Darlow_2019_Roland_Morris_Disability_Q_sixMonths_IAA_Hilfiker_Sattelmayer_with_Protocol	23	596	measured	355.6206355820478	596.6154273515831	392.6629113113235	604.543998861226	5_3_No_Good
Darlow_2019_Roland_Morris_Disability_Q_sixMonths_IAA_Hilfiker_Sattelmayer_with_Protocol	23	597	at	394.6846883248538	596.6154273515831	401.6301025826069	604.543998861226	5_3_No_Good
Darlow_2019_Roland_Morris_Disability_Q_sixMonths_IAA_Hilfiker_Sattelmayer_with_Protocol	23	598	the	403.6518938109333	596.6154273515831	415.5843880997825	604.543998861226	5_3_No_Good
Darlow_2019_Roland_Morris_Disability_Q_sixMonths_IAA_Hilfiker_Sattelmayer_with_Protocol	23	599	level	417.60615339035337	596.6154273515831	435.199616589128	604.543998861226	5_3_No_Good
Darlow_2019_Roland_Morris_Disability_Q_sixMonths_IAA_Hilfiker_Sattelmayer_with_Protocol	23	600	of	437.2213970572501	596.6154273515831	444.483956950389	604.543998861226	5_3_No_Good
Darlow_2019_Roland_Morris_Disability_Q_sixMonths_IAA_Hilfiker_Sattelmayer_with_Protocol	23	601	the	446.5057440445316	596.6154273515831	458.4382383333808	604.543998861226	5_3_No_Good
Darlow_2019_Roland_Morris_Disability_Q_sixMonths_IAA_Hilfiker_Sattelmayer_with_Protocol	23	602	GP	460.4600036239517	596.6154273515831	471.0684248283434	604.543998861226	5_3_No_Good
Darlow_2019_Roland_Morris_Disability_Q_sixMonths_IAA_Hilfiker_Sattelmayer_with_Protocol	23	603	(as	473.09021911483313	596.6154273515831	483.3735741541664	604.543998861226	5_3_No_Good
Darlow_2019_Roland_Morris_Disability_Q_sixMonths_IAA_Hilfiker_Sattelmayer_with_Protocol	23	604	a	485.39534301259454	596.6154273515831	489.7164144853499	604.543998861226	5_3_No_Good
Darlow_2019_Roland_Morris_Disability_Q_sixMonths_IAA_Hilfiker_Sattelmayer_with_Protocol	23	605	measure	491.7382071294926	596.6154273515831	523.8488841394641	604.543998861226	5_3_No_Good
Darlow_2019_Roland_Morris_Disability_Q_sixMonths_IAA_Hilfiker_Sattelmayer_with_Protocol	23	606	of	525.8706839759539	596.6154273515831	533.1332438690926	604.543998861226	5_3_No_Good
Darlow_2019_Roland_Morris_Disability_Q_sixMonths_IAA_Hilfiker_Sattelmayer_with_Protocol	23	607	baseline	535.1550309632353	596.6154273515831	566.0130423787654	604.543998861226	5_3_No_Good
Darlow_2019_Roland_Morris_Disability_Q_sixMonths_IAA_Hilfiker_Sattelmayer_with_Protocol	23	608	treatment	180.20918273128376	606.8093050068383	216.299985309504	614.7378765164812	5_3_No_Good
Darlow_2019_Roland_Morris_Disability_Q_sixMonths_IAA_Hilfiker_Sattelmayer_with_Protocol	23	609	competence).	218.3217593215036	606.8093050068383	268.4698916628509	614.7378765164812	5_3_No_Good
Darlow_2019_Roland_Morris_Disability_Q_sixMonths_IAA_Hilfiker_Sattelmayer_with_Protocol	23	610	This	270.49167071515666	606.8093050068383	285.5083666355425	614.7378765164812	5_3_No_Good
Darlow_2019_Roland_Morris_Disability_Q_sixMonths_IAA_Hilfiker_Sattelmayer_with_Protocol	23	611	adjustment	287.5301441587666	606.8093050068383	328.9410338505696	614.7378765164812	5_3_No_Good
Darlow_2019_Roland_Morris_Disability_Q_sixMonths_IAA_Hilfiker_Sattelmayer_with_Protocol	23	612	will	330.96282507889595	606.8093050068383	343.4502930958688	614.7378765164812	5_3_No_Good
Darlow_2019_Roland_Morris_Disability_Q_sixMonths_IAA_Hilfiker_Sattelmayer_with_Protocol	23	613	improve	345.472073563991	606.8093050068383	375.3469118138557	614.7378765164812	5_3_No_Good
Darlow_2019_Roland_Morris_Disability_Q_sixMonths_IAA_Hilfiker_Sattelmayer_with_Protocol	23	614	the	377.368694377386	606.8093050068383	389.30118866623513	614.7378765164812	5_3_No_Good
Darlow_2019_Roland_Morris_Disability_Q_sixMonths_IAA_Hilfiker_Sattelmayer_with_Protocol	23	615	precision	391.322953956806	606.8093050068383	424.5039962756814	614.7378765164812	5_3_No_Good
Darlow_2019_Roland_Morris_Disability_Q_sixMonths_IAA_Hilfiker_Sattelmayer_with_Protocol	23	616	of	426.5257616795176	606.8093050068383	433.78832157265646	614.7378765164812	5_3_No_Good
Darlow_2019_Roland_Morris_Disability_Q_sixMonths_IAA_Hilfiker_Sattelmayer_with_Protocol	23	617	the	435.8101086667991	606.8093050068383	447.7426029556482	614.7378765164812	5_3_No_Good
Darlow_2019_Roland_Morris_Disability_Q_sixMonths_IAA_Hilfiker_Sattelmayer_with_Protocol	23	618	intervention	449.7643682462192	606.8093050068383	493.1415177912908	614.7378765164812	5_3_No_Good
Darlow_2019_Roland_Morris_Disability_Q_sixMonths_IAA_Hilfiker_Sattelmayer_with_Protocol	23	619	eﬀect	495.1633004680865	606.8093050068383	515.9202519762493	614.7378765164812	5_3_No_Good
Darlow_2019_Roland_Morris_Disability_Q_sixMonths_IAA_Hilfiker_Sattelmayer_with_Protocol	23	620	estimate,	517.9420432045756	606.8093050068383	551.4084917845327	614.7378765164812	5_3_No_Good
Darlow_2019_Roland_Morris_Disability_Q_sixMonths_IAA_Hilfiker_Sattelmayer_with_Protocol	23	621	and	553.4302954720429	606.8093050068383	567.3052911965708	614.7378765164812	5_3_No_Good
Darlow_2019_Roland_Morris_Disability_Q_sixMonths_IAA_Hilfiker_Sattelmayer_with_Protocol	23	622	will	180.20918273128376	617.003182662093	192.6966680778486	624.9317541717359	5_3_No_Good
Darlow_2019_Roland_Morris_Disability_Q_sixMonths_IAA_Hilfiker_Sattelmayer_with_Protocol	23	623	also	194.7184486026034	617.003182662093	209.7430812496009	624.9317541717359	5_3_No_Good
Darlow_2019_Roland_Morris_Disability_Q_sixMonths_IAA_Hilfiker_Sattelmayer_with_Protocol	23	624	serve	211.7648549218046	617.003182662093	231.76861716818428	624.9317541717359	5_3_No_Good
Darlow_2019_Roland_Morris_Disability_Q_sixMonths_IAA_Hilfiker_Sattelmayer_with_Protocol	23	625	to	233.79039112355125	617.003182662093	241.09259421403425	624.9317541717359	5_3_No_Good
Darlow_2019_Roland_Morris_Disability_Q_sixMonths_IAA_Hilfiker_Sattelmayer_with_Protocol	23	626	improve	243.1143678862379	617.003182662093	272.9891888631432	624.9317541717359	5_3_No_Good
Darlow_2019_Roland_Morris_Disability_Q_sixMonths_IAA_Hilfiker_Sattelmayer_with_Protocol	23	627	handling	275.0109628185101	617.003182662093	306.9154946472922	624.9317541717359	5_3_No_Good
Darlow_2019_Roland_Morris_Disability_Q_sixMonths_IAA_Hilfiker_Sattelmayer_with_Protocol	23	628	of	308.9372718307204	617.003182662093	316.19983172385923	624.9317541717359	5_3_No_Good
Darlow_2019_Roland_Morris_Disability_Q_sixMonths_IAA_Hilfiker_Sattelmayer_with_Protocol	23	629	missing	318.22161020983845	617.003182662093	346.1460165270045	624.9317541717359	5_3_No_Good
Darlow_2019_Roland_Morris_Disability_Q_sixMonths_IAA_Hilfiker_Sattelmayer_with_Protocol	23	630	follow-up	348.16779365380006	617.003182662093	383.55297041409074	624.9317541717359	5_3_No_Good
Darlow_2019_Roland_Morris_Disability_Q_sixMonths_IAA_Hilfiker_Sattelmayer_with_Protocol	23	631	data.	385.5747605663967	617.003182662093	403.27132634275625	624.9317541717359	5_3_No_Good
Darlow_2019_Roland_Morris_Disability_Q_sixMonths_IAA_Hilfiker_Sattelmayer_with_Protocol	23	632	A	180.20918273128376	637.3909379726033	185.56889707180235	645.3195094822462	5_3_No_Good
Darlow_2019_Roland_Morris_Disability_Q_sixMonths_IAA_Hilfiker_Sattelmayer_with_Protocol	23	633	random	187.59067227308765	637.3909379726033	216.23656851701875	645.3195094822462	5_3_No_Good
Darlow_2019_Roland_Morris_Disability_Q_sixMonths_IAA_Hilfiker_Sattelmayer_with_Protocol	23	634	eﬀect	218.2583482489164	637.3909379726033	239.0153257514672	645.3195094822462	5_3_No_Good
Darlow_2019_Roland_Morris_Disability_Q_sixMonths_IAA_Hilfiker_Sattelmayer_with_Protocol	23	635	for	241.03709976346684	637.3909379726033	251.02709006816767	645.3195094822462	5_3_No_Good
Darlow_2019_Roland_Morris_Disability_Q_sixMonths_IAA_Hilfiker_Sattelmayer_with_Protocol	23	636	GP	253.0488635138408	637.3909379726033	263.65728471823263	645.3195094822462	5_3_No_Good
Darlow_2019_Roland_Morris_Disability_Q_sixMonths_IAA_Hilfiker_Sattelmayer_with_Protocol	23	637	will	265.6790617883956	637.3909379726033	278.16654713496035	645.3195094822462	5_3_No_Good
Darlow_2019_Roland_Morris_Disability_Q_sixMonths_IAA_Hilfiker_Sattelmayer_with_Protocol	23	638	be	280.1883276597152	637.3909379726033	289.73431937569245	645.3195094822462	5_3_No_Good
Darlow_2019_Roland_Morris_Disability_Q_sixMonths_IAA_Hilfiker_Sattelmayer_with_Protocol	23	639	used	291.7560933310594	637.3909379726033	309.8807935306742	645.3195094822462	5_3_No_Good
Darlow_2019_Roland_Morris_Disability_Q_sixMonths_IAA_Hilfiker_Sattelmayer_with_Protocol	23	640	to	311.9025706008371	637.3909379726033	319.20477369132004	645.3195094822462	5_3_No_Good
Darlow_2019_Roland_Morris_Disability_Q_sixMonths_IAA_Hilfiker_Sattelmayer_with_Protocol	23	641	account	321.2265473635238	637.3909379726033	350.83969631479425	645.3195094822462	5_3_No_Good
Darlow_2019_Roland_Morris_Disability_Q_sixMonths_IAA_Hilfiker_Sattelmayer_with_Protocol	23	642	for	352.86148754312063	637.3909379726033	362.8514778478216	645.3195094822462	5_3_No_Good
Darlow_2019_Roland_Morris_Disability_Q_sixMonths_IAA_Hilfiker_Sattelmayer_with_Protocol	23	643	the	364.873251236862	637.3909379726033	376.8057455257112	645.3195094822462	5_3_No_Good
Darlow_2019_Roland_Morris_Disability_Q_sixMonths_IAA_Hilfiker_Sattelmayer_with_Protocol	23	644	clustered	378.827510816282	637.3909379726033	413.356366911184	645.3195094822462	5_3_No_Good
Darlow_2019_Roland_Morris_Disability_Q_sixMonths_IAA_Hilfiker_Sattelmayer_with_Protocol	23	645	nature	415.3781439247143	637.3909379726033	438.96561341437086	645.3195094822462	5_3_No_Good
Darlow_2019_Roland_Morris_Disability_Q_sixMonths_IAA_Hilfiker_Sattelmayer_with_Protocol	23	646	of	440.98737870494176	637.3909379726033	448.2499385980806	645.3195094822462	5_3_No_Good
Darlow_2019_Roland_Morris_Disability_Q_sixMonths_IAA_Hilfiker_Sattelmayer_with_Protocol	23	647	the	450.2717256922232	637.3909379726033	462.2042199810724	645.3195094822462	5_3_No_Good
Darlow_2019_Roland_Morris_Disability_Q_sixMonths_IAA_Hilfiker_Sattelmayer_with_Protocol	23	648	data.	464.22598527164325	637.3909379726033	481.9225510480029	645.3195094822462	5_3_No_Good
Darlow_2019_Roland_Morris_Disability_Q_sixMonths_IAA_Hilfiker_Sattelmayer_with_Protocol	23	649	Linear	483.944338708472	637.3909379726033	506.6755181143728	645.3195094822462	5_3_No_Good
Darlow_2019_Roland_Morris_Disability_Q_sixMonths_IAA_Hilfiker_Sattelmayer_with_Protocol	23	650	mixed	508.69730883300525	637.3909379726033	531.1113777723982	645.3195094822462	5_3_No_Good
Darlow_2019_Roland_Morris_Disability_Q_sixMonths_IAA_Hilfiker_Sattelmayer_with_Protocol	23	651	models	533.1331720588878	637.3909379726033	560.708739635242	645.3195094822462	5_3_No_Good
Darlow_2019_Roland_Morris_Disability_Q_sixMonths_IAA_Hilfiker_Sattelmayer_with_Protocol	23	652	will	180.20918273128376	647.5848156278585	192.6966680778486	655.5133871375014	5_3_No_Good
Darlow_2019_Roland_Morris_Disability_Q_sixMonths_IAA_Hilfiker_Sattelmayer_with_Protocol	23	653	be	194.7184486026034	647.5848156278585	204.2644403185806	655.5133871375014	5_3_No_Good
Darlow_2019_Roland_Morris_Disability_Q_sixMonths_IAA_Hilfiker_Sattelmayer_with_Protocol	23	654	used	206.2862142739476	647.5848156278585	224.4109144735624	655.5133871375014	5_3_No_Good
Darlow_2019_Roland_Morris_Disability_Q_sixMonths_IAA_Hilfiker_Sattelmayer_with_Protocol	23	655	to	226.43269154372533	647.5848156278585	233.7348946342083	655.5133871375014	5_3_No_Good
Darlow_2019_Roland_Morris_Disability_Q_sixMonths_IAA_Hilfiker_Sattelmayer_with_Protocol	23	656	reduce	235.756668306412	647.5848156278585	261.67513646071984	655.5133871375014	5_3_No_Good
Darlow_2019_Roland_Morris_Disability_Q_sixMonths_IAA_Hilfiker_Sattelmayer_with_Protocol	23	657	bias	263.6969104160868	647.5848156278585	278.4678173349797	655.5133871375014	5_3_No_Good
Darlow_2019_Roland_Morris_Disability_Q_sixMonths_IAA_Hilfiker_Sattelmayer_with_Protocol	23	658	due	280.4895948582039	647.5848156278585	294.7848018712123	655.5133871375014	5_3_No_Good
Darlow_2019_Roland_Morris_Disability_Q_sixMonths_IAA_Hilfiker_Sattelmayer_with_Protocol	23	659	to	296.80657582657926	647.5848156278585	304.1087789170622	655.5133871375014	5_3_No_Good
Darlow_2019_Roland_Morris_Disability_Q_sixMonths_IAA_Hilfiker_Sattelmayer_with_Protocol	23	660	incomplete	306.1305525892659	647.5848156278585	347.7000044801391	655.5133871375014	5_3_No_Good
Darlow_2019_Roland_Morris_Disability_Q_sixMonths_IAA_Hilfiker_Sattelmayer_with_Protocol	23	661	follow-up:	349.72176977070995	647.5848156278585	386.5975179748135	655.5133871375014	5_3_No_Good
Darlow_2019_Roland_Morris_Disability_Q_sixMonths_IAA_Hilfiker_Sattelmayer_with_Protocol	23	662	in	388.61928434140486	647.5848156278585	394.9700712532818	655.5133871375014	5_3_No_Good
Darlow_2019_Roland_Morris_Disability_Q_sixMonths_IAA_Hilfiker_Sattelmayer_with_Protocol	23	663	this	396.9918539300775	647.5848156278585	409.82820650367904	655.5133871375014	5_3_No_Good
Darlow_2019_Roland_Morris_Disability_Q_sixMonths_IAA_Hilfiker_Sattelmayer_with_Protocol	23	664	case,	411.8499753621072	647.5848156278585	430.7913097624192	655.5133871375014	5_3_No_Good
Darlow_2019_Roland_Morris_Disability_Q_sixMonths_IAA_Hilfiker_Sattelmayer_with_Protocol	23	665	data	432.8130789040106	647.5848156278585	449.0111418900476	655.5133871375014	5_3_No_Good
Darlow_2019_Roland_Morris_Disability_Q_sixMonths_IAA_Hilfiker_Sattelmayer_with_Protocol	23	666	from	451.0329345341903	647.5848156278585	468.3092828491101	655.5133871375014	5_3_No_Good
Darlow_2019_Roland_Morris_Disability_Q_sixMonths_IAA_Hilfiker_Sattelmayer_with_Protocol	23	667	the	470.3310711891711	647.5848156278585	482.2635654780202	655.5133871375014	5_3_No_Good
Darlow_2019_Roland_Morris_Disability_Q_sixMonths_IAA_Hilfiker_Sattelmayer_with_Protocol	23	668		484.28536531451	647.5848156278585	496.5508629480908	655.5133871375014	5_3_No_Good
Darlow_2019_Roland_Morris_Disability_Q_sixMonths_IAA_Hilfiker_Sattelmayer_with_Protocol	23	669		498.5726666356009	647.5848156278585	511.0125834413733	655.5133871375014	5_3_No_Good
Darlow_2019_Roland_Morris_Disability_Q_sixMonths_IAA_Hilfiker_Sattelmayer_with_Protocol	23	670	and	513.0343871288834	647.5848156278585	526.9093828534114	655.5133871375014	5_3_No_Good
Darlow_2019_Roland_Morris_Disability_Q_sixMonths_IAA_Hilfiker_Sattelmayer_with_Protocol	23	671		528.9311771399011	647.5848156278585	540.8478345035883	655.5133871375014	5_3_No_Good
Darlow_2019_Roland_Morris_Disability_Q_sixMonths_IAA_Hilfiker_Sattelmayer_with_Protocol	23	672	follow-	542.8696055706899	647.5848156278585	568.6532827991298	655.5133871375014	5_3_No_Good
Darlow_2019_Roland_Morris_Disability_Q_sixMonths_IAA_Hilfiker_Sattelmayer_with_Protocol	23	673	up	180.20918273128376	657.7786932831136	189.8106796014	665.7072647927565	5_3_No_Good
Darlow_2019_Roland_Morris_Disability_Q_sixMonths_IAA_Hilfiker_Sattelmayer_with_Protocol	23	674	times	191.83245248074653	657.7786932831136	211.9868576424421	665.7072647927565	5_3_No_Good
Darlow_2019_Roland_Morris_Disability_Q_sixMonths_IAA_Hilfiker_Sattelmayer_with_Protocol	23	675	will	214.0086351656662	657.7786932831136	226.49612051223104	665.7072647927565	5_3_No_Good
Darlow_2019_Roland_Morris_Disability_Q_sixMonths_IAA_Hilfiker_Sattelmayer_with_Protocol	23	676	be	228.51790103698585	657.7786932831136	238.06389275296303	665.7072647927565	5_3_No_Good
Darlow_2019_Roland_Morris_Disability_Q_sixMonths_IAA_Hilfiker_Sattelmayer_with_Protocol	23	677	included	240.08566670833	657.7786932831136	272.17255941958894	665.7072647927565	5_3_No_Good
Darlow_2019_Roland_Morris_Disability_Q_sixMonths_IAA_Hilfiker_Sattelmayer_with_Protocol	23	678	in	274.19433648975183	657.7786932831136	280.5451147368328	665.7072647927565	5_3_No_Good
Darlow_2019_Roland_Morris_Disability_Q_sixMonths_IAA_Hilfiker_Sattelmayer_with_Protocol	23	679	the	282.56688880546506	657.7786932831136	294.49937448615094	665.7072647927565	5_3_No_Good
Darlow_2019_Roland_Morris_Disability_Q_sixMonths_IAA_Hilfiker_Sattelmayer_with_Protocol	23	680	model	296.5211484415179	657.7786932831136	320.26719949861223	665.7072647927565	5_3_No_Good
Darlow_2019_Roland_Morris_Disability_Q_sixMonths_IAA_Hilfiker_Sattelmayer_with_Protocol	23	681	when	322.28898002336706	657.7786932831136	342.63367350639606	665.7072647927565	5_3_No_Good
Darlow_2019_Roland_Morris_Disability_Q_sixMonths_IAA_Hilfiker_Sattelmayer_with_Protocol	23	682	estimating	344.6554561831917	657.7786932831136	383.0059446824769	665.7072647927565	5_3_No_Good
Darlow_2019_Roland_Morris_Disability_Q_sixMonths_IAA_Hilfiker_Sattelmayer_with_Protocol	23	683	diﬀerences	385.0277218092725	657.7786932831136	425.5585447073827	665.7072647927565	5_3_No_Good
Darlow_2019_Roland_Morris_Disability_Q_sixMonths_IAA_Hilfiker_Sattelmayer_with_Protocol	23	684	at	427.58033083877024	657.7786932831136	434.52574509652334	665.7072647927565	5_3_No_Good
Darlow_2019_Roland_Morris_Disability_Q_sixMonths_IAA_Hilfiker_Sattelmayer_with_Protocol	23	685		436.5475363248497	657.7786932831136	448.6148142905873	665.7072647927565	5_3_No_Good
Darlow_2019_Roland_Morris_Disability_Q_sixMonths_IAA_Hilfiker_Sattelmayer_with_Protocol	23	686	to	450.6366026306482	657.7786932831136	457.93879705633526	665.7072647927565	5_3_No_Good
Darlow_2019_Roland_Morris_Disability_Q_sixMonths_IAA_Hilfiker_Sattelmayer_with_Protocol	23	687	allow	459.9605620637429	657.7786932831136	479.6154764514536	665.7072647927565	5_3_No_Good
Darlow_2019_Roland_Morris_Disability_Q_sixMonths_IAA_Hilfiker_Sattelmayer_with_Protocol	23	688	for	481.6372770808004	657.7786932831136	491.6272846584607	665.7072647927565	5_3_No_Good
Darlow_2019_Roland_Morris_Disability_Q_sixMonths_IAA_Hilfiker_Sattelmayer_with_Protocol	23	689	missing	493.64907537709314	657.7786932831136	521.5734384835444	665.7072647927565	5_3_No_Good
Darlow_2019_Roland_Morris_Disability_Q_sixMonths_IAA_Hilfiker_Sattelmayer_with_Protocol	23	690	data	523.5952156103399	657.7786932831136	539.7932785963769	665.7072647927565	5_3_No_Good
Darlow_2019_Roland_Morris_Disability_Q_sixMonths_IAA_Hilfiker_Sattelmayer_with_Protocol	23	691	at	541.8150712405196	657.7786932831136	548.7604854982728	665.7072647927565	5_3_No_Good
Darlow_2019_Roland_Morris_Disability_Q_sixMonths_IAA_Hilfiker_Sattelmayer_with_Protocol	23	692	this	550.7822767265991	657.7786932831136	563.6186293002006	665.7072647927565	5_3_No_Good
Darlow_2019_Roland_Morris_Disability_Q_sixMonths_IAA_Hilfiker_Sattelmayer_with_Protocol	23	693	ﬁnal	180.20918273128376	667.9725709383683	195.30516969023543	675.9011424480112	5_3_No_Good
Darlow_2019_Roland_Morris_Disability_Q_sixMonths_IAA_Hilfiker_Sattelmayer_with_Protocol	23	694	end	197.3269502149902	667.9725709383683	211.53493586231087	675.9011424480112	5_3_No_Good
Darlow_2019_Roland_Morris_Disability_Q_sixMonths_IAA_Hilfiker_Sattelmayer_with_Protocol	23	695	point.	213.55671293247377	667.9725709383683	233.63181391682775	675.9011424480112	5_3_No_Good
Darlow_2019_Roland_Morris_Disability_Q_sixMonths_IAA_Hilfiker_Sattelmayer_with_Protocol	23	696	The	235.65359296913357	667.9725709383683	249.766439269563	675.9011424480112	5_3_No_Good
Darlow_2019_Roland_Morris_Disability_Q_sixMonths_IAA_Hilfiker_Sattelmayer_with_Protocol	23	697	relative	251.78821322493	667.9725709383683	278.6660300370066	675.9011424480112	5_3_No_Good
Darlow_2019_Roland_Morris_Disability_Q_sixMonths_IAA_Hilfiker_Sattelmayer_with_Protocol	23	698	risk	280.6878039923735	667.9725709383683	293.2307850354242	675.9011424480112	5_3_No_Good
Darlow_2019_Roland_Morris_Disability_Q_sixMonths_IAA_Hilfiker_Sattelmayer_with_Protocol	23	699	of	295.2525652770157	667.9725709383683	302.5151251701546	675.9011424480112	5_3_No_Good
Darlow_2019_Roland_Morris_Disability_Q_sixMonths_IAA_Hilfiker_Sattelmayer_with_Protocol	23	700	a	304.5369036561338	667.9725709383683	308.8579751288892	675.9011424480112	5_3_No_Good
Darlow_2019_Roland_Morris_Disability_Q_sixMonths_IAA_Hilfiker_Sattelmayer_with_Protocol	23	701		310.8797505000725	667.9725709383683	326.594170001062	675.9011424480112	5_3_No_Good
Darlow_2019_Roland_Morris_Disability_Q_sixMonths_IAA_Hilfiker_Sattelmayer_with_Protocol	23	702	improvement	328.6159438431637	667.9725709383683	377.66996910801737	675.9011424480112	5_3_No_Good
Darlow_2019_Roland_Morris_Disability_Q_sixMonths_IAA_Hilfiker_Sattelmayer_with_Protocol	23	703	in	379.69176033634375	667.9725709383683	386.0425472482207	675.9011424480112	5_3_No_Good
Darlow_2019_Roland_Morris_Disability_Q_sixMonths_IAA_Hilfiker_Sattelmayer_with_Protocol	23	704	RMDQ	388.0643299250164	667.9725709383683	411.8024688907033	675.9011424480112	5_3_No_Good
Darlow_2019_Roland_Morris_Disability_Q_sixMonths_IAA_Hilfiker_Sattelmayer_with_Protocol	23	705	scores	413.8242371828048	667.9725709383683	437.82398706749336	675.9011424480112	5_3_No_Good
Darlow_2019_Roland_Morris_Disability_Q_sixMonths_IAA_Hilfiker_Sattelmayer_with_Protocol	23	706	will	439.8457731988809	667.9725709383683	452.3332412158538	675.9011424480112	5_3_No_Good
Darlow_2019_Roland_Morris_Disability_Q_sixMonths_IAA_Hilfiker_Sattelmayer_with_Protocol	23	707	be	454.355021683976	667.9725709383683	463.90102178158594	675.9011424480112	5_3_No_Good
Darlow_2019_Roland_Morris_Disability_Q_sixMonths_IAA_Hilfiker_Sattelmayer_with_Protocol	23	708	reported,	465.9227875818508	667.9725709383683	499.5795212550801	675.9011424480112	5_3_No_Good
Darlow_2019_Roland_Morris_Disability_Q_sixMonths_IAA_Hilfiker_Sattelmayer_with_Protocol	23	709	along	501.6013249425903	667.9725709383683	522.3186781631033	675.9011424480112	5_3_No_Good
Darlow_2019_Roland_Morris_Disability_Q_sixMonths_IAA_Hilfiker_Sattelmayer_with_Protocol	23	710	with	524.3404552898988	667.9725709383683	539.7932544142337	675.9011424480112	5_3_No_Good
Darlow_2019_Roland_Morris_Disability_Q_sixMonths_IAA_Hilfiker_Sattelmayer_with_Protocol	23	711	the	541.8150370910294	667.9725709383683	553.7475313798785	675.9011424480112	5_3_No_Good
Darlow_2019_Roland_Morris_Disability_Q_sixMonths_IAA_Hilfiker_Sattelmayer_with_Protocol	23	712	numbers	180.20918273128376	678.1664485936235	212.98586190010613	686.0950201032664	5_3_No_Good
Darlow_2019_Roland_Morris_Disability_Q_sixMonths_IAA_Hilfiker_Sattelmayer_with_Protocol	23	713	needed	215.00763942333023	678.1664485936235	243.45532069992848	686.0950201032664	5_3_No_Good
Darlow_2019_Roland_Morris_Disability_Q_sixMonths_IAA_Hilfiker_Sattelmayer_with_Protocol	23	714	to	245.47709777009135	678.1664485936235	252.77930086057435	686.0950201032664	5_3_No_Good
Darlow_2019_Roland_Morris_Disability_Q_sixMonths_IAA_Hilfiker_Sattelmayer_with_Protocol	23	715	treat	254.801074532778	678.1664485936235	271.7126900393766	686.0950201032664	5_3_No_Good
Darlow_2019_Roland_Morris_Disability_Q_sixMonths_IAA_Hilfiker_Sattelmayer_with_Protocol	23	716	(NNT)	273.73446405137616	678.1664485936235	295.07023973331474	686.0950201032664	5_3_No_Good
Darlow_2019_Roland_Morris_Disability_Q_sixMonths_IAA_Hilfiker_Sattelmayer_with_Protocol	23	717	to	297.0920203713348	678.1664485936235	304.3942234618178	686.0950201032664	5_3_No_Good
Darlow_2019_Roland_Morris_Disability_Q_sixMonths_IAA_Hilfiker_Sattelmayer_with_Protocol	23	718	achieve	306.4159971340215	678.1664485936235	334.7209678045686	686.0950201032664	5_3_No_Good
Darlow_2019_Roland_Morris_Disability_Q_sixMonths_IAA_Hilfiker_Sattelmayer_with_Protocol	23	719	this	336.7427503680989	678.1664485936235	349.5791029417004	686.0950201032664	5_3_No_Good
Darlow_2019_Roland_Morris_Disability_Q_sixMonths_IAA_Hilfiker_Sattelmayer_with_Protocol	23	720	target.	351.6008718001285	678.1664485936235	374.9187746156001	686.0950201032664	5_3_No_Good
Darlow_2019_Roland_Morris_Disability_Q_sixMonths_IAA_Hilfiker_Sattelmayer_with_Protocol	23	721	As	376.9405622760693	678.1664485936235	386.0742578531369	686.0950201032664	5_3_No_Good
Darlow_2019_Roland_Morris_Disability_Q_sixMonths_IAA_Hilfiker_Sattelmayer_with_Protocol	23	722	a	388.096026711565	678.1664485936235	392.4170981843204	686.0950201032664	5_3_No_Good
Darlow_2019_Roland_Morris_Disability_Q_sixMonths_IAA_Hilfiker_Sattelmayer_with_Protocol	23	723	sensitivity	394.4388908284631	678.1664485936235	430.3949153364276	686.0950201032664	5_3_No_Good
Darlow_2019_Roland_Morris_Disability_Q_sixMonths_IAA_Hilfiker_Sattelmayer_with_Protocol	23	724	analysis,	432.4167123979173	678.1664485936235	463.06855201491067	686.0950201032664	5_3_No_Good
Darlow_2019_Roland_Morris_Disability_Q_sixMonths_IAA_Hilfiker_Sattelmayer_with_Protocol	23	725	the	465.09033842946144	678.1664485936235	477.0228327183106	686.0950201032664	5_3_No_Good
Darlow_2019_Roland_Morris_Disability_Q_sixMonths_IAA_Hilfiker_Sattelmayer_with_Protocol	23	726	NNT	479.04463255480033	678.1664485936235	496.12275678453005	686.0950201032664	5_3_No_Good
Darlow_2019_Roland_Morris_Disability_Q_sixMonths_IAA_Hilfiker_Sattelmayer_with_Protocol	23	727	and	498.1445341944889	678.1664485936235	512.0195299190168	686.0950201032664	5_3_No_Good
Darlow_2019_Roland_Morris_Disability_Q_sixMonths_IAA_Hilfiker_Sattelmayer_with_Protocol	23	728	RR	514.0413242055065	678.1664485936235	524.3960203613856	686.0950201032664	5_3_No_Good
Darlow_2019_Roland_Morris_Disability_Q_sixMonths_IAA_Hilfiker_Sattelmayer_with_Protocol	23	729	of	526.4177919948138	678.1664485936235	533.6803518879525	686.0950201032664	5_3_No_Good
Darlow_2019_Roland_Morris_Disability_Q_sixMonths_IAA_Hilfiker_Sattelmayer_with_Protocol	23	730	a	535.7021389820952	678.1664485936235	540.0232104548505	686.0950201032664	5_3_No_Good
Darlow_2019_Roland_Morris_Disability_Q_sixMonths_IAA_Hilfiker_Sattelmayer_with_Protocol	23	731		542.0450030989932	678.1664485936235	552.5582709682285	686.0950201032664	5_3_No_Good
Darlow_2019_Roland_Morris_Disability_Q_sixMonths_IAA_Hilfiker_Sattelmayer_with_Protocol	23	732	point	180.20918273128376	688.3603262488787	198.7857909492949	696.2888977585216	5_3_No_Good
Darlow_2019_Roland_Morris_Disability_Q_sixMonths_IAA_Hilfiker_Sattelmayer_with_Protocol	23	733	absolute	200.80756496129453	688.3603262488787	232.6724530264058	696.2888977585216	5_3_No_Good
Darlow_2019_Roland_Morris_Disability_Q_sixMonths_IAA_Hilfiker_Sattelmayer_with_Protocol	23	734	reduction	234.6942269817728	688.3603262488787	269.7226055649457	696.2888977585216	5_3_No_Good
Darlow_2019_Roland_Morris_Disability_Q_sixMonths_IAA_Hilfiker_Sattelmayer_with_Protocol	23	735	in	271.74437963357803	688.3603262488787	278.095157880659	696.2888977585216	5_3_No_Good
Darlow_2019_Roland_Morris_Disability_Q_sixMonths_IAA_Hilfiker_Sattelmayer_with_Protocol	23	736	RMDQ	280.11693194929126	688.3603262488787	303.8550709149783	696.2888977585216	5_3_No_Good
Darlow_2019_Roland_Morris_Disability_Q_sixMonths_IAA_Hilfiker_Sattelmayer_with_Protocol	23	737	score	305.87684787187584	688.3603262488787	326.0471050796518	696.2888977585216	5_3_No_Good
Darlow_2019_Roland_Morris_Disability_Q_sixMonths_IAA_Hilfiker_Sattelmayer_with_Protocol	23	738	will	328.0688703702227	688.3603262488787	340.5563383871956	696.2888977585216	5_3_No_Good
Darlow_2019_Roland_Morris_Disability_Q_sixMonths_IAA_Hilfiker_Sattelmayer_with_Protocol	23	739	also	342.57811885531777	688.3603262488787	357.60275150231536	696.2888977585216	5_3_No_Good
Darlow_2019_Roland_Morris_Disability_Q_sixMonths_IAA_Hilfiker_Sattelmayer_with_Protocol	23	740	be	359.6245337826824	688.3603262488787	369.1705338802924	696.2888977585216	5_3_No_Good
Darlow_2019_Roland_Morris_Disability_Q_sixMonths_IAA_Hilfiker_Sattelmayer_with_Protocol	23	741	reported	371.19229968055726	688.3603262488787	403.0650829039125	696.2888977585216	5_3_No_Good
Darlow_2019_Roland_Morris_Disability_Q_sixMonths_IAA_Hilfiker_Sattelmayer_with_Protocol	23	742	(in	405.0868599174429	688.3603262488787	413.5704275817402	696.2888977585216	5_3_No_Good
Darlow_2019_Roland_Morris_Disability_Q_sixMonths_IAA_Hilfiker_Sattelmayer_with_Protocol	23	743	line	415.5922102585359	688.3603262488787	428.7536235038286	696.2888977585216	5_3_No_Good
Darlow_2019_Roland_Morris_Disability_Q_sixMonths_IAA_Hilfiker_Sattelmayer_with_Protocol	23	744	with	430.7753887943994	688.3603262488787	446.2281533161829	696.2888977585216	5_3_No_Good
Darlow_2019_Roland_Morris_Disability_Q_sixMonths_IAA_Hilfiker_Sattelmayer_with_Protocol	23	745	the	448.2499359929786	688.3603262488787	460.18243028182775	696.2888977585216	5_3_No_Good
Darlow_2019_Roland_Morris_Disability_Q_sixMonths_IAA_Hilfiker_Sattelmayer_with_Protocol	23	746	absolute	462.2041955723986	688.3603262488787	494.069074972714	696.2888977585216	5_3_No_Good
Darlow_2019_Roland_Morris_Disability_Q_sixMonths_IAA_Hilfiker_Sattelmayer_with_Protocol	23	747	eﬀect	496.0908402066523	688.3603262488787	516.8477917148151	696.2888977585216	5_3_No_Good
Darlow_2019_Roland_Morris_Disability_Q_sixMonths_IAA_Hilfiker_Sattelmayer_with_Protocol	23	748	size	518.8695829431414	688.3603262488787	532.8952455952303	696.2888977585216	5_3_No_Good
Darlow_2019_Roland_Morris_Disability_Q_sixMonths_IAA_Hilfiker_Sattelmayer_with_Protocol	23	749	stipulated	180.20918273128376	698.5542039041338	216.640913657888	706.4827754137767	5_3_No_Good
Darlow_2019_Roland_Morris_Disability_Q_sixMonths_IAA_Hilfiker_Sattelmayer_with_Protocol	23	750	for	218.66269072805088	698.5542039041338	228.65268103275176	706.4827754137767	5_3_No_Good
Darlow_2019_Roland_Morris_Disability_Q_sixMonths_IAA_Hilfiker_Sattelmayer_with_Protocol	23	751	the	230.67445447842485	698.5542039041338	242.60694015911065	706.4827754137767	5_3_No_Good
Darlow_2019_Roland_Morris_Disability_Q_sixMonths_IAA_Hilfiker_Sattelmayer_with_Protocol	23	752	primary	244.6287141144776	698.5542039041338	272.7196040098765	706.4827754137767	5_3_No_Good
Darlow_2019_Roland_Morris_Disability_Q_sixMonths_IAA_Hilfiker_Sattelmayer_with_Protocol	23	753	outcome).	274.7413837984068	698.5542039041338	311.2206925535587	706.4827754137767	5_3_No_Good
Darlow_2019_Roland_Morris_Disability_Q_sixMonths_IAA_Hilfiker_Sattelmayer_with_Protocol	23	754	Subgroup	180.20918273128376	718.9419592146437	216.49821273602063	726.8705307242866	5_3_No_Good
Darlow_2019_Roland_Morris_Disability_Q_sixMonths_IAA_Hilfiker_Sattelmayer_with_Protocol	23	755	analysis	218.5199856153672	718.9419592146437	247.38787444269065	726.8705307242866	5_3_No_Good
Darlow_2019_Roland_Morris_Disability_Q_sixMonths_IAA_Hilfiker_Sattelmayer_with_Protocol	23	756	will	249.40965196591475	718.9419592146437	261.8971373124796	726.8705307242866	5_3_No_Good
Darlow_2019_Roland_Morris_Disability_Q_sixMonths_IAA_Hilfiker_Sattelmayer_with_Protocol	23	757	compare	263.91891783723435	718.9419592146437	296.7590202546644	726.8705307242866	5_3_No_Good
Darlow_2019_Roland_Morris_Disability_Q_sixMonths_IAA_Hilfiker_Sattelmayer_with_Protocol	23	758	mean	298.7807942100314	718.9419592146437	319.66463684194065	726.8705307242866	5_3_No_Good
Darlow_2019_Roland_Morris_Disability_Q_sixMonths_IAA_Hilfiker_Sattelmayer_with_Protocol	23	759	RMDQ	321.68641091057293	718.9419592146437	345.42456714921923	726.8705307242866	5_3_No_Good
Darlow_2019_Roland_Morris_Disability_Q_sixMonths_IAA_Hilfiker_Sattelmayer_with_Protocol	23	760	scores	347.4463354413208	718.9419592146437	371.4460853260093	726.8705307242866	5_3_No_Good
Darlow_2019_Roland_Morris_Disability_Q_sixMonths_IAA_Hilfiker_Sattelmayer_with_Protocol	23	761	at	373.4678714573969	718.9419592146437	380.41328571515	726.8705307242866	5_3_No_Good
Darlow_2019_Roland_Morris_Disability_Q_sixMonths_IAA_Hilfiker_Sattelmayer_with_Protocol	23	762		382.4350769434764	718.9419592146437	387.216005563791	726.8705307242866	5_3_No_Good
Darlow_2019_Roland_Morris_Disability_Q_sixMonths_IAA_Hilfiker_Sattelmayer_with_Protocol	23	763	months	389.2377702880354	718.9419592146437	416.93224429366654	726.8705307242866	5_3_No_Good
Darlow_2019_Roland_Morris_Disability_Q_sixMonths_IAA_Hilfiker_Sattelmayer_with_Protocol	23	764	using	418.9540131520947	718.9419592146437	438.7436886202649	726.8705307242866	5_3_No_Good
Darlow_2019_Roland_Morris_Disability_Q_sixMonths_IAA_Hilfiker_Sattelmayer_with_Protocol	23	765	the	440.7654657470605	718.9419592146437	452.6979600359096	726.8705307242866	5_3_No_Good
Darlow_2019_Roland_Morris_Disability_Q_sixMonths_IAA_Hilfiker_Sattelmayer_with_Protocol	23	766	same	454.7197253264805	718.9419592146437	474.8107057671194	726.8705307242866	5_3_No_Good
Darlow_2019_Roland_Morris_Disability_Q_sixMonths_IAA_Hilfiker_Sattelmayer_with_Protocol	23	767	model	476.8324883306497	718.9419592146437	500.5785652688669	726.8705307242866	5_3_No_Good
Darlow_2019_Roland_Morris_Disability_Q_sixMonths_IAA_Hilfiker_Sattelmayer_with_Protocol	23	768	as	502.600345736989	718.9419592146437	510.7509200239019	726.8705307242866	5_3_No_Good
Darlow_2019_Roland_Morris_Disability_Q_sixMonths_IAA_Hilfiker_Sattelmayer_with_Protocol	23	769	the	512.7727234282488	718.9419592146437	524.7052177170979	726.8705307242866	5_3_No_Good
Darlow_2019_Roland_Morris_Disability_Q_sixMonths_IAA_Hilfiker_Sattelmayer_with_Protocol	23	770	primary	526.7270175535876	718.9419592146437	554.817968045926	726.8705307242866	5_3_No_Good
Darlow_2019_Roland_Morris_Disability_Q_sixMonths_IAA_Hilfiker_Sattelmayer_with_Protocol	23	771	outcome	180.20918273128376	729.1358368698989	213.1919988695608	737.0644083795418	5_3_No_Good
Darlow_2019_Roland_Morris_Disability_Q_sixMonths_IAA_Hilfiker_Sattelmayer_with_Protocol	23	772	for	215.21377282492776	729.1358368698989	225.20376312962864	737.0644083795418	5_3_No_Good
Darlow_2019_Roland_Morris_Disability_Q_sixMonths_IAA_Hilfiker_Sattelmayer_with_Protocol	23	773	those	227.22553657530173	729.1358368698989	247.70501101685176	737.0644083795418	5_3_No_Good
Darlow_2019_Roland_Morris_Disability_Q_sixMonths_IAA_Hilfiker_Sattelmayer_with_Protocol	23	774	who	249.72678497221875	729.1358368698989	265.5125571428154	737.0644083795418	5_3_No_Good
Darlow_2019_Roland_Morris_Disability_Q_sixMonths_IAA_Hilfiker_Sattelmayer_with_Protocol	23	775	presented	267.53433081501913	729.1358368698989	304.97298160191934	737.0644083795418	5_3_No_Good
Darlow_2019_Roland_Morris_Disability_Q_sixMonths_IAA_Hilfiker_Sattelmayer_with_Protocol	23	776	with	306.99475867208224	729.1358368698989	322.4475232504984	737.0644083795418	5_3_No_Good
Darlow_2019_Roland_Morris_Disability_Q_sixMonths_IAA_Hilfiker_Sattelmayer_with_Protocol	23	777	a	324.4692973191307	729.1358368698989	328.79036879188607	737.0644083795418	5_3_No_Good
Darlow_2019_Roland_Morris_Disability_Q_sixMonths_IAA_Hilfiker_Sattelmayer_with_Protocol	23	778	new	330.8121527712327	729.1358368698989	346.42348742065803	737.0644083795418	5_3_No_Good
Darlow_2019_Roland_Morris_Disability_Q_sixMonths_IAA_Hilfiker_Sattelmayer_with_Protocol	23	779	episode	348.4452535040861	729.1358368698989	377.8522951614124	737.0644083795418	5_3_No_Good
Darlow_2019_Roland_Morris_Disability_Q_sixMonths_IAA_Hilfiker_Sattelmayer_with_Protocol	23	780	of	379.87406045198327	729.1358368698989	387.1366203451221	737.0644083795418	5_3_No_Good
Darlow_2019_Roland_Morris_Disability_Q_sixMonths_IAA_Hilfiker_Sattelmayer_with_Protocol	23	781	acute	389.1584074392647	729.1358368698989	409.7805782154371	737.0644083795418	5_3_No_Good
Darlow_2019_Roland_Morris_Disability_Q_sixMonths_IAA_Hilfiker_Sattelmayer_with_Protocol	23	782	back	411.802343506008	729.1358368698989	429.5702606494236	737.0644083795418	5_3_No_Good
Darlow_2019_Roland_Morris_Disability_Q_sixMonths_IAA_Hilfiker_Sattelmayer_with_Protocol	23	783	pain	431.5920408343825	729.1358368698989	447.15583089862776	737.0644083795418	5_3_No_Good
Darlow_2019_Roland_Morris_Disability_Q_sixMonths_IAA_Hilfiker_Sattelmayer_with_Protocol	23	784	of	449.1776135754234	729.1358368698989	456.4401734685622	737.0644083795418	5_3_No_Good
Darlow_2019_Roland_Morris_Disability_Q_sixMonths_IAA_Hilfiker_Sattelmayer_with_Protocol	23	785	less	458.4619605627048	729.1358368698989	472.9315831234151	737.0644083795418	5_3_No_Good
Darlow_2019_Roland_Morris_Disability_Q_sixMonths_IAA_Hilfiker_Sattelmayer_with_Protocol	23	786	than	474.9533519818432	729.1358368698989	491.1752062324092	737.0644083795418	5_3_No_Good
Darlow_2019_Roland_Morris_Disability_Q_sixMonths_IAA_Hilfiker_Sattelmayer_with_Protocol	23	787		493.1969889092048	729.1358368698989	497.9779175295194	737.0644083795418	5_3_No_Good
Darlow_2019_Roland_Morris_Disability_Q_sixMonths_IAA_Hilfiker_Sattelmayer_with_Protocol	23	788	weeks	499.9996822537639	729.1358368698989	523.6426609184778	737.0644083795418	5_3_No_Good
Darlow_2019_Roland_Morris_Disability_Q_sixMonths_IAA_Hilfiker_Sattelmayer_with_Protocol	23	789	duration	525.6644643228248	729.1358368698989	556.086375762467	737.0644083795418	5_3_No_Good
Darlow_2019_Roland_Morris_Disability_Q_sixMonths_IAA_Hilfiker_Sattelmayer_with_Protocol	23	790	who	180.20918273128376	739.329714525154	195.99495490188048	747.2582860347969	5_3_No_Good
Darlow_2019_Roland_Morris_Disability_Q_sixMonths_IAA_Hilfiker_Sattelmayer_with_Protocol	23	791	had	198.0167285740841	739.329714525154	211.89171563381612	747.2582860347969	5_3_No_Good
Darlow_2019_Roland_Morris_Disability_Q_sixMonths_IAA_Hilfiker_Sattelmayer_with_Protocol	23	792	not	213.91349270397905	739.329714525154	225.8459783280322	747.2582860347969	5_3_No_Good
Darlow_2019_Roland_Morris_Disability_Q_sixMonths_IAA_Hilfiker_Sattelmayer_with_Protocol	23	793	received	227.86775234003184	739.329714525154	259.54234387207487	747.2582860347969	5_3_No_Good
Darlow_2019_Roland_Morris_Disability_Q_sixMonths_IAA_Hilfiker_Sattelmayer_with_Protocol	23	794	health	261.5641209422378	739.329714525154	284.5965928047908	747.2582860347969	5_3_No_Good
Darlow_2019_Roland_Morris_Disability_Q_sixMonths_IAA_Hilfiker_Sattelmayer_with_Protocol	23	795	care	286.6183668734231	739.329714525154	302.6023478950261	747.2582860347969	5_3_No_Good
Darlow_2019_Roland_Morris_Disability_Q_sixMonths_IAA_Hilfiker_Sattelmayer_with_Protocol	23	796	for	304.62412185039307	739.329714525154	314.61411215509395	747.2582860347969	5_3_No_Good
Darlow_2019_Roland_Morris_Disability_Q_sixMonths_IAA_Hilfiker_Sattelmayer_with_Protocol	23	797	back	316.63588560076704	739.329714525154	334.4037940793866	747.2582860347969	5_3_No_Good
Darlow_2019_Roland_Morris_Disability_Q_sixMonths_IAA_Hilfiker_Sattelmayer_with_Protocol	23	798	pain	336.4255742643455	739.329714525154	351.9893643285908	747.2582860347969	5_3_No_Good
Darlow_2019_Roland_Morris_Disability_Q_sixMonths_IAA_Hilfiker_Sattelmayer_with_Protocol	23	799	in	354.0111470053864	739.329714525154	360.3619339172634	747.2582860347969	5_3_No_Good
Darlow_2019_Roland_Morris_Disability_Q_sixMonths_IAA_Hilfiker_Sattelmayer_with_Protocol	23	800	the	362.3837165940591	739.329714525154	374.31621088290825	747.2582860347969	5_3_No_Good
Darlow_2019_Roland_Morris_Disability_Q_sixMonths_IAA_Hilfiker_Sattelmayer_with_Protocol	23	801	previous	376.3379761734792	739.329714525154	407.6399474976304	747.2582860347969	5_3_No_Good
Darlow_2019_Roland_Morris_Disability_Q_sixMonths_IAA_Hilfiker_Sattelmayer_with_Protocol	23	802	three	409.6617163560585	739.329714525154	428.9043476303697	747.2582860347969	5_3_No_Good
Darlow_2019_Roland_Morris_Disability_Q_sixMonths_IAA_Hilfiker_Sattelmayer_with_Protocol	23	803	months.	430.92613019390006	739.329714525154	460.1191004770986	747.2582860347969	5_3_No_Good
Rossetti_2020_RiskRatio_Death_sixmonths_Hilfiker_with_Protocol	3	26	Mortality	40.24999896291664	69.9159327268361	87.54687199221351	81.91593222683605	4_2_No_Good
Rossetti_2020_RiskRatio_Death_sixmonths_Hilfiker_with_Protocol	3	27	at	90.49999686916664	69.9159327268361	100.56054336997718	81.91593222683605	4_2_No_Good
Rossetti_2020_RiskRatio_Death_sixmonths_Hilfiker_with_Protocol	3	28	6	103.24999633791664	69.9159327268361	109.89452734106116	81.91593222683605	4_2_No_Good
Rossetti_2020_RiskRatio_Death_sixmonths_Hilfiker_with_Protocol	3	29	months	112.99999593166665	69.9159327268361	151.9062443105729	81.91593222683605	4_2_No_Good
Rossetti_2020_RiskRatio_Death_sixmonths_Hilfiker_with_Protocol	3	30	represented	154.99999418166664	69.9159327268361	218.19921029836584	81.91593222683605	4_2_No_Good
Rossetti_2020_RiskRatio_Death_sixmonths_Hilfiker_with_Protocol	3	31	the	221.2929601694596	69.9159327268361	237.64647512806312	81.91593222683605	4_2_No_Good
Rossetti_2020_RiskRatio_Death_sixmonths_Hilfiker_with_Protocol	3	32	primary	240.7929593569596	69.9159327268361	282.8398326050065	81.91593222683605	4_2_No_Good
Rossetti_2020_RiskRatio_Death_sixmonths_Hilfiker_with_Protocol	3	33	outcome.	285.7929574819596	69.9159327268361	333.1484243188151	81.91593222683605	4_2_No_Good
Rossetti_2020_RiskRatio_Death_sixmonths_Hilfiker_with_Protocol	4	393	Patients	40.24999896291664	659.415908164336	81.17187225783852	671.4159076643359	1_2_Yes_Good
Rossetti_2020_RiskRatio_Death_sixmonths_Hilfiker_with_Protocol	4	394	were	84.26562212893226	659.415908164336	110.04101169495765	671.4159076643359	1_2_Yes_Good
Rossetti_2020_RiskRatio_Death_sixmonths_Hilfiker_with_Protocol	4	395	randomized	113.18749592385412	659.415908164336	175.1386652175553	671.4159076643359	1_2_Yes_Good
Rossetti_2020_RiskRatio_Death_sixmonths_Hilfiker_with_Protocol	4	396	1:1	178.23241508864908	659.415908164336	194.6269456855436	671.4159076643359	1_2_Yes_Good
Rossetti_2020_RiskRatio_Death_sixmonths_Hilfiker_with_Protocol	4	397	through	197.73241427614903	659.415908164336	239.3456937622624	671.4159076643359	1_2_Yes_Good
Rossetti_2020_RiskRatio_Death_sixmonths_Hilfiker_with_Protocol	4	398	an	242.4745999118913	659.415908164336	255.1718650228385	671.4159076643359	1_2_Yes_Good
Rossetti_2020_RiskRatio_Death_sixmonths_Hilfiker_with_Protocol	4	399	online	258.22459925564124	659.415908164336	290.3281135579947	671.4159076643359	1_2_Yes_Good
Rossetti_2020_RiskRatio_Death_sixmonths_Hilfiker_with_Protocol	4	400	program	293.47459778689125	659.415908164336	339.0781115117448	671.4159076643359	1_2_Yes_Good
Rossetti_2020_RiskRatio_Death_sixmonths_Hilfiker_with_Protocol	4	401	accessible	341.8437363965104	659.415908164336	393.4472498863639	671.4159076643359	1_2_Yes_Good
Rossetti_2020_RiskRatio_Death_sixmonths_Hilfiker_with_Protocol	4	402	constantly	396.5937341152604	659.415908164336	449.6503725295671	671.4159076643359	1_2_Yes_Good
Rossetti_2020_RiskRatio_Death_sixmonths_Hilfiker_with_Protocol	4	403	to	452.60349740652015	659.415908164336	462.6171688792838	671.4159076643359	1_2_Yes_Good
Rossetti_2020_RiskRatio_Death_sixmonths_Hilfiker_with_Protocol	4	404	1	465.9980280984147	659.415908164336	472.6425591015592	671.4159076643359	1_2_Yes_Good
Rossetti_2020_RiskRatio_Death_sixmonths_Hilfiker_with_Protocol	4	405	cEEG	475.7480276921647	659.415908164336	501.8281046854948	671.4159076643359	1_2_Yes_Good
Rossetti_2020_RiskRatio_Death_sixmonths_Hilfiker_with_Protocol	4	406	or	504.99802647341465	659.415908164336	516.7109166253775	671.4159076643359	1_2_Yes_Good
Rossetti_2020_RiskRatio_Death_sixmonths_Hilfiker_with_Protocol	4	407	2	519.9980258484146	659.415908164336	526.6425568515591	671.4159076643359	1_2_Yes_Good
Rossetti_2020_RiskRatio_Death_sixmonths_Hilfiker_with_Protocol	4	408	rEEG,	40.24999896291664	675.9159074768362	68.96093532662756	687.9159069768361	1_2_Yes_Good
Rossetti_2020_RiskRatio_Death_sixmonths_Hilfiker_with_Protocol	4	409	strati	71.74999765041665	675.9159074768362	117.9511676003678	687.9159069768361	1_2_Yes_Good
Rossetti_2020_RiskRatio_Death_sixmonths_Hilfiker_with_Protocol	4	410	by	121.04491747146156	675.9159074768362	133.66601069558266	687.9159069768361	1_2_Yes_Good
Rossetti_2020_RiskRatio_Death_sixmonths_Hilfiker_with_Protocol	4	411	site	136.61913557253578	675.9159074768362	154.36718172303384	687.9159069768361	1_2_Yes_Good
Rossetti_2020_RiskRatio_Death_sixmonths_Hilfiker_with_Protocol	4	412	(eFigure	157.5136659519303	675.9159074768362	201.44139851160804	687.9159069768361	1_2_Yes_Good
Rossetti_2020_RiskRatio_Death_sixmonths_Hilfiker_with_Protocol	4	413	1	204.5878827405045	675.9159074768362	211.23241374364903	687.9159069768361	1_2_Yes_Good
Rossetti_2020_RiskRatio_Death_sixmonths_Hilfiker_with_Protocol	4	414	in	214.33788233425452	675.9159074768362	224.0351475702018	687.9159069768361	1_2_Yes_Good
Rossetti_2020_RiskRatio_Death_sixmonths_Hilfiker_with_Protocol	4	415	Supplement	227.0820261782485	675.9159074768362	288.892570522809	687.9159069768361	1_2_Yes_Good
Rossetti_2020_RiskRatio_Death_sixmonths_Hilfiker_with_Protocol	4	416	2).	291.5820234907485	675.9159074768362	305.29296047945945	687.9159069768361	1_2_Yes_Good
Rossetti_2020_RiskRatio_Death_sixmonths_Hilfiker_with_Protocol	4	417	Masking	308.0820228032485	675.9159074768362	350.76170858492816	687.9159069768361	4_3_Yes_Bad
Rossetti_2020_RiskRatio_Death_sixmonths_Hilfiker_with_Protocol	4	418	to	353.83202089699853	675.9159074768362	363.84569236976216	687.9159069768361	4_3_Yes_Bad
Rossetti_2020_RiskRatio_Death_sixmonths_Hilfiker_with_Protocol	4	419	the	367.226551588893	675.9159074768362	383.5800665474965	687.9159069768361	4_3_Yes_Bad
Rossetti_2020_RiskRatio_Death_sixmonths_Hilfiker_with_Protocol	4	420	caring	386.726550776393	675.9159074768362	418.9062369955727	687.9159069768361	4_3_Yes_Bad
Rossetti_2020_RiskRatio_Death_sixmonths_Hilfiker_with_Protocol	4	421	team	421.97654930764304	675.9159074768362	447.605454489772	687.9159069768361	4_3_Yes_Bad
Rossetti_2020_RiskRatio_Death_sixmonths_Hilfiker_with_Protocol	4	422	was	450.3710793745376	675.9159074768362	470.3046722939712	687.9159069768361	4_3_Yes_Bad
Rossetti_2020_RiskRatio_Death_sixmonths_Hilfiker_with_Protocol	4	423	impossible	473.3984221650649	675.9159074768362	528.7519354986683	687.9159069768361	4_3_Yes_Bad
Rossetti_2020_RiskRatio_Death_sixmonths_Hilfiker_with_Protocol	4	424	owing	40.24999896291664	691.6659068205862	71.62109146578773	703.6659063205861	4_3_Yes_Bad
Rossetti_2020_RiskRatio_Death_sixmonths_Hilfiker_with_Protocol	4	425	to	74.69140377785804	691.6659068205862	84.70507525062172	703.6659063205861	4_3_Yes_Bad
Rossetti_2020_RiskRatio_Death_sixmonths_Hilfiker_with_Protocol	4	426	the	88.08593446975257	691.6659068205862	104.43944942835608	703.6659063205861	4_3_Yes_Bad
Rossetti_2020_RiskRatio_Death_sixmonths_Hilfiker_with_Protocol	4	427	intervention	107.58593365725255	691.6659068205862	170.94335290736	703.6659063205861	4_3_Yes_Bad
Rossetti_2020_RiskRatio_Death_sixmonths_Hilfiker_with_Protocol	4	428	type;	173.99608714016273	691.6659068205862	199.6601486308268	703.6659063205861	4_3_Yes_Bad
Rossetti_2020_RiskRatio_Death_sixmonths_Hilfiker_with_Protocol	4	430	patients	251.76170889992835	691.6659068205862	292.9179571850846	703.6659063205861	2_1_No_Good
Rossetti_2020_RiskRatio_Death_sixmonths_Hilfiker_with_Protocol	4	431	were	296.01170705617835	691.6659068205862	321.7870966222037	703.6659063205861	2_1_No_Good
Rossetti_2020_RiskRatio_Death_sixmonths_Hilfiker_with_Protocol	4	432	not	324.93358085110026	691.6659068205862	342.4941270394108	703.6659063205861	2_1_No_Good
Rossetti_2020_RiskRatio_Death_sixmonths_Hilfiker_with_Protocol	4	433	aware	345.18358000735026	691.6659068205862	376.7304537078971	703.6659063205861	2_1_No_Good
Rossetti_2020_RiskRatio_Death_sixmonths_Hilfiker_with_Protocol	4	434	of	379.8769379367936	691.6659068205862	390.2597500641764	703.6659063205861	2_1_No_Good
Rossetti_2020_RiskRatio_Death_sixmonths_Hilfiker_with_Protocol	4	435	the	393.3769373742936	691.6659068205862	409.7304523328971	703.6659063205861	2_1_No_Good
Rossetti_2020_RiskRatio_Death_sixmonths_Hilfiker_with_Protocol	4	436	EEG	412.8769365617936	691.6659068205862	433.7070137738737	703.6659063205861	2_1_No_Good
Rossetti_2020_RiskRatio_Death_sixmonths_Hilfiker_with_Protocol	4	437	length.	436.8769355617936	691.6659068205862	471.5878716755045	703.6659063205861	2_1_No_Good
Rossetti_2020_RiskRatio_Death_sixmonths_Hilfiker_with_Protocol	5	271	Mortality	40.24999896291664	438.1659173830861	87.54687199221351	450.1659168830861	4_4_No_Good
Rossetti_2020_RiskRatio_Death_sixmonths_Hilfiker_with_Protocol	5	272	at	90.49999686916664	438.1659173830861	100.56054336997718	450.1659168830861	4_4_No_Good
Rossetti_2020_RiskRatio_Death_sixmonths_Hilfiker_with_Protocol	5	273	6	103.24999633791664	438.1659173830861	109.89452734106116	450.1659168830861	4_4_No_Good
Rossetti_2020_RiskRatio_Death_sixmonths_Hilfiker_with_Protocol	5	274	months	112.99999593166665	438.1659173830861	151.9062443105729	450.1659168830861	4_4_No_Good
Rossetti_2020_RiskRatio_Death_sixmonths_Hilfiker_with_Protocol	5	275	represented	154.99999418166664	438.1659173830861	218.19921029836584	450.1659168830861	4_4_No_Good
Rossetti_2020_RiskRatio_Death_sixmonths_Hilfiker_with_Protocol	5	276	the	221.2929601694596	438.1659173830861	237.64647512806312	450.1659168830861	4_4_No_Good
Rossetti_2020_RiskRatio_Death_sixmonths_Hilfiker_with_Protocol	5	277	primary	240.7929593569596	438.1659173830861	282.8398326050065	450.1659168830861	4_4_No_Good
Rossetti_2020_RiskRatio_Death_sixmonths_Hilfiker_with_Protocol	5	278	outcome.	285.7929574819596	438.1659173830861	333.1484243188151	450.1659168830861	4_4_No_Good
Rossetti_2020_RiskRatio_Death_sixmonths_Hilfiker_with_Protocol	6	352	Between	40.24999896291664	541.6661530705754	85.04491898646157	553.6661525705754	3_1_No_Bad
Rossetti_2020_RiskRatio_Death_sixmonths_Hilfiker_with_Protocol	6	353	April	88.09765321926429	541.6661530705754	113.85546470602208	553.6661525705754	3_1_No_Bad
Rossetti_2020_RiskRatio_Death_sixmonths_Hilfiker_with_Protocol	6	354	2017	116.59765203176428	541.6661530705754	143.4921821911588	553.6661525705754	3_1_No_Bad
Rossetti_2020_RiskRatio_Death_sixmonths_Hilfiker_with_Protocol	6	355	and	146.5976507817643	541.6661530705754	166.00389997317055	553.6661525705754	3_1_No_Bad
Rossetti_2020_RiskRatio_Death_sixmonths_Hilfiker_with_Protocol	6	356	November	169.0976498442643	541.6661530705754	223.15038198206705	553.6661525705754	3_1_No_Bad
Rossetti_2020_RiskRatio_Death_sixmonths_Hilfiker_with_Protocol	6	357	2018,	226.43749120510412	541.6661530705754	255.89842753756508	553.6661525705754	3_1_No_Bad
Rossetti_2020_RiskRatio_Death_sixmonths_Hilfiker_with_Protocol	6	358	we	258.6874898613541	541.6661530705754	273.3886611388053	553.6661525705754	3_1_No_Bad
Rossetti_2020_RiskRatio_Death_sixmonths_Hilfiker_with_Protocol	6	359	recruited	276.5351453677018	541.6661530705754	324.1601433833268	553.6661525705754	3_1_No_Bad
Rossetti_2020_RiskRatio_Death_sixmonths_Hilfiker_with_Protocol	6	360	402	327.2538932544205	541.6661530705754	347.3984236950651	553.6661525705754	3_1_No_Bad
Rossetti_2020_RiskRatio_Death_sixmonths_Hilfiker_with_Protocol	6	361	patients;	350.50389228567053	541.6661530705754	394.9179529950846	553.6661525705754	3_1_No_Bad
Rossetti_2020_RiskRatio_Death_sixmonths_Hilfiker_with_Protocol	6	362	6	397.75389031692055	541.6661530705754	404.3984213200651	553.6661525705754	3_1_No_Bad
Rossetti_2020_RiskRatio_Death_sixmonths_Hilfiker_with_Protocol	6	363	were	407.5038899106705	541.6661530705754	433.27927947669593	553.6661525705754	3_1_No_Bad
Rossetti_2020_RiskRatio_Death_sixmonths_Hilfiker_with_Protocol	6	364	excluded	436.4257637055924	541.6661530705754	482.42771491384434	553.6661525705754	3_1_No_Bad
Rossetti_2020_RiskRatio_Death_sixmonths_Hilfiker_with_Protocol	6	365	before	485.5214647849381	541.6661530705754	519.5527133819693	553.6661525705754	3_1_No_Bad
Rossetti_2020_RiskRatio_Death_sixmonths_Hilfiker_with_Protocol	6	366	intervention	40.24999896291664	557.4161524143259	103.60741821302406	569.4161519143258	3_1_No_Bad
Rossetti_2020_RiskRatio_Death_sixmonths_Hilfiker_with_Protocol	6	367	(5	106.6601524458268	557.4161524143259	117.80468326147133	569.4161519143258	3_1_No_Bad
Rossetti_2020_RiskRatio_Death_sixmonths_Hilfiker_with_Protocol	6	368	double	120.9101518520768	557.4161524143259	156.7636659981803	569.4161519143258	3_1_No_Bad
Rossetti_2020_RiskRatio_Death_sixmonths_Hilfiker_with_Protocol	6	369	inclusions	159.9101502270768	557.4161524143259	211.56639807473303	569.4161519143258	3_1_No_Bad
Rossetti_2020_RiskRatio_Death_sixmonths_Hilfiker_with_Protocol	6	370	and	214.6601479458268	557.4161524143259	234.06639713723305	569.4161519143258	3_1_No_Bad
Rossetti_2020_RiskRatio_Death_sixmonths_Hilfiker_with_Protocol	6	371	1	237.1601470083268	557.4161524143259	243.8046780114713	569.4161519143258	3_1_No_Bad
Rossetti_2020_RiskRatio_Death_sixmonths_Hilfiker_with_Protocol	6	372	death)	246.9101466020768	557.4161524143259	280.7421764724088	569.4161519143258	3_1_No_Bad
Rossetti_2020_RiskRatio_Death_sixmonths_Hilfiker_with_Protocol	6	373	and	283.6601450708268	557.4161524143259	303.066394262233	569.4161519143258	3_1_No_Bad
Rossetti_2020_RiskRatio_Death_sixmonths_Hilfiker_with_Protocol	6	374	28	306.1601441333268	557.4161524143259	319.5546748552213	569.4161519143258	3_1_No_Bad
Rossetti_2020_RiskRatio_Death_sixmonths_Hilfiker_with_Protocol	6	375	during	322.6601434458268	557.4161524143259	357.0898295712565	569.4161519143258	3_1_No_Bad
Rossetti_2020_RiskRatio_Death_sixmonths_Hilfiker_with_Protocol	6	376	or	360.1601418833268	557.4161524143259	371.87303203528967	569.4161519143258	3_1_No_Bad
Rossetti_2020_RiskRatio_Death_sixmonths_Hilfiker_with_Protocol	6	377	shortly	375.1601412583268	557.4161524143259	411.71678036013344	569.4161519143258	3_1_No_Bad
Rossetti_2020_RiskRatio_Death_sixmonths_Hilfiker_with_Protocol	6	378	thereafter	414.66990523708654	557.4161524143259	466.60154371326814	569.4161519143258	3_1_No_Bad
Rossetti_2020_RiskRatio_Death_sixmonths_Hilfiker_with_Protocol	6	379	(27	469.8886529363053	557.4161524143259	487.78318347069984	569.4161519143258	3_1_No_Bad
Rossetti_2020_RiskRatio_Death_sixmonths_Hilfiker_with_Protocol	6	380	proxy	490.8886520613053	557.4161524143259	521.3339632927506	569.4161519143258	3_1_No_Bad
Rossetti_2020_RiskRatio_Death_sixmonths_Hilfiker_with_Protocol	6	381	or	524.2870881697037	557.4161524143259	535.9999783216666	569.4161519143258	3_1_No_Bad
Rossetti_2020_RiskRatio_Death_sixmonths_Hilfiker_with_Protocol	6	382	death	246.91015035207664	557.4161524143259	276.0312428586977	569.4161519143258	3_1_No_Bad
Rossetti_2020_RiskRatio_Death_sixmonths_Hilfiker_with_Protocol	6	383	post	40.24999896291664	573.1661517580754	63.06054493247719	585.1661512580754	3_1_No_Bad
Rossetti_2020_RiskRatio_Death_sixmonths_Hilfiker_with_Protocol	6	384	hoc	65.74999790041664	573.1661517580754	84.54101275745765	585.1661512580754	3_1_No_Bad
Rossetti_2020_RiskRatio_Death_sixmonths_Hilfiker_with_Protocol	6	385	consent	87.49999699416664	573.1661517580754	128.31054221372716	585.1661512580754	3_1_No_Bad
Rossetti_2020_RiskRatio_Death_sixmonths_Hilfiker_with_Protocol	6	386	refusals	130.99999518166663	573.1661517580754	171.98046222414712	585.1661512580754	3_1_No_Bad
Rossetti_2020_RiskRatio_Death_sixmonths_Hilfiker_with_Protocol	6	387	and	175.07421209524085	573.1661517580754	194.4804612866471	585.1661512580754	3_1_No_Bad
Rossetti_2020_RiskRatio_Death_sixmonths_Hilfiker_with_Protocol	6	388	1	197.57421115774088	573.1661517580754	204.2187421608854	585.1661512580754	3_1_No_Bad
[truncated: 33,175 more rows]
