# Supplementary material for: RoBuster—Corpus Annotated With Risk of Bias Text Spans in Randomized Controlled Trials in Physiotherapy and Rehabilitation: Corpus Development and Annotation Study
Source: JMIR Form Res. 2026 Apr 27;10:e55127. doi: 10.2196/55127 (PMC13120535; doi:10.2196/55127)
Supplement: Multimedia Appendix 5 [file formative-v10-e55127-s005.zip › RoBuster/RoBuster_OOS_2023_12_04.tsv]

pdf	page_index	index	text	x1	y1	x2	y2	label
Stuck1_2015_allcausemortality_Hilfiker_withProtocol	0	0	RESEARCH	200.012	95.6232	244.2114	103.12711
Stuck1_2015_allcausemortality_Hilfiker_withProtocol	0	1	ARTICLE	245.934	95.6232	279.4856	103.12711
Stuck1_2015_allcausemortality_Hilfiker_withProtocol	0	2	Effect	200.012	112.589	247.9422	130.7691
Stuck1_2015_allcausemortality_Hilfiker_withProtocol	0	3	of	252.139	112.589	269.4251	130.7691
Stuck1_2015_allcausemortality_Hilfiker_withProtocol	0	4	Health	273.677	112.589	328.06730000000005	130.7691
Stuck1_2015_allcausemortality_Hilfiker_withProtocol	0	5	Risk	332.243	112.589	363.7212	130.7691
Stuck1_2015_allcausemortality_Hilfiker_withProtocol	0	6	Assessment	367.907	112.589	462.5215	130.7691
Stuck1_2015_allcausemortality_Hilfiker_withProtocol	0	7	and	466.718	112.589	498.1902	130.7691
Stuck1_2015_allcausemortality_Hilfiker_withProtocol	0	8	Counselling	200.012	137.591	293.3925	155.77110000000002
Stuck1_2015_allcausemortality_Hilfiker_withProtocol	0	9	on	297.567	137.591	318.6171	155.77110000000002
Stuck1_2015_allcausemortality_Hilfiker_withProtocol	0	10	Health	322.791	137.591	377.1793	155.77110000000002
Stuck1_2015_allcausemortality_Hilfiker_withProtocol	0	11	Behaviour	381.411	137.591	462.9074	155.77110000000002
Stuck1_2015_allcausemortality_Hilfiker_withProtocol	0	12	and	467.098	137.591	498.5702	155.77110000000002
Stuck1_2015_allcausemortality_Hilfiker_withProtocol	0	13	Survival	502.744	137.591	565.4663	155.77110000000002
Stuck1_2015_allcausemortality_Hilfiker_withProtocol	0	14	in	200.012	162.593	215.0181	180.7731
Stuck1_2015_allcausemortality_Hilfiker_withProtocol	0	15	Older	219.193	162.593	262.73720000000003	180.7731
Stuck1_2015_allcausemortality_Hilfiker_withProtocol	0	16	People	266.927	162.593	316.9209714285714	180.7731
Stuck1_2015_allcausemortality_Hilfiker_withProtocol	0	17	:	316.9209714285714	162.593	325.2533	180.7731
Stuck1_2015_allcausemortality_Hilfiker_withProtocol	0	18	A	329.425	162.593	341.5051	180.7731
Stuck1_2015_allcausemortality_Hilfiker_withProtocol	0	19	Pragmatic	345.693	162.593	428.8874	180.7731
Stuck1_2015_allcausemortality_Hilfiker_withProtocol	0	20	Randomised	433.046	162.593	533.941	180.7731
Stuck1_2015_allcausemortality_Hilfiker_withProtocol	0	21	Trial	538.172	162.593	574.0162	180.7731
Stuck1_2015_allcausemortality_Hilfiker_withProtocol	0	22	Andreas	200.012	194.911	235.715	203.326
Stuck1_2015_allcausemortality_Hilfiker_withProtocol	0	23	E	237.656	194.911	241.868	203.326
Stuck1_2015_allcausemortality_Hilfiker_withProtocol	0	24	.	241.868	194.911	246.08	203.326
Stuck1_2015_allcausemortality_Hilfiker_withProtocol	0	25	Stuck	248.087	194.911	272.351	203.326
Stuck1_2015_allcausemortality_Hilfiker_withProtocol	0	26	1	272.353	193.041	276.07894	198.65025
Stuck1_2015_allcausemortality_Hilfiker_withProtocol	0	27	*	276.094	194.623	280.1152	203.623
Stuck1_2015_allcausemortality_Hilfiker_withProtocol	0	28	,	280.1152	194.623	284.13640000000004	203.623
Stuck1_2015_allcausemortality_Hilfiker_withProtocol	0	29	André	286.128	194.911	311.895	203.326
Stuck1_2015_allcausemortality_Hilfiker_withProtocol	0	30	Moser	313.851	194.911	340.086	203.326
Stuck1_2015_allcausemortality_Hilfiker_withProtocol	0	31	1	340.044	193.041	343.15683	198.65025
Stuck1_2015_allcausemortality_Hilfiker_withProtocol	0	32	,	343.15683	193.041	346.26966	198.65025
Stuck1_2015_allcausemortality_Hilfiker_withProtocol	0	33	2	346.26966	193.041	349.38249	198.65025
Stuck1_2015_allcausemortality_Hilfiker_withProtocol	0	34	,	349.398	194.911	351.82800000000003	203.326
Stuck1_2015_allcausemortality_Hilfiker_withProtocol	0	35	Ueli	353.763	194.911	370.053	203.326
Stuck1_2015_allcausemortality_Hilfiker_withProtocol	0	36	Morf	372.075	194.911	391.272	203.326
Stuck1_2015_allcausemortality_Hilfiker_withProtocol	0	37	3	391.294	193.041	395.01994	198.65025
Stuck1_2015_allcausemortality_Hilfiker_withProtocol	0	38	,	394.979	194.911	397.409	203.326
Stuck1_2015_allcausemortality_Hilfiker_withProtocol	0	39	Urban	399.401	194.911	425.168	203.326
Stuck1_2015_allcausemortality_Hilfiker_withProtocol	0	40	Wirz	427.18	194.911	446.008	203.326
Stuck1_2015_allcausemortality_Hilfiker_withProtocol	0	41	3	446.003	193.041	449.72894	198.65025
Stuck1_2015_allcausemortality_Hilfiker_withProtocol	0	42	,	449.745	194.911	452.175	203.326
Stuck1_2015_allcausemortality_Hilfiker_withProtocol	0	43	Joseph	454.11	194.911	485.322	203.326
Stuck1_2015_allcausemortality_Hilfiker_withProtocol	0	44	Wyser	487.275	194.911	514.077	203.326
Stuck1_2015_allcausemortality_Hilfiker_withProtocol	0	45	3	514.091	193.041	517.81694	198.65025
Stuck1_2015_allcausemortality_Hilfiker_withProtocol	0	46	,	517.833	194.911	520.2629999999999	203.326
Stuck1_2015_allcausemortality_Hilfiker_withProtocol	0	47	Gerhard	200.012	205.909	234.68	214.324
Stuck1_2015_allcausemortality_Hilfiker_withProtocol	0	48	Gillmann	236.636	205.909	274.661	214.324
Stuck1_2015_allcausemortality_Hilfiker_withProtocol	0	49	2	274.677	204.039	278.40294	209.64825
Stuck1_2015_allcausemortality_Hilfiker_withProtocol	0	50	,	278.419	205.91	280.849	214.325
Stuck1_2015_allcausemortality_Hilfiker_withProtocol	0	51	Stephan	282.84	205.91	317.976	214.325
Stuck1_2015_allcausemortality_Hilfiker_withProtocol	0	52	Born	319.917	205.91	340.71599999999995	214.325
Stuck1_2015_allcausemortality_Hilfiker_withProtocol	0	53	1	340.724	204.039	344.44994	209.64825
Stuck1_2015_allcausemortality_Hilfiker_withProtocol	0	54	,	344.466	205.91	346.896	214.325
Stuck1_2015_allcausemortality_Hilfiker_withProtocol	0	55	Marcel	348.888	205.91	377.085	214.325
Stuck1_2015_allcausemortality_Hilfiker_withProtocol	0	56	Zwahlen	379.048	205.91	414.652	214.325
Stuck1_2015_allcausemortality_Hilfiker_withProtocol	0	57	2	414.652	204.039	418.37794	209.64825
Stuck1_2015_allcausemortality_Hilfiker_withProtocol	0	58	,	418.337	205.91	420.767	214.325
Stuck1_2015_allcausemortality_Hilfiker_withProtocol	0	59	Steve	422.759	205.91	446.555	214.325
Stuck1_2015_allcausemortality_Hilfiker_withProtocol	0	60	Iliffe	448.554	205.91	466.608	214.325
Stuck1_2015_allcausemortality_Hilfiker_withProtocol	0	61	4	466.639	204.039	470.36494	209.64825
Stuck1_2015_allcausemortality_Hilfiker_withProtocol	0	62	,	470.381	205.91	472.811	214.325
Stuck1_2015_allcausemortality_Hilfiker_withProtocol	0	63	Danielle	474.803	205.91	508.895	214.325
Stuck1_2015_allcausemortality_Hilfiker_withProtocol	0	64	Harari	510.859	205.91	536.617	214.325
Stuck1_2015_allcausemortality_Hilfiker_withProtocol	0	65	5	536.598	204.039	540.32394	209.64825
Stuck1_2015_allcausemortality_Hilfiker_withProtocol	0	66	,	540.34	205.91	542.77	214.325
Stuck1_2015_allcausemortality_Hilfiker_withProtocol	0	67	Cameron	200.012	216.908	238.712	225.323
Stuck1_2015_allcausemortality_Hilfiker_withProtocol	0	68	Swift	240.661	216.908	261.811	225.323
Stuck1_2015_allcausemortality_Hilfiker_withProtocol	0	69	6	261.808	215.038	265.53394	220.64725
Stuck1_2015_allcausemortality_Hilfiker_withProtocol	0	70	,	265.55	216.908	267.98	225.323
Stuck1_2015_allcausemortality_Hilfiker_withProtocol	0	71	John	269.971	216.908	291.247	225.323
Stuck1_2015_allcausemortality_Hilfiker_withProtocol	0	72	C	293.215	216.908	297.661	225.323
Stuck1_2015_allcausemortality_Hilfiker_withProtocol	0	73	.	297.661	216.908	302.107	225.323
Stuck1_2015_allcausemortality_Hilfiker_withProtocol	0	74	Beck	304.1	216.908	325.466	225.323
Stuck1_2015_allcausemortality_Hilfiker_withProtocol	0	75	7	325.474	215.038	328.07878	220.64725
Stuck1_2015_allcausemortality_Hilfiker_withProtocol	0	76	,	328.07878	215.038	330.68356	220.64725
Stuck1_2015_allcausemortality_Hilfiker_withProtocol	0	77	8	330.68356	215.038	333.28834	220.64725
Stuck1_2015_allcausemortality_Hilfiker_withProtocol	0	78		333.28834	215.038	335.89312	220.64725
Stuck1_2015_allcausemortality_Hilfiker_withProtocol	0	79	‡	335.89312	215.038	338.4979	220.64725
Stuck1_2015_allcausemortality_Hilfiker_withProtocol	0	80	,	338.513	216.908	340.943	225.323
Stuck1_2015_allcausemortality_Hilfiker_withProtocol	0	81	Matthias	342.935	216.908	378.899	225.323
Stuck1_2015_allcausemortality_Hilfiker_withProtocol	0	82	Egger	380.862	216.908	406.161	225.323
Stuck1_2015_allcausemortality_Hilfiker_withProtocol	0	83	2	406.148	215.038	408.63713666666666	220.64725
Stuck1_2015_allcausemortality_Hilfiker_withProtocol	0	84		408.63713666666666	215.038	411.1262733333333	220.64725
Stuck1_2015_allcausemortality_Hilfiker_withProtocol	0	85	‡	411.12627333333336	215.038	413.61541	220.64725
Stuck1_2015_allcausemortality_Hilfiker_withProtocol	0	86	1	200.012	235.598	204.42794	243.07791
Stuck1_2015_allcausemortality_Hilfiker_withProtocol	0	87	Department	207.949	235.598	249.1581	243.10191
Stuck1_2015_allcausemortality_Hilfiker_withProtocol	0	88	of	250.865	235.598	257.44092	243.10191
Stuck1_2015_allcausemortality_Hilfiker_withProtocol	0	89	Geriatrics	259.199	235.598	291.8822727272727	243.10191
Stuck1_2015_allcausemortality_Hilfiker_withProtocol	0	90	,	291.8822727272727	235.598	295.1506	243.10191
Stuck1_2015_allcausemortality_Hilfiker_withProtocol	0	91	Inselspital	296.843	235.598	331.103875	243.10191
Stuck1_2015_allcausemortality_Hilfiker_withProtocol	0	92	,	331.103875	235.598	334.2185	243.10191
Stuck1_2015_allcausemortality_Hilfiker_withProtocol	0	93	University	335.904	235.598	370.7036	243.10191
Stuck1_2015_allcausemortality_Hilfiker_withProtocol	0	94	Hospital	372.414	235.598	401.0536	243.10191
Stuck1_2015_allcausemortality_Hilfiker_withProtocol	0	95	Bern	402.745	235.598	419.4808	243.10191
Stuck1_2015_allcausemortality_Hilfiker_withProtocol	0	96	and	421.171	235.598	434.4188	243.10191
Stuck1_2015_allcausemortality_Hilfiker_withProtocol	0	97	University	436.138	235.598	470.9376	243.10191
Stuck1_2015_allcausemortality_Hilfiker_withProtocol	0	98	of	472.647	235.598	479.22292	243.10191
Stuck1_2015_allcausemortality_Hilfiker_withProtocol	0	99	Bern	480.981	235.598	496.09764	243.10191
Stuck1_2015_allcausemortality_Hilfiker_withProtocol	0	100	,	496.09764	235.598	499.8768	243.10191
Stuck1_2015_allcausemortality_Hilfiker_withProtocol	0	101	Bern	501.561	235.598	516.67764	243.10191
Stuck1_2015_allcausemortality_Hilfiker_withProtocol	0	102	,	516.67764	235.598	520.4568	243.10191
Stuck1_2015_allcausemortality_Hilfiker_withProtocol	0	103	Switzerland	522.197	235.598	561.6403416666667	243.10191
Stuck1_2015_allcausemortality_Hilfiker_withProtocol	0	104	,	561.6403416666667	235.598	565.2261000000001	243.10191
Stuck1_2015_allcausemortality_Hilfiker_withProtocol	0	105	2	200.012	245.632	204.42794	253.11191
Stuck1_2015_allcausemortality_Hilfiker_withProtocol	0	106	Institute	207.949	245.632	235.4959	253.13591
Stuck1_2015_allcausemortality_Hilfiker_withProtocol	0	107	of	237.259	245.632	243.83492	253.13591
Stuck1_2015_allcausemortality_Hilfiker_withProtocol	0	108	Social	245.593	245.632	267.2407	253.13591
Stuck1_2015_allcausemortality_Hilfiker_withProtocol	0	109	and	268.95	245.632	282.1978	253.13591
Stuck1_2015_allcausemortality_Hilfiker_withProtocol	0	110	Preventive	283.917	245.632	321.2893	253.13591
Stuck1_2015_allcausemortality_Hilfiker_withProtocol	0	111	Medicine	323.035	245.632	353.15731111111114	253.13591
Stuck1_2015_allcausemortality_Hilfiker_withProtocol	0	112	,	353.15731111111114	245.632	356.92260000000005	253.13591
Stuck1_2015_allcausemortality_Hilfiker_withProtocol	0	113	University	358.639	245.632	393.4386	253.13591
Stuck1_2015_allcausemortality_Hilfiker_withProtocol	0	114	of	395.092	245.632	401.66792	253.13591
Stuck1_2015_allcausemortality_Hilfiker_withProtocol	0	115	Bern	403.426	245.632	418.54264	253.13591
Stuck1_2015_allcausemortality_Hilfiker_withProtocol	0	116	,	418.54264	245.632	422.3218	253.13591
Stuck1_2015_allcausemortality_Hilfiker_withProtocol	0	117	Bern	424.062	245.632	439.17864	253.13591
Stuck1_2015_allcausemortality_Hilfiker_withProtocol	0	118	,	439.17864	245.632	442.9578	253.13591
Stuck1_2015_allcausemortality_Hilfiker_withProtocol	0	119	Switzerland	444.642	245.632	484.0912083333333	253.13591
Stuck1_2015_allcausemortality_Hilfiker_withProtocol	0	120	,	484.0912083333333	245.632	487.6775	253.13591
Stuck1_2015_allcausemortality_Hilfiker_withProtocol	0	121	3	489.428	245.632	493.84394	253.11191
Stuck1_2015_allcausemortality_Hilfiker_withProtocol	0	122	Institute	497.365	245.632	524.9967	253.13591
Stuck1_2015_allcausemortality_Hilfiker_withProtocol	0	123	of	526.732	245.632	533.30792	253.13591
Stuck1_2015_allcausemortality_Hilfiker_withProtocol	0	124	Primary	535.009	245.632	562.2247	253.13591
Stuck1_2015_allcausemortality_Hilfiker_withProtocol	0	125	Care	200.012	255.611	215.46144	263.11491
Stuck1_2015_allcausemortality_Hilfiker_withProtocol	0	126	,	215.46144	255.611	219.3238	263.11491
Stuck1_2015_allcausemortality_Hilfiker_withProtocol	0	127	University	221.045	255.611	255.8446	263.11491
Stuck1_2015_allcausemortality_Hilfiker_withProtocol	0	128	of	257.499	255.611	264.07492	263.11491
Stuck1_2015_allcausemortality_Hilfiker_withProtocol	0	129	Bern	265.832	255.611	280.94864	263.11491
Stuck1_2015_allcausemortality_Hilfiker_withProtocol	0	130	,	280.94864	255.611	284.7278	263.11491
Stuck1_2015_allcausemortality_Hilfiker_withProtocol	0	131	Bern	286.469	255.611	301.58564	263.11491
Stuck1_2015_allcausemortality_Hilfiker_withProtocol	0	132	,	301.58564	255.611	305.3648	263.11491
Stuck1_2015_allcausemortality_Hilfiker_withProtocol	0	133	Switzerland	307.049	255.611	346.4982083333333	263.11491
Stuck1_2015_allcausemortality_Hilfiker_withProtocol	0	134	,	346.4982083333333	255.611	350.0845	263.11491
Stuck1_2015_allcausemortality_Hilfiker_withProtocol	0	135	4	351.835	255.611	356.25094	263.09091
Stuck1_2015_allcausemortality_Hilfiker_withProtocol	0	136	Research	359.771	255.611	393.7546	263.11491
Stuck1_2015_allcausemortality_Hilfiker_withProtocol	0	137	Department	395.431	255.611	436.6401	263.11491
Stuck1_2015_allcausemortality_Hilfiker_withProtocol	0	138	of	438.404	255.611	444.97992	263.11491
Stuck1_2015_allcausemortality_Hilfiker_withProtocol	0	139	Primary	446.737	255.611	473.8679	263.11491
Stuck1_2015_allcausemortality_Hilfiker_withProtocol	0	140	Care	475.651	255.611	492.8028	263.11491
Stuck1_2015_allcausemortality_Hilfiker_withProtocol	0	141	and	494.53	255.611	507.7778	263.11491
Stuck1_2015_allcausemortality_Hilfiker_withProtocol	0	142	Population	509.497	255.611	546.8517	263.11491
Stuck1_2015_allcausemortality_Hilfiker_withProtocol	0	143	Health	548.615	255.611	570.0913142857142	263.11491
Stuck1_2015_allcausemortality_Hilfiker_withProtocol	0	144	,	570.0913142857142	255.611	573.6707	263.11491
Stuck1_2015_allcausemortality_Hilfiker_withProtocol	0	145	University	200.012	265.588	234.8116	273.09191000000004
Stuck1_2015_allcausemortality_Hilfiker_withProtocol	0	146	College	236.466	265.588	263.3617	273.09191000000004
Stuck1_2015_allcausemortality_Hilfiker_withProtocol	0	147	London	265.096	265.588	289.65794285714287	273.09191000000004
Stuck1_2015_allcausemortality_Hilfiker_withProtocol	0	148	,	289.65794285714287	265.588	293.7516	273.09191000000004
Stuck1_2015_allcausemortality_Hilfiker_withProtocol	0	149	London	295.427	265.588	319.9889428571429	273.09191000000004
Stuck1_2015_allcausemortality_Hilfiker_withProtocol	0	150	,	319.9889428571429	265.588	324.0826	273.09191000000004
Stuck1_2015_allcausemortality_Hilfiker_withProtocol	0	151	United	325.757	265.588	348.6527	273.09191000000004
Stuck1_2015_allcausemortality_Hilfiker_withProtocol	0	152	Kingdom	350.362	265.588	379.64965	273.09191000000004
Stuck1_2015_allcausemortality_Hilfiker_withProtocol	0	153	,	379.64965	265.588	383.8336	273.09191000000004
Stuck1_2015_allcausemortality_Hilfiker_withProtocol	0	154	5	385.51	265.588	389.92594	273.06791000000004
Stuck1_2015_allcausemortality_Hilfiker_withProtocol	0	155	Department	393.447	265.588	434.6561	273.09191000000004
Stuck1_2015_allcausemortality_Hilfiker_withProtocol	0	156	of	436.363	265.588	442.93892	273.09191000000004
Stuck1_2015_allcausemortality_Hilfiker_withProtocol	0	157	Ageing	444.697	265.588	469.4327	273.09191000000004
Stuck1_2015_allcausemortality_Hilfiker_withProtocol	0	158	and	471.116	265.588	484.3638	273.09191000000004
Stuck1_2015_allcausemortality_Hilfiker_withProtocol	0	159	Health	486.083	265.588	507.5593142857143	273.09191000000004
Stuck1_2015_allcausemortality_Hilfiker_withProtocol	0	160	,	507.5593142857143	265.588	511.1387	273.09191000000004
Stuck1_2015_allcausemortality_Hilfiker_withProtocol	0	161	St	512.898	265.588	519.32992	273.09191000000004
Stuck1_2015_allcausemortality_Hilfiker_withProtocol	0	162	.	519.32992	265.588	522.54588	273.09191000000004
Stuck1_2015_allcausemortality_Hilfiker_withProtocol	0	163	Thomas	524.293	265.588	550.2791714285714	273.09191000000004
Stuck1_2015_allcausemortality_Hilfiker_withProtocol	0	164	'	550.2791714285714	265.588	554.6102	273.09191000000004
Stuck1_2015_allcausemortality_Hilfiker_withProtocol	0	165	Hospital	200.012	275.622	227.3894222222222	283.12591000000003
Stuck1_2015_allcausemortality_Hilfiker_withProtocol	0	166	,	227.3894222222222	275.622	230.8116	283.12591000000003
Stuck1_2015_allcausemortality_Hilfiker_withProtocol	0	167	London	232.497	275.622	257.0589428571429	283.12591000000003
Stuck1_2015_allcausemortality_Hilfiker_withProtocol	0	168	,	257.0589428571429	275.622	261.1526	283.12591000000003
Stuck1_2015_allcausemortality_Hilfiker_withProtocol	0	169	United	262.828	275.622	285.72369999999995	283.12591000000003
Stuck1_2015_allcausemortality_Hilfiker_withProtocol	0	170	Kingdom	287.432	275.622	316.71965	283.12591000000003
Stuck1_2015_allcausemortality_Hilfiker_withProtocol	0	171	,	316.71965	275.622	320.9036	283.12591000000003
Stuck1_2015_allcausemortality_Hilfiker_withProtocol	0	172	6	322.581	275.622	326.99694	283.10191000000003
Stuck1_2015_allcausemortality_Hilfiker_withProtocol	0	173	Clinical	330.518	275.622	356.06969999999995	283.12591000000003
Stuck1_2015_allcausemortality_Hilfiker_withProtocol	0	174	Age	357.787	275.622	371.9468	283.12591000000003
Stuck1_2015_allcausemortality_Hilfiker_withProtocol	0	175	Research	373.662	275.622	407.6456	283.12591000000003
Stuck1_2015_allcausemortality_Hilfiker_withProtocol	0	176	Unit	409.321	275.622	422.30004	283.12591000000003
Stuck1_2015_allcausemortality_Hilfiker_withProtocol	0	177	,	422.30004	275.622	425.5448	283.12591000000003
Stuck1_2015_allcausemortality_Hilfiker_withProtocol	0	178	King	427.293	275.622	441.67573333333337	283.12591000000003
Stuck1_2015_allcausemortality_Hilfiker_withProtocol	0	179	'	441.67573333333337	275.622	445.2714166666667	283.12591000000003
Stuck1_2015_allcausemortality_Hilfiker_withProtocol	0	180	s	445.27141666666665	275.622	448.8671	283.12591000000003
Stuck1_2015_allcausemortality_Hilfiker_withProtocol	0	181	College	450.649	275.622	477.5447	283.12591000000003
Stuck1_2015_allcausemortality_Hilfiker_withProtocol	0	182	London	479.223	275.622	503.7849428571429	283.12591000000003
Stuck1_2015_allcausemortality_Hilfiker_withProtocol	0	183	,	503.7849428571429	275.622	507.8786	283.12591000000003
Stuck1_2015_allcausemortality_Hilfiker_withProtocol	0	184	London	509.553	275.622	534.1149428571429	283.12591000000003
Stuck1_2015_allcausemortality_Hilfiker_withProtocol	0	185	,	534.1149428571429	275.622	538.2086	283.12591000000003
Stuck1_2015_allcausemortality_Hilfiker_withProtocol	0	186	United	539.884	275.622	562.7797	283.12591000000003
Stuck1_2015_allcausemortality_Hilfiker_withProtocol	0	187	Kingdom	200.012	285.601	229.29965	293.10491
Stuck1_2015_allcausemortality_Hilfiker_withProtocol	0	188	,	229.29965	285.601	233.4836	293.10491
Stuck1_2015_allcausemortality_Hilfiker_withProtocol	0	189	7	235.161	285.601	239.57694	293.08091
Stuck1_2015_allcausemortality_Hilfiker_withProtocol	0	190	University	243.098	285.601	277.8976	293.10491
Stuck1_2015_allcausemortality_Hilfiker_withProtocol	0	191	of	279.552	285.601	286.12792	293.10491
Stuck1_2015_allcausemortality_Hilfiker_withProtocol	0	192	California	287.885	285.601	320.1020909090909	293.10491
Stuck1_2015_allcausemortality_Hilfiker_withProtocol	0	193	,	320.1020909090909	285.601	323.3238	293.10491
Stuck1_2015_allcausemortality_Hilfiker_withProtocol	0	194	Los	325.133	285.601	337.9648	293.10491
Stuck1_2015_allcausemortality_Hilfiker_withProtocol	0	195	Angeles	339.646	285.601	366.67965	293.10491
Stuck1_2015_allcausemortality_Hilfiker_withProtocol	0	196	,	366.67965	285.601	370.5416	293.10491
Stuck1_2015_allcausemortality_Hilfiker_withProtocol	0	197	California	372.245	285.601	404.5500909090909	293.10491
Stuck1_2015_allcausemortality_Hilfiker_withProtocol	0	198	,	404.5500909090909	285.601	407.7806	293.10491
Stuck1_2015_allcausemortality_Hilfiker_withProtocol	0	199	United	409.492	285.601	432.3877	293.10491
Stuck1_2015_allcausemortality_Hilfiker_withProtocol	0	200	States	434.097	285.601	456.5767	293.10491
Stuck1_2015_allcausemortality_Hilfiker_withProtocol	0	201	of	458.248	285.601	464.82392	293.10491
Stuck1_2015_allcausemortality_Hilfiker_withProtocol	0	202	America	466.581	285.601	493.89465	293.10491
Stuck1_2015_allcausemortality_Hilfiker_withProtocol	0	203	,	493.89465	285.601	497.7966	293.10491
Stuck1_2015_allcausemortality_Hilfiker_withProtocol	0	204	8	499.518	285.601	503.93394	293.08091
Stuck1_2015_allcausemortality_Hilfiker_withProtocol	0	205	Langley	507.398	285.601	535.2217	293.10491
Stuck1_2015_allcausemortality_Hilfiker_withProtocol	0	206	Research	536.935	285.601	570.9186	293.10491
Stuck1_2015_allcausemortality_Hilfiker_withProtocol	0	207	Institute	200.011	295.635	226.75216	303.13891
Stuck1_2015_allcausemortality_Hilfiker_withProtocol	0	208	,	226.75216	295.635	229.7234	303.13891
Stuck1_2015_allcausemortality_Hilfiker_withProtocol	0	209	Los	231.475	295.635	244.3068	303.13891
Stuck1_2015_allcausemortality_Hilfiker_withProtocol	0	210	Angeles	246.046	295.635	273.07965	303.13891
Stuck1_2015_allcausemortality_Hilfiker_withProtocol	0	211	,	273.07965	295.635	276.9416	303.13891
Stuck1_2015_allcausemortality_Hilfiker_withProtocol	0	212	California	278.644	295.635	310.86109090909093	303.13891
Stuck1_2015_allcausemortality_Hilfiker_withProtocol	0	213	,	310.86109090909093	295.635	314.0828	303.13891
Stuck1_2015_allcausemortality_Hilfiker_withProtocol	0	214	United	315.835	295.635	338.7307	303.13891
Stuck1_2015_allcausemortality_Hilfiker_withProtocol	0	215	States	340.44	295.635	362.9197	303.13891
Stuck1_2015_allcausemortality_Hilfiker_withProtocol	0	216	of	364.647	295.635	371.22292	303.13891
Stuck1_2015_allcausemortality_Hilfiker_withProtocol	0	217	America	372.981	295.635	402.0366	303.13891
Stuck1_2015_allcausemortality_Hilfiker_withProtocol	0	218		200.011	315.335	202.21897	323.3349
Stuck1_2015_allcausemortality_Hilfiker_withProtocol	0	219	‡	202.21897	315.335	204.42694	323.3349
Stuck1_2015_allcausemortality_Hilfiker_withProtocol	0	220	These	206.134	315.591	228.2137	323.09491
Stuck1_2015_allcausemortality_Hilfiker_withProtocol	0	221	authors	229.945	315.591	256.3447	323.09491
Stuck1_2015_allcausemortality_Hilfiker_withProtocol	0	222	are	258.008	315.591	269.4159	323.09491
Stuck1_2015_allcausemortality_Hilfiker_withProtocol	0	223	joint	271.16	315.591	285.63980000000004	323.09491
Stuck1_2015_allcausemortality_Hilfiker_withProtocol	0	224	senior	287.375	315.591	308.9427	323.09491
Stuck1_2015_allcausemortality_Hilfiker_withProtocol	0	225	authors	310.675	315.591	337.0747	323.09491
Stuck1_2015_allcausemortality_Hilfiker_withProtocol	0	226	on	338.738	315.591	347.56989	323.09491
Stuck1_2015_allcausemortality_Hilfiker_withProtocol	0	227	this	349.339	315.591	361.6588	323.09491
Stuck1_2015_allcausemortality_Hilfiker_withProtocol	0	228	work	363.342	315.591	378.45864	323.09491
Stuck1_2015_allcausemortality_Hilfiker_withProtocol	0	229	.	378.45864	315.591	382.2378	323.09491
Stuck1_2015_allcausemortality_Hilfiker_withProtocol	0	230	*	200.011	325.369	204.42694	333.36890000000005
Stuck1_2015_allcausemortality_Hilfiker_withProtocol	0	231	andreas	206.134	325.625	232.91946818181816	333.12891
Stuck1_2015_allcausemortality_Hilfiker_withProtocol	0	232	.	232.91946818181816	325.625	236.74596363636363	333.12891
Stuck1_2015_allcausemortality_Hilfiker_withProtocol	0	233	stuck@insel	236.74596363636363	325.625	278.83741363636364	333.12891
Stuck1_2015_allcausemortality_Hilfiker_withProtocol	0	234	.	278.83741363636364	325.625	282.6639090909091	333.12891
Stuck1_2015_allcausemortality_Hilfiker_withProtocol	0	235	ch	282.6639090909091	325.625	290.31690000000003	333.12891
Stuck1_2015_allcausemortality_Hilfiker_withProtocol	0	236	Abstract	200.012	362.356	255.6277	376.8999
Stuck1_2015_allcausemortality_Hilfiker_withProtocol	0	237	Background	200.012	400.896	266.4699	411.6484
Stuck1_2015_allcausemortality_Hilfiker_withProtocol	0	238	Potentially	200.012	419.34	243.5134	428.251
Stuck1_2015_allcausemortality_Hilfiker_withProtocol	0	239	avoidable	245.593	419.34	286.0165	428.251
Stuck1_2015_allcausemortality_Hilfiker_withProtocol	0	240	risk	288.114	419.34	302.744	428.251
Stuck1_2015_allcausemortality_Hilfiker_withProtocol	0	241	factors	304.894	419.34	333.071	428.251
Stuck1_2015_allcausemortality_Hilfiker_withProtocol	0	242	continue	335.225	419.34	370.9127	428.251
Stuck1_2015_allcausemortality_Hilfiker_withProtocol	0	243	to	372.982	419.34	380.79100000000005	428.251
Stuck1_2015_allcausemortality_Hilfiker_withProtocol	0	244	cause	382.903	419.34	408.135	428.251
Stuck1_2015_allcausemortality_Hilfiker_withProtocol	0	245	unnecessary	410.286	419.34	463.8746	428.251
Stuck1_2015_allcausemortality_Hilfiker_withProtocol	0	246	disability	465.958	419.34	502.1065	428.251
Stuck1_2015_allcausemortality_Hilfiker_withProtocol	0	247	and	504.226	419.34	519.958	428.251
Stuck1_2015_allcausemortality_Hilfiker_withProtocol	0	248	premature	522.084	419.34	564.8843999999999	428.251
Stuck1_2015_allcausemortality_Hilfiker_withProtocol	0	249	death	200.012	433.343	223.553	442.254
Stuck1_2015_allcausemortality_Hilfiker_withProtocol	0	250	in	225.695	433.343	233.01	442.254
Stuck1_2015_allcausemortality_Hilfiker_withProtocol	0	251	older	235.105	433.343	255.967	442.254
Stuck1_2015_allcausemortality_Hilfiker_withProtocol	0	252	people	258.123	433.343	284.571	442.254
Stuck1_2015_allcausemortality_Hilfiker_withProtocol	0	253	.	284.571	433.343	288.979	442.254
Stuck1_2015_allcausemortality_Hilfiker_withProtocol	0	254	Health	291.118	433.343	318.307	442.254
Stuck1_2015_allcausemortality_Hilfiker_withProtocol	0	255	risk	320.486	433.343	335.116	442.254
Stuck1_2015_allcausemortality_Hilfiker_withProtocol	0	256	assessment	337.211	433.343	387.6532	442.254
Stuck1_2015_allcausemortality_Hilfiker_withProtocol	0	257	(	389.765	433.343	394.5403333333333	442.254
Stuck1_2015_allcausemortality_Hilfiker_withProtocol	0	258	HRA	394.5403333333333	433.343	408.8663333333333	442.254
Stuck1_2015_allcausemortality_Hilfiker_withProtocol	0	259	)	408.8663333333333	433.343	413.64166666666665	442.254
Stuck1_2015_allcausemortality_Hilfiker_withProtocol	0	260	,	413.64166666666665	433.343	418.417	442.254
Stuck1_2015_allcausemortality_Hilfiker_withProtocol	0	261	a	420.605	433.343	425.8490000000001	442.254
Stuck1_2015_allcausemortality_Hilfiker_withProtocol	0	262	method	427.918	433.343	459.3545	442.254
Stuck1_2015_allcausemortality_Hilfiker_withProtocol	0	263	successfully	461.424	433.343	512.4286	442.254
Stuck1_2015_allcausemortality_Hilfiker_withProtocol	0	264	used	514.602	433.343	535.084	442.254
Stuck1_2015_allcausemortality_Hilfiker_withProtocol	0	265	in	537.166	433.343	544.4810000000001	442.254
Stuck1_2015_allcausemortality_Hilfiker_withProtocol	0	266	work	546.576	433.343	564.9764	442.254
Stuck1_2015_allcausemortality_Hilfiker_withProtocol	0	267	-	564.9764	433.343	569.5765	442.254
Stuck1_2015_allcausemortality_Hilfiker_withProtocol	0	268	ing	200.012	447.346	213.44771428571428	456.257
Stuck1_2015_allcausemortality_Hilfiker_withProtocol	0	269	-	213.44771428571428	447.346	217.9262857142857	456.257
Stuck1_2015_allcausemortality_Hilfiker_withProtocol	0	270	age	217.9262857142857	447.346	231.362	456.257
Stuck1_2015_allcausemortality_Hilfiker_withProtocol	0	271	populations	233.518	447.346	280.109325	456.257
Stuck1_2015_allcausemortality_Hilfiker_withProtocol	0	272	,	280.109325	447.346	284.3449	456.257
Stuck1_2015_allcausemortality_Hilfiker_withProtocol	0	273	is	286.469	447.346	293.29	456.257
Stuck1_2015_allcausemortality_Hilfiker_withProtocol	0	274	a	295.37	447.346	300.61400000000003	456.257
Stuck1_2015_allcausemortality_Hilfiker_withProtocol	0	275	promising	302.74	447.346	343.476	456.257
Stuck1_2015_allcausemortality_Hilfiker_withProtocol	0	276	method	345.656	447.346	377.006	456.257
Stuck1_2015_allcausemortality_Hilfiker_withProtocol	0	277	for	379.162	447.346	390.03	456.257
Stuck1_2015_allcausemortality_Hilfiker_withProtocol	0	278	cost	392.144	447.346	407.9910857142857	456.257
Stuck1_2015_allcausemortality_Hilfiker_withProtocol	0	279	-	407.9910857142857	447.346	411.9528571428571	456.257
Stuck1_2015_allcausemortality_Hilfiker_withProtocol	0	280	effective	411.9528571428572	447.346	447.6088	456.257
Stuck1_2015_allcausemortality_Hilfiker_withProtocol	0	281	health	449.744	447.346	475.3560000000001	456.257
Stuck1_2015_allcausemortality_Hilfiker_withProtocol	0	282	promotion	477.467	447.346	519.2936	456.257
Stuck1_2015_allcausemortality_Hilfiker_withProtocol	0	283	and	521.404	447.346	537.136	456.257
Stuck1_2015_allcausemortality_Hilfiker_withProtocol	0	284	preven	539.262	447.346	566.6187428571428	456.257
Stuck1_2015_allcausemortality_Hilfiker_withProtocol	0	285	-	566.6187428571428	447.346	571.1782	456.257
Stuck1_2015_allcausemortality_Hilfiker_withProtocol	0	286	tive	200.012	461.349	214.642	470.26
Stuck1_2015_allcausemortality_Hilfiker_withProtocol	0	287	care	216.737	461.349	235.034	470.26
Stuck1_2015_allcausemortality_Hilfiker_withProtocol	0	288	in	237.203	461.349	244.518	470.26
Stuck1_2015_allcausemortality_Hilfiker_withProtocol	0	289	older	246.614	461.349	267.476	470.26
Stuck1_2015_allcausemortality_Hilfiker_withProtocol	0	290	individuals	269.631	461.349	312.40284999999994	470.26
Stuck1_2015_allcausemortality_Hilfiker_withProtocol	0	291	,	312.40284999999994	461.349	316.29119999999995	470.26
Stuck1_2015_allcausemortality_Hilfiker_withProtocol	0	292	but	318.387	461.349	331.44	470.26
Stuck1_2015_allcausemortality_Hilfiker_withProtocol	0	293	the	333.581	461.349	346.634	470.26
Stuck1_2015_allcausemortality_Hilfiker_withProtocol	0	294	long	348.718	461.349	366.2908888888889	470.26
Stuck1_2015_allcausemortality_Hilfiker_withProtocol	0	295	-	366.2908888888889	461.349	370.6841111111111	470.26
Stuck1_2015_allcausemortality_Hilfiker_withProtocol	0	296	term	370.6841111111111	461.349	388.257	470.26
Stuck1_2015_allcausemortality_Hilfiker_withProtocol	0	297	effects	390.444	461.349	418.2125	470.26
Stuck1_2015_allcausemortality_Hilfiker_withProtocol	0	298	of	420.32	461.349	428.129	470.26
Stuck1_2015_allcausemortality_Hilfiker_withProtocol	0	299	this	430.241	461.349	444.871	470.26
Stuck1_2015_allcausemortality_Hilfiker_withProtocol	0	300	approach	446.966	461.349	486.3274	470.26
Stuck1_2015_allcausemortality_Hilfiker_withProtocol	0	301	are	488.409	461.349	501.956	470.26
Stuck1_2015_allcausemortality_Hilfiker_withProtocol	0	302	unknown	504.113	461.349	539.4245	470.26
Stuck1_2015_allcausemortality_Hilfiker_withProtocol	0	303	.	539.4245	461.349	544.4689999999999	470.26
Stuck1_2015_allcausemortality_Hilfiker_withProtocol	0	304	The	546.633	461.349	562.859	470.26
Stuck1_2015_allcausemortality_Hilfiker_withProtocol	0	305	objective	200.012	475.352	237.195	484.263
Stuck1_2015_allcausemortality_Hilfiker_withProtocol	0	306	of	239.358	475.352	247.167	484.263
Stuck1_2015_allcausemortality_Hilfiker_withProtocol	0	307	this	249.279	475.352	263.909	484.263
Stuck1_2015_allcausemortality_Hilfiker_withProtocol	0	308	study	266.059	475.352	288.612	484.263
Stuck1_2015_allcausemortality_Hilfiker_withProtocol	0	309	was	290.72	475.352	307.535	484.263
Stuck1_2015_allcausemortality_Hilfiker_withProtocol	0	310	to	309.656	475.352	317.46500000000003	484.263
Stuck1_2015_allcausemortality_Hilfiker_withProtocol	0	311	evaluate	319.577	475.352	355.2505	484.263
Stuck1_2015_allcausemortality_Hilfiker_withProtocol	0	312	the	357.334	475.352	370.387	484.263
Stuck1_2015_allcausemortality_Hilfiker_withProtocol	0	313	effects	372.528	475.352	400.211	484.263
Stuck1_2015_allcausemortality_Hilfiker_withProtocol	0	314	of	402.348	475.352	410.157	484.263
Stuck1_2015_allcausemortality_Hilfiker_withProtocol	0	315	an	412.269	475.352	422.757	484.263
Stuck1_2015_allcausemortality_Hilfiker_withProtocol	0	316	innovative	424.855	475.352	467.3495	484.263
Stuck1_2015_allcausemortality_Hilfiker_withProtocol	0	317	approach	469.472	475.352	508.8334	484.263
Stuck1_2015_allcausemortality_Hilfiker_withProtocol	0	318	to	510.915	475.352	518.724	484.263
Stuck1_2015_allcausemortality_Hilfiker_withProtocol	0	319	HRA	520.836	475.352	540.8050000000001	484.263
Stuck1_2015_allcausemortality_Hilfiker_withProtocol	0	320	and	542.946	475.352	558.678	484.263
Stuck1_2015_allcausemortality_Hilfiker_withProtocol	0	321	counselling	200.012	489.355	247.2669	498.266
Stuck1_2015_allcausemortality_Hilfiker_withProtocol	0	322	in	249.392	489.355	256.707	498.266
Stuck1_2015_allcausemortality_Hilfiker_withProtocol	0	323	older	258.802	489.355	279.66400000000004	498.266
Stuck1_2015_allcausemortality_Hilfiker_withProtocol	0	324	individuals	281.763	489.355	325.8506	498.266
Stuck1_2015_allcausemortality_Hilfiker_withProtocol	0	325	for	327.968	489.355	338.836	498.266
Stuck1_2015_allcausemortality_Hilfiker_withProtocol	0	326	health	340.951	489.355	366.6609	498.266
Stuck1_2015_allcausemortality_Hilfiker_withProtocol	0	327	behaviours	368.73	489.355	413.0285454545455	498.266
Stuck1_2015_allcausemortality_Hilfiker_withProtocol	0	328	,	413.0285454545455	489.355	417.4584	498.266
Stuck1_2015_allcausemortality_Hilfiker_withProtocol	0	329	preventive	419.583	489.355	463.0693	498.266
Stuck1_2015_allcausemortality_Hilfiker_withProtocol	0	330	care	465.164	489.355	481.91064	498.266
Stuck1_2015_allcausemortality_Hilfiker_withProtocol	0	331	,	481.91064	489.355	486.0973	498.266
Stuck1_2015_allcausemortality_Hilfiker_withProtocol	0	332	and	488.181	489.355	503.913	498.266
Stuck1_2015_allcausemortality_Hilfiker_withProtocol	0	333	long	506.039	489.355	523.6118888888889	498.266
Stuck1_2015_allcausemortality_Hilfiker_withProtocol	0	334	-	523.6118888888889	489.355	528.0051111111111	498.266
Stuck1_2015_allcausemortality_Hilfiker_withProtocol	0	335	term	528.0051111111111	489.355	545.578	498.266
Stuck1_2015_allcausemortality_Hilfiker_withProtocol	0	336	survival	200.012	503.358	230.6822222222222	512.269
Stuck1_2015_allcausemortality_Hilfiker_withProtocol	0	337	.	230.6822222222222	503.358	234.516	512.269
Stuck1_2015_allcausemortality_Hilfiker_withProtocol	0	338	Methods	200.012	529.759	246.7016	540.5114
Stuck1_2015_allcausemortality_Hilfiker_withProtocol	0	339	and	249.222	529.759	269.4618	540.5114
Stuck1_2015_allcausemortality_Hilfiker_withProtocol	0	340	Findings	272.012	529.759	319.2996	540.5114
Stuck1_2015_allcausemortality_Hilfiker_withProtocol	0	341	This	200.012	548.203	217.815	557.1139999999999
Stuck1_2015_allcausemortality_Hilfiker_withProtocol	0	342	study	219.912	548.203	242.465	557.1139999999999
Stuck1_2015_allcausemortality_Hilfiker_withProtocol	0	343	was	244.63	548.203	261.445	557.1139999999999
Stuck1_2015_allcausemortality_Hilfiker_withProtocol	0	344	a	263.566	548.203	268.80999999999995	557.1139999999999
Stuck1_2015_allcausemortality_Hilfiker_withProtocol	0	345	pragmatic	270.879	548.203	310.37316000000004	557.1139999999999
Stuck1_2015_allcausemortality_Hilfiker_withProtocol	0	346	,	310.37316000000004	548.203	314.76140000000004	557.1139999999999
Stuck1_2015_allcausemortality_Hilfiker_withProtocol	0	347	single	316.913	548.203	341.7825384615385	557.1139999999999
Stuck1_2015_allcausemortality_Hilfiker_withProtocol	0	348	-	341.7825384615385	548.203	345.9274615384616	557.1139999999999
Stuck1_2015_allcausemortality_Hilfiker_withProtocol	0	349	centre	345.9274615384616	548.203	370.797	557.1139999999999
Stuck1_2015_allcausemortality_Hilfiker_withProtocol	0	350	randomised	372.925	548.203	422.078	557.1139999999999
Stuck1_2015_allcausemortality_Hilfiker_withProtocol	0	351	controlled	424.232	548.203	465.0374000000001	557.1139999999999
Stuck1_2015_allcausemortality_Hilfiker_withProtocol	0	352	clinical	467.15	548.203	495.5265	557.1139999999999
Stuck1_2015_allcausemortality_Hilfiker_withProtocol	0	353	trial	497.593	548.203	512.6030000000001	557.1139999999999
Stuck1_2015_allcausemortality_Hilfiker_withProtocol	0	354	in	514.771	548.203	522.086	557.1139999999999
Stuck1_2015_allcausemortality_Hilfiker_withProtocol	0	355	community	524.182	548.203	567.96142	557.1139999999999
Stuck1_2015_allcausemortality_Hilfiker_withProtocol	0	356	-	567.96142	548.203	572.8258	557.1139999999999
Stuck1_2015_allcausemortality_Hilfiker_withProtocol	0	357	dwelling	200.012	562.206	234.022	571.117
Stuck1_2015_allcausemortality_Hilfiker_withProtocol	0	358	individuals	236.183	562.206	280.2792	571.117
Stuck1_2015_allcausemortality_Hilfiker_withProtocol	0	359	aged	282.387	562.206	303.363	571.117
Stuck1_2015_allcausemortality_Hilfiker_withProtocol	0	360	65	305.461	562.206	315.949	571.117
Stuck1_2015_allcausemortality_Hilfiker_withProtocol	0	361	y	318.046	562.206	322.796	571.117
Stuck1_2015_allcausemortality_Hilfiker_withProtocol	0	362	or	324.906	562.206	333.209	571.117
Stuck1_2015_allcausemortality_Hilfiker_withProtocol	0	363	older	335.338	562.206	356.20000000000005	571.117
Stuck1_2015_allcausemortality_Hilfiker_withProtocol	0	364	registered	358.356	562.206	400.08	571.117
Stuck1_2015_allcausemortality_Hilfiker_withProtocol	0	365	with	402.236	562.206	418.937	571.117
Stuck1_2015_allcausemortality_Hilfiker_withProtocol	0	366	one	421.115	562.206	436.847	571.117
Stuck1_2015_allcausemortality_Hilfiker_withProtocol	0	367	of	438.917	562.206	446.726	571.117
Stuck1_2015_allcausemortality_Hilfiker_withProtocol	0	368	19	448.837	562.206	459.325	571.117
Stuck1_2015_allcausemortality_Hilfiker_withProtocol	0	369	primary	461.48	562.206	492.716	571.117
Stuck1_2015_allcausemortality_Hilfiker_withProtocol	0	370	care	494.873	562.206	513.17	571.117
Stuck1_2015_allcausemortality_Hilfiker_withProtocol	0	371	physician	515.282	562.206	554.7403	571.117
Stuck1_2015_allcausemortality_Hilfiker_withProtocol	0	372	(	200.012	576.152	205.1306	585.063
Stuck1_2015_allcausemortality_Hilfiker_withProtocol	0	373	PCP	205.1306	576.152	220.4864	585.063
Stuck1_2015_allcausemortality_Hilfiker_withProtocol	0	374	)	220.4864	576.152	225.605	585.063
Stuck1_2015_allcausemortality_Hilfiker_withProtocol	0	375	practices	227.735	576.152	265.4832	585.063
Stuck1_2015_allcausemortality_Hilfiker_withProtocol	0	376	in	267.591	576.152	274.906	585.063
Stuck1_2015_allcausemortality_Hilfiker_withProtocol	0	377	a	277.058	576.152	282.302	585.063
Stuck1_2015_allcausemortality_Hilfiker_withProtocol	0	378	mixed	284.372	576.152	309.49	585.063
Stuck1_2015_allcausemortality_Hilfiker_withProtocol	0	379	rural	311.641	576.152	330.31800000000004	585.063
Stuck1_2015_allcausemortality_Hilfiker_withProtocol	0	380	and	332.447	576.152	348.179	585.063
Stuck1_2015_allcausemortality_Hilfiker_withProtocol	0	381	urban	350.305	576.152	374.34	585.063
Stuck1_2015_allcausemortality_Hilfiker_withProtocol	0	382	area	376.498	576.152	395.289	585.063
Stuck1_2015_allcausemortality_Hilfiker_withProtocol	0	383	in	397.418	576.152	404.733	585.063
Stuck1_2015_allcausemortality_Hilfiker_withProtocol	0	384	Switzerland	406.828	576.152	453.8452083333333	585.063
Stuck1_2015_allcausemortality_Hilfiker_withProtocol	0	385	.	453.8452083333333	576.152	458.1195	585.063
Stuck1_2015_allcausemortality_Hilfiker_withProtocol	0	386	From	460.234	576.152	482.16	585.063
Stuck1_2015_allcausemortality_Hilfiker_withProtocol	0	387	November	484.272	576.152	527.687	585.063
Stuck1_2015_allcausemortality_Hilfiker_withProtocol	0	388	2000	529.853	576.152	550.829	585.063
Stuck1_2015_allcausemortality_Hilfiker_withProtocol	0	389	to	552.983	576.152	560.7919999999999	585.063
Stuck1_2015_allcausemortality_Hilfiker_withProtocol	0	390	January	200.012	590.155	233.6192	599.0659999999999
Stuck1_2015_allcausemortality_Hilfiker_withProtocol	0	391	2002	235.673	590.155	254.5058	599.0659999999999
Stuck1_2015_allcausemortality_Hilfiker_withProtocol	0	392	,	254.5058	590.155	259.214	599.0659999999999
Stuck1_2015_allcausemortality_Hilfiker_withProtocol	0	393	874	261.355	590.155	277.087	599.0659999999999
Stuck1_2015_allcausemortality_Hilfiker_withProtocol	0	394	participants	279.213	590.155	327.34860000000003	599.0659999999999
Stuck1_2015_allcausemortality_Hilfiker_withProtocol	0	395	were	329.5	590.155	349.868	599.0659999999999
Stuck1_2015_allcausemortality_Hilfiker_withProtocol	0	396	randomly	352.008	590.155	390.673	599.0659999999999
Stuck1_2015_allcausemortality_Hilfiker_withProtocol	0	397	allocated	392.826	590.155	430.503	599.0659999999999
Stuck1_2015_allcausemortality_Hilfiker_withProtocol	0	398	to	432.682	590.155	440.491	599.0659999999999
Stuck1_2015_allcausemortality_Hilfiker_withProtocol	0	399	the	442.603	590.155	455.656	599.0659999999999
Stuck1_2015_allcausemortality_Hilfiker_withProtocol	0	400	intervention	457.74	590.155	506.3696	599.0659999999999
Stuck1_2015_allcausemortality_Hilfiker_withProtocol	0	401	and	508.537	590.155	524.269	599.0659999999999
Stuck1_2015_allcausemortality_Hilfiker_withProtocol	0	402	1	526.395	590.155	531.1032	599.0659999999999
Stuck1_2015_allcausemortality_Hilfiker_withProtocol	0	403	,	531.1032	590.155	535.8114	599.0659999999999
Stuck1_2015_allcausemortality_Hilfiker_withProtocol	0	404	410	535.8113999999999	590.155	549.9359999999999	599.0659999999999
Stuck1_2015_allcausemortality_Hilfiker_withProtocol	0	405	to	552.021	590.155	559.8299999999999	599.0659999999999
Stuck1_2015_allcausemortality_Hilfiker_withProtocol	0	406	usual	200.012	604.158	222.565	613.069
Stuck1_2015_allcausemortality_Hilfiker_withProtocol	0	407	care	224.674	604.158	241.42056	613.069
Stuck1_2015_allcausemortality_Hilfiker_withProtocol	0	408	.	241.42056	604.158	245.6072	613.069
Stuck1_2015_allcausemortality_Hilfiker_withProtocol	0	409	The	247.69	604.158	263.916	613.069
Stuck1_2015_allcausemortality_Hilfiker_withProtocol	0	410	intervention	266.058	604.158	314.603	613.069
Stuck1_2015_allcausemortality_Hilfiker_withProtocol	0	411	consisted	316.799	604.158	356.7389	613.069
Stuck1_2015_allcausemortality_Hilfiker_withProtocol	0	412	of	358.808	604.158	366.617	613.069
Stuck1_2015_allcausemortality_Hilfiker_withProtocol	0	413	HRA	368.729	604.158	388.698	613.069
Stuck1_2015_allcausemortality_Hilfiker_withProtocol	0	414	based	390.839	604.158	416.565	613.069
Stuck1_2015_allcausemortality_Hilfiker_withProtocol	0	415	on	418.732	604.158	429.22	613.069
Stuck1_2015_allcausemortality_Hilfiker_withProtocol	0	416	self	431.318	604.158	448.1618352941176	613.069
Stuck1_2015_allcausemortality_Hilfiker_withProtocol	0	417	-	448.1618352941176	604.158	452.3727941176471	613.069
Stuck1_2015_allcausemortality_Hilfiker_withProtocol	0	418	administered	452.3727941176471	604.158	502.9043	613.069
Stuck1_2015_allcausemortality_Hilfiker_withProtocol	0	419	questionnaires	505.076	604.158	566.3767	613.069
Stuck1_2015_allcausemortality_Hilfiker_withProtocol	0	420	and	200.012	618.161	215.744	627.0719999999999
Stuck1_2015_allcausemortality_Hilfiker_withProtocol	0	421	individualised	217.871	618.161	274.52520000000004	627.0719999999999
Stuck1_2015_allcausemortality_Hilfiker_withProtocol	0	422	computer	276.604	618.161	314.2658222222222	627.0719999999999
Stuck1_2015_allcausemortality_Hilfiker_withProtocol	0	423	-	314.2658222222222	618.161	318.97355	627.0719999999999
Stuck1_2015_allcausemortality_Hilfiker_withProtocol	0	424	generated	318.97355	618.161	361.3431	627.0719999999999
Stuck1_2015_allcausemortality_Hilfiker_withProtocol	0	425	feedback	363.458	618.161	401.8143	627.0719999999999
Stuck1_2015_allcausemortality_Hilfiker_withProtocol	0	426	reports	403.88	618.161	431.720225	627.0719999999999
Stuck1_2015_allcausemortality_Hilfiker_withProtocol	0	427	,	431.720225	618.161	435.6974	627.0719999999999
Stuck1_2015_allcausemortality_Hilfiker_withProtocol	0	428	combined	437.781	618.161	478.7146	627.0719999999999
Stuck1_2015_allcausemortality_Hilfiker_withProtocol	0	429	with	480.812	618.161	497.513	627.0719999999999
Stuck1_2015_allcausemortality_Hilfiker_withProtocol	0	430	nurse	499.69	618.161	523.231	627.0719999999999
Stuck1_2015_allcausemortality_Hilfiker_withProtocol	0	431	and	525.372	618.161	541.1039999999999	627.0719999999999
Stuck1_2015_allcausemortality_Hilfiker_withProtocol	0	432	PCP	543.174	618.161	562.649	627.0719999999999
Stuck1_2015_allcausemortality_Hilfiker_withProtocol	0	433	counselling	200.012	632.164	247.2669	641.0749999999999
Stuck1_2015_allcausemortality_Hilfiker_withProtocol	0	434	over	249.392	632.164	267.689	641.0749999999999
Stuck1_2015_allcausemortality_Hilfiker_withProtocol	0	435	a	269.801	632.164	275.045	641.0749999999999
Stuck1_2015_allcausemortality_Hilfiker_withProtocol	0	436	2	277.115	632.164	281.466	641.0749999999999
Stuck1_2015_allcausemortality_Hilfiker_withProtocol	0	437	-	281.466	632.164	285.817	641.0749999999999
Stuck1_2015_allcausemortality_Hilfiker_withProtocol	0	438	y	285.817	632.164	290.168	641.0749999999999
Stuck1_2015_allcausemortality_Hilfiker_withProtocol	0	439	period	292.308	632.164	316.88314285714284	641.0749999999999
Stuck1_2015_allcausemortality_Hilfiker_withProtocol	0	440	.	316.88314285714284	632.164	320.979	641.0749999999999
Stuck1_2015_allcausemortality_Hilfiker_withProtocol	0	441	Primary	323.149	632.164	355.468	641.0749999999999
Stuck1_2015_allcausemortality_Hilfiker_withProtocol	0	442	outcomes	357.618	632.164	398.5516	641.0749999999999
Stuck1_2015_allcausemortality_Hilfiker_withProtocol	0	443	were	400.649	632.164	421.017	641.0749999999999
Stuck1_2015_allcausemortality_Hilfiker_withProtocol	0	444	health	423.156	632.164	448.768	641.0749999999999
Stuck1_2015_allcausemortality_Hilfiker_withProtocol	0	445	behaviours	450.936	632.164	497.1288	641.0749999999999
Stuck1_2015_allcausemortality_Hilfiker_withProtocol	0	446	and	499.182	632.164	514.914	641.0749999999999
Stuck1_2015_allcausemortality_Hilfiker_withProtocol	0	447	preventive	517.04	632.164	560.5263	641.0749999999999
Stuck1_2015_allcausemortality_Hilfiker_withProtocol	0	448	care	200.012	646.167	218.309	655.078
Stuck1_2015_allcausemortality_Hilfiker_withProtocol	0	449	use	220.422	646.167	235.66	655.078
Stuck1_2015_allcausemortality_Hilfiker_withProtocol	0	450	at	237.77	646.167	245.579	655.078
Stuck1_2015_allcausemortality_Hilfiker_withProtocol	0	451	2	247.691	646.167	252.935	655.078
Stuck1_2015_allcausemortality_Hilfiker_withProtocol	0	452	y	255.061	646.167	259.81100000000004	655.078
Stuck1_2015_allcausemortality_Hilfiker_withProtocol	0	453	and	261.864	646.167	277.596	655.078
Stuck1_2015_allcausemortality_Hilfiker_withProtocol	0	454	all	279.722	646.167	292.3092	655.078
Stuck1_2015_allcausemortality_Hilfiker_withProtocol	0	455	-	292.3092	646.167	296.5049333333333	655.078
Stuck1_2015_allcausemortality_Hilfiker_withProtocol	0	456	cause	296.5049333333333	646.167	317.4836	655.078
Stuck1_2015_allcausemortality_Hilfiker_withProtocol	0	457	mortality	319.578	646.167	355.0444	655.078
Stuck1_2015_allcausemortality_Hilfiker_withProtocol	0	458	at	357.165	646.167	364.9740000000001	655.078
Stuck1_2015_allcausemortality_Hilfiker_withProtocol	0	459	8	367.086	646.167	372.33	655.078
Stuck1_2015_allcausemortality_Hilfiker_withProtocol	0	460	y	374.399	646.167	378.0565	655.078
Stuck1_2015_allcausemortality_Hilfiker_withProtocol	0	461	.	378.0565	646.167	381.71400000000006	655.078
Stuck1_2015_allcausemortality_Hilfiker_withProtocol	0	462	At	383.867	646.167	392.759	655.078
Stuck1_2015_allcausemortality_Hilfiker_withProtocol	0	463	baseline	394.865	646.167	428.35566666666665	655.078
Stuck1_2015_allcausemortality_Hilfiker_withProtocol	0	464	,	428.35566666666665	646.167	432.542	655.078
Stuck1_2015_allcausemortality_Hilfiker_withProtocol	0	465	participants	434.72	646.167	482.771	655.078
Stuck1_2015_allcausemortality_Hilfiker_withProtocol	0	466	in	484.951	646.167	492.266	655.078
Stuck1_2015_allcausemortality_Hilfiker_withProtocol	0	467	the	494.361	646.167	507.4853	655.078
Stuck1_2015_allcausemortality_Hilfiker_withProtocol	0	468	intervention	509.555	646.167	558.1846	655.078
Stuck1_2015_allcausemortality_Hilfiker_withProtocol	0	469	group	200.012	660.17	224.047	669.0809999999999
Stuck1_2015_allcausemortality_Hilfiker_withProtocol	0	470	had	226.148	660.17	241.88	669.0809999999999
Stuck1_2015_allcausemortality_Hilfiker_withProtocol	0	471	a	244.006	660.17	249.25	669.0809999999999
Stuck1_2015_allcausemortality_Hilfiker_withProtocol	0	472	mean	251.376	660.17	274.91700000000003	669.0809999999999
Stuck1_2015_allcausemortality_Hilfiker_withProtocol	0	473	±	277.058	659.866	282.1975	669.366
Stuck1_2015_allcausemortality_Hilfiker_withProtocol	0	474	standard	284.315	660.17	320.909	669.0809999999999
Stuck1_2015_allcausemortality_Hilfiker_withProtocol	0	475	deviation	323.036	660.17	360.7805	669.0809999999999
Stuck1_2015_allcausemortality_Hilfiker_withProtocol	0	476	of	362.891	660.17	370.7000000000001	669.0809999999999
Stuck1_2015_allcausemortality_Hilfiker_withProtocol	0	477	6	372.812	660.17	377.163	669.0809999999999
Stuck1_2015_allcausemortality_Hilfiker_withProtocol	0	478	.	377.163	660.17	381.514	669.0809999999999
Stuck1_2015_allcausemortality_Hilfiker_withProtocol	0	479	9	381.514	660.17	385.865	669.0809999999999
Stuck1_2015_allcausemortality_Hilfiker_withProtocol	0	480	±	388.005	659.866	393.1445	669.366
Stuck1_2015_allcausemortality_Hilfiker_withProtocol	0	481	3	395.262	660.17	399.613	669.0809999999999
Stuck1_2015_allcausemortality_Hilfiker_withProtocol	0	482	.	399.613	660.17	403.964	669.0809999999999
Stuck1_2015_allcausemortality_Hilfiker_withProtocol	0	483	7	403.964	660.17	408.315	669.0809999999999
Stuck1_2015_allcausemortality_Hilfiker_withProtocol	0	484	risk	410.4	660.17	425.03	669.0809999999999
Stuck1_2015_allcausemortality_Hilfiker_withProtocol	0	485	factors	427.18	660.17	455.357	669.0809999999999
Stuck1_2015_allcausemortality_Hilfiker_withProtocol	0	486	(	457.511	660.17	461.5447	669.0809999999999
Stuck1_2015_allcausemortality_Hilfiker_withProtocol	0	487	including	461.5447	660.17	497.84800000000007	669.0809999999999
Stuck1_2015_allcausemortality_Hilfiker_withProtocol	0	488	unfavourable	499.917	660.17	554.3852999999999	669.0809999999999
Stuck1_2015_allcausemortality_Hilfiker_withProtocol	0	489	health	200.012	674.173	225.624	683.084
Stuck1_2015_allcausemortality_Hilfiker_withProtocol	0	490	behaviours	227.735	674.173	272.03354545454545	683.084
Stuck1_2015_allcausemortality_Hilfiker_withProtocol	0	491	,	272.03354545454545	674.173	276.4634	683.084
Stuck1_2015_allcausemortality_Hilfiker_withProtocol	0	492	health	278.589	674.173	304.2989	683.084
Stuck1_2015_allcausemortality_Hilfiker_withProtocol	0	493	and	306.368	674.173	322.1	683.084
Stuck1_2015_allcausemortality_Hilfiker_withProtocol	0	494	functional	324.226	674.173	364.5649	683.084
Stuck1_2015_allcausemortality_Hilfiker_withProtocol	0	495	impairments	366.632	674.173	415.9385833333333	683.084
Stuck1_2015_allcausemortality_Hilfiker_withProtocol	0	496	,	415.9385833333333	674.173	420.421	683.084
Stuck1_2015_allcausemortality_Hilfiker_withProtocol	0	497	and	422.532	674.173	438.264	683.084
Stuck1_2015_allcausemortality_Hilfiker_withProtocol	0	498	social	440.39	674.173	464.52	683.084
Stuck1_2015_allcausemortality_Hilfiker_withProtocol	0	499	risk	466.696	674.173	481.326	683.084
Stuck1_2015_allcausemortality_Hilfiker_withProtocol	0	500	factors	483.42	674.173	510.8396125	683.084
Stuck1_2015_allcausemortality_Hilfiker_withProtocol	0	501	)	510.8396125	674.173	514.7567	683.084
Stuck1_2015_allcausemortality_Hilfiker_withProtocol	0	502	and	516.869	674.173	532.601	683.084
Stuck1_2015_allcausemortality_Hilfiker_withProtocol	0	503	4	534.671	674.173	539.0457666666667	683.084
Stuck1_2015_allcausemortality_Hilfiker_withProtocol	0	504	.	539.0457666666667	674.173	543.4205333333334	683.084
Stuck1_2015_allcausemortality_Hilfiker_withProtocol	0	505	3	543.4205333333334	674.173	547.7953000000001	683.084
Stuck1_2015_allcausemortality_Hilfiker_withProtocol	0	506	±	549.863	673.869	555.0025	683.369
Stuck1_2015_allcausemortality_Hilfiker_withProtocol	0	507	1	557.12	674.173	561.471	683.084
Stuck1_2015_allcausemortality_Hilfiker_withProtocol	0	508	.	561.471	674.173	565.822	683.084
Stuck1_2015_allcausemortality_Hilfiker_withProtocol	0	509	8	565.822	674.173	570.173	683.084
Stuck1_2015_allcausemortality_Hilfiker_withProtocol	0	510	deficits	200.012	688.176	229.272	697.087
Stuck1_2015_allcausemortality_Hilfiker_withProtocol	0	511	in	231.42	688.176	238.735	697.087
Stuck1_2015_allcausemortality_Hilfiker_withProtocol	0	512	recommended	240.831	688.176	301.1237	697.087
Stuck1_2015_allcausemortality_Hilfiker_withProtocol	0	513	preventive	303.193	688.176	346.6793	697.087
Stuck1_2015_allcausemortality_Hilfiker_withProtocol	0	514	care	348.774	688.176	365.52064	697.087
Stuck1_2015_allcausemortality_Hilfiker_withProtocol	0	515	.	365.52064	688.176	369.7073	697.087
Stuck1_2015_allcausemortality_Hilfiker_withProtocol	0	516	At	371.791	688.176	380.683	697.087
Stuck1_2015_allcausemortality_Hilfiker_withProtocol	0	517	2	382.789	688.176	388.033	697.087
Stuck1_2015_allcausemortality_Hilfiker_withProtocol	0	518	y	390.159	688.176	393.8165	697.087
Stuck1_2015_allcausemortality_Hilfiker_withProtocol	0	519	,	393.8165	688.176	397.4740000000001	697.087
Stuck1_2015_allcausemortality_Hilfiker_withProtocol	0	520	favourable	399.57	688.176	443.5655	697.087
Stuck1_2015_allcausemortality_Hilfiker_withProtocol	0	521	health	445.662	688.176	471.274	697.087
Stuck1_2015_allcausemortality_Hilfiker_withProtocol	0	522	behaviours	473.442	688.176	519.6348	697.087
Stuck1_2015_allcausemortality_Hilfiker_withProtocol	0	523	and	521.687	688.176	537.419	697.087
Stuck1_2015_allcausemortality_Hilfiker_withProtocol	0	524	use	539.545	688.176	554.7829999999999	697.087
Stuck1_2015_allcausemortality_Hilfiker_withProtocol	0	525	of	556.893	688.176	564.702	697.087
Stuck1_2015_allcausemortality_Hilfiker_withProtocol	0	526	preventive	200.012	702.179	243.4992	711.0899999999999
Stuck1_2015_allcausemortality_Hilfiker_withProtocol	0	527	care	245.594	702.179	263.891	711.0899999999999
Stuck1_2015_allcausemortality_Hilfiker_withProtocol	0	528	were	266.004	702.179	286.4395	711.0899999999999
Stuck1_2015_allcausemortality_Hilfiker_withProtocol	0	529	more	288.512	702.179	309.868	711.0899999999999
Stuck1_2015_allcausemortality_Hilfiker_withProtocol	0	530	frequent	312.039	702.179	346.448	711.0899999999999
Stuck1_2015_allcausemortality_Hilfiker_withProtocol	0	531	in	348.607	702.179	355.922	711.0899999999999
Stuck1_2015_allcausemortality_Hilfiker_withProtocol	0	532	the	358.017	702.179	371.07	711.0899999999999
Stuck1_2015_allcausemortality_Hilfiker_withProtocol	0	533	intervention	373.211	702.179	421.8406	711.0899999999999
Stuck1_2015_allcausemortality_Hilfiker_withProtocol	0	534	than	423.951	702.179	442.2480000000001	711.0899999999999
Stuck1_2015_allcausemortality_Hilfiker_withProtocol	0	535	in	444.361	702.179	451.676	711.0899999999999
Stuck1_2015_allcausemortality_Hilfiker_withProtocol	0	536	the	453.829	702.179	466.882	711.0899999999999
Stuck1_2015_allcausemortality_Hilfiker_withProtocol	0	537	control	468.966	702.179	497.2124	711.0899999999999
Stuck1_2015_allcausemortality_Hilfiker_withProtocol	0	538	group	499.297	702.179	523.4194	711.0899999999999
Stuck1_2015_allcausemortality_Hilfiker_withProtocol	0	539	(	525.488	702.179	530.2973833333334	711.0899999999999
Stuck1_2015_allcausemortality_Hilfiker_withProtocol	0	540	based	530.2973833333334	702.179	554.3443000000001	711.0899999999999
Stuck1_2015_allcausemortality_Hilfiker_withProtocol	0	541	on	556.442	702.179	566.9300000000001	711.0899999999999
Stuck1_2015_allcausemortality_Hilfiker_withProtocol	0	542	PLOS	36.0	750.256	57.2317	757.75991
Stuck1_2015_allcausemortality_Hilfiker_withProtocol	0	543	Medicine	58.9605	750.256	90.5889	757.75991
Stuck1_2015_allcausemortality_Hilfiker_withProtocol	0	544	|	92.3521	750.256	94.35208	757.75991
Stuck1_2015_allcausemortality_Hilfiker_withProtocol	0	545	DOI	96.0936	750.256	107.8721625	757.75991
Stuck1_2015_allcausemortality_Hilfiker_withProtocol	0	546	:	107.8721625	750.256	111.79835	757.75991
Stuck1_2015_allcausemortality_Hilfiker_withProtocol	0	547	10	111.79835	750.256	119.650725	757.75991
Stuck1_2015_allcausemortality_Hilfiker_withProtocol	0	548	.	119.650725	750.256	123.5769125	757.75991
Stuck1_2015_allcausemortality_Hilfiker_withProtocol	0	549	1371	123.5769125	750.256	139.28166249999998	757.75991
Stuck1_2015_allcausemortality_Hilfiker_withProtocol	0	550	/	139.28166249999998	750.256	143.20784999999998	757.75991
Stuck1_2015_allcausemortality_Hilfiker_withProtocol	0	551	journal	143.20785	750.256	170.69116250000002	757.75991
Stuck1_2015_allcausemortality_Hilfiker_withProtocol	0	552	.	170.6911625	750.256	174.61735	757.75991
Stuck1_2015_allcausemortality_Hilfiker_withProtocol	0	553	pmed	174.61735	750.256	190.3221	757.75991
Stuck1_2015_allcausemortality_Hilfiker_withProtocol	0	554	.	190.3221	750.256	194.2482875	757.75991
Stuck1_2015_allcausemortality_Hilfiker_withProtocol	0	555	1001889	194.2482875	750.256	221.7316	757.75991
Stuck1_2015_allcausemortality_Hilfiker_withProtocol	0	556	October	229.606	750.256	257.7496	757.75991
Stuck1_2015_allcausemortality_Hilfiker_withProtocol	0	557	19	259.483	750.256	266.8109333333333	757.75991
Stuck1_2015_allcausemortality_Hilfiker_withProtocol	0	558	,	266.8109333333333	750.256	270.4749	757.75991
Stuck1_2015_allcausemortality_Hilfiker_withProtocol	0	559	2015	272.182	750.256	289.8458	757.75991
Stuck1_2015_allcausemortality_Hilfiker_withProtocol	0	560	1	557.119	750.256	561.53494	757.75991
Stuck1_2015_allcausemortality_Hilfiker_withProtocol	0	561	/	563.293	750.256	565.45297	757.75991
Stuck1_2015_allcausemortality_Hilfiker_withProtocol	0	562	21	567.212	750.256	576.04389	757.75991
Stuck1_2015_allcausemortality_Hilfiker_withProtocol	0	563	OPEN	47.622	342.605	70.1817	350.60490000000004
Stuck1_2015_allcausemortality_Hilfiker_withProtocol	0	564	ACCESS	71.8865	342.605	104.6861	350.60490000000004
Stuck1_2015_allcausemortality_Hilfiker_withProtocol	0	565	Citation	35.9997	359.269	59.17952222222222	366.66891
Stuck1_2015_allcausemortality_Hilfiker_withProtocol	0	566	:	59.17952222222222	359.269	62.077	366.66891
Stuck1_2015_allcausemortality_Hilfiker_withProtocol	0	567	Stuck	63.7226	359.269	79.8664	366.66891
Stuck1_2015_allcausemortality_Hilfiker_withProtocol	0	568	AE	81.524	359.269	88.45726666666667	366.66891
Stuck1_2015_allcausemortality_Hilfiker_withProtocol	0	569	,	88.45726666666667	359.269	91.9239	366.66891
Stuck1_2015_allcausemortality_Hilfiker_withProtocol	0	570	Moser	93.5998	359.269	111.4684	366.66891
Stuck1_2015_allcausemortality_Hilfiker_withProtocol	0	571	A	113.216	359.269	116.25196	366.66891
Stuck1_2015_allcausemortality_Hilfiker_withProtocol	0	572	,	116.25196	359.269	119.28792	366.66891
Stuck1_2015_allcausemortality_Hilfiker_withProtocol	0	573	Morf	120.983	359.269	133.8788	366.66891
Stuck1_2015_allcausemortality_Hilfiker_withProtocol	0	574	U	135.553	359.269	138.75696	366.66891
Stuck1_2015_allcausemortality_Hilfiker_withProtocol	0	575	,	138.75696	359.269	141.96092	366.66891
Stuck1_2015_allcausemortality_Hilfiker_withProtocol	0	576	Wirz	143.66	359.269	156.6438	366.66891
Stuck1_2015_allcausemortality_Hilfiker_withProtocol	0	577	U	158.287	359.269	161.49096	366.66891
Stuck1_2015_allcausemortality_Hilfiker_withProtocol	0	578	,	161.49096	359.269	164.69492	366.66891
Stuck1_2015_allcausemortality_Hilfiker_withProtocol	0	579	Wyser	166.394	359.269	184.7858	366.66891
Stuck1_2015_allcausemortality_Hilfiker_withProtocol	0	580	J	35.9997	370.267	38.49567	377.66691
Stuck1_2015_allcausemortality_Hilfiker_withProtocol	0	581	,	38.49567	370.267	40.99164	377.66691
Stuck1_2015_allcausemortality_Hilfiker_withProtocol	0	582	Gillmann	42.6893	370.267	68.0442	377.66691
Stuck1_2015_allcausemortality_Hilfiker_withProtocol	0	583	G	69.7321	370.267	73.14405500000001	377.66691
Stuck1_2015_allcausemortality_Hilfiker_withProtocol	0	584	,	73.14405500000001	370.267	76.55601000000001	377.66691
Stuck1_2015_allcausemortality_Hilfiker_withProtocol	0	585	et	78.236	370.267	83.55593	377.66691
Stuck1_2015_allcausemortality_Hilfiker_withProtocol	0	586	al	85.2663	370.267	89.75691333333333	377.66691
Stuck1_2015_allcausemortality_Hilfiker_withProtocol	0	587	.	89.75691333333333	370.267	92.00222	377.66691
Stuck1_2015_allcausemortality_Hilfiker_withProtocol	0	588	(	93.7134	370.267	96.7947	377.66691
Stuck1_2015_allcausemortality_Hilfiker_withProtocol	0	589	2015	96.7947	370.267	109.1199	377.66691
Stuck1_2015_allcausemortality_Hilfiker_withProtocol	0	590	)	109.1199	370.267	112.2012	377.66691
Stuck1_2015_allcausemortality_Hilfiker_withProtocol	0	591	Effect	113.953	370.267	129.9432	377.66691
Stuck1_2015_allcausemortality_Hilfiker_withProtocol	0	592	of	131.528	370.267	136.84793	377.66691
Stuck1_2015_allcausemortality_Hilfiker_withProtocol	0	593	Health	138.445	370.267	156.6344	377.66691
Stuck1_2015_allcausemortality_Hilfiker_withProtocol	0	594	Risk	158.231	370.267	170.62279999999998	377.66691
Stuck1_2015_allcausemortality_Hilfiker_withProtocol	0	595	Assessment	35.9997	381.265	70.3993	388.66491
Stuck1_2015_allcausemortality_Hilfiker_withProtocol	0	596	and	72.1137	381.265	82.72399999999999	388.66491
Stuck1_2015_allcausemortality_Hilfiker_withProtocol	0	597	Counselling	84.3591	381.265	117.0755	388.66491
Stuck1_2015_allcausemortality_Hilfiker_withProtocol	0	598	on	118.772	381.265	125.92391	388.66491
Stuck1_2015_allcausemortality_Hilfiker_withProtocol	0	599	Health	127.503	381.265	145.6492	388.66491
Stuck1_2015_allcausemortality_Hilfiker_withProtocol	0	600	Behaviour	147.346	381.265	175.6976	388.66491
Stuck1_2015_allcausemortality_Hilfiker_withProtocol	0	601	and	177.336	381.265	187.9423	388.66491
Stuck1_2015_allcausemortality_Hilfiker_withProtocol	0	602	Survival	35.9997	392.264	58.453	399.66391
Stuck1_2015_allcausemortality_Hilfiker_withProtocol	0	603	in	60.0378	392.264	65.02974	399.66391
Stuck1_2015_allcausemortality_Hilfiker_withProtocol	0	604	Older	66.6146	392.264	82.1584	399.66391
Stuck1_2015_allcausemortality_Hilfiker_withProtocol	0	605	People	83.7927	392.264	102.00364285714284	399.66391
Stuck1_2015_allcausemortality_Hilfiker_withProtocol	0	606	:	102.00364285714284	392.264	105.0388	399.66391
Stuck1_2015_allcausemortality_Hilfiker_withProtocol	0	607	A	106.753	392.264	111.08095	399.66391
Stuck1_2015_allcausemortality_Hilfiker_withProtocol	0	608	Pragmatic	112.763	392.264	141.1258	399.66391
Stuck1_2015_allcausemortality_Hilfiker_withProtocol	0	609	Randomised	142.754	392.264	178.25279999999998	399.66391
Stuck1_2015_allcausemortality_Hilfiker_withProtocol	0	610	Trial	35.9997	403.262	47.42153333333333	410.66191
Stuck1_2015_allcausemortality_Hilfiker_withProtocol	0	611	.	47.42153333333333	403.262	49.70589999999999	410.66191
Stuck1_2015_allcausemortality_Hilfiker_withProtocol	0	612	PLoS	51.4204	403.262	66.9738	410.66191
Stuck1_2015_allcausemortality_Hilfiker_withProtocol	0	613	Med	68.5985	403.262	81.0183	410.66191
Stuck1_2015_allcausemortality_Hilfiker_withProtocol	0	614	12	82.7152	403.262	88.38074285714285	410.66191
Stuck1_2015_allcausemortality_Hilfiker_withProtocol	0	615	(	88.38074285714285	403.262	91.21351428571428	410.66191
Stuck1_2015_allcausemortality_Hilfiker_withProtocol	0	616	10	91.21351428571428	403.262	96.87905714285714	410.66191
Stuck1_2015_allcausemortality_Hilfiker_withProtocol	0	617	)	96.87905714285714	403.262	99.71182857142855	410.66191
Stuck1_2015_allcausemortality_Hilfiker_withProtocol	0	618	:	99.71182857142855	403.262	102.5446	410.66191
Stuck1_2015_allcausemortality_Hilfiker_withProtocol	0	619	e1001889	104.259	403.262	130.60317777777777	410.66191
Stuck1_2015_allcausemortality_Hilfiker_withProtocol	0	620	.	130.60317777777777	403.262	133.8962	410.66191
Stuck1_2015_allcausemortality_Hilfiker_withProtocol	0	621	doi	135.611	403.262	144.2121	410.66191
Stuck1_2015_allcausemortality_Hilfiker_withProtocol	0	622	:	144.2121	403.262	147.07913333333332	410.66191
Stuck1_2015_allcausemortality_Hilfiker_withProtocol	0	623	10	147.07913333333332	403.262	152.8132	410.66191
Stuck1_2015_allcausemortality_Hilfiker_withProtocol	0	624	.	152.8132	403.262	155.68023333333332	410.66191
Stuck1_2015_allcausemortality_Hilfiker_withProtocol	0	625	1371	155.68023333333332	403.262	167.14836666666665	410.66191
Stuck1_2015_allcausemortality_Hilfiker_withProtocol	0	626	/	167.14836666666667	403.262	170.0154	410.66191
Stuck1_2015_allcausemortality_Hilfiker_withProtocol	0	627	journal	35.9997	414.26	57.84978	421.65991
Stuck1_2015_allcausemortality_Hilfiker_withProtocol	0	628	.	57.84978	414.26	60.97122	421.65991
Stuck1_2015_allcausemortality_Hilfiker_withProtocol	0	629	pmed	60.97122	414.26	73.45698	421.65991
Stuck1_2015_allcausemortality_Hilfiker_withProtocol	0	630	.	73.45697999999999	414.26	76.57842	421.65991
Stuck1_2015_allcausemortality_Hilfiker_withProtocol	0	631	1001889	76.57842	414.26	98.4285	421.65991
Stuck1_2015_allcausemortality_Hilfiker_withProtocol	0	632	Academic	35.9997	431.268	66.3433	438.66791
Stuck1_2015_allcausemortality_Hilfiker_withProtocol	0	633	Editor	67.9745	431.268	85.79321428571428	438.66791
Stuck1_2015_allcausemortality_Hilfiker_withProtocol	0	634	:	85.79321428571428	431.268	88.763	438.66791
Stuck1_2015_allcausemortality_Hilfiker_withProtocol	0	635	Sanjay	90.4815	431.268	110.0573	438.66791
Stuck1_2015_allcausemortality_Hilfiker_withProtocol	0	636	Basu	111.798	431.268	124.8948	438.66791
Stuck1_2015_allcausemortality_Hilfiker_withProtocol	0	637	,	124.8948	431.268	128.169	438.66791
Stuck1_2015_allcausemortality_Hilfiker_withProtocol	0	638	Stanford	129.883	431.268	154.0483	438.66791
Stuck1_2015_allcausemortality_Hilfiker_withProtocol	0	639	University	155.735	431.268	182.4713636363637	438.66791
Stuck1_2015_allcausemortality_Hilfiker_withProtocol	0	640	,	182.4713636363637	431.268	185.14500000000004	438.66791
Stuck1_2015_allcausemortality_Hilfiker_withProtocol	0	641	UNITED	35.9997	442.266	59.9586	449.66591
Stuck1_2015_allcausemortality_Hilfiker_withProtocol	0	642	STATES	61.625	442.266	86.0159	449.66591
Stuck1_2015_allcausemortality_Hilfiker_withProtocol	0	643	Received	35.9997	459.274	62.95045555555555	466.67391
Stuck1_2015_allcausemortality_Hilfiker_withProtocol	0	644	:	62.95045555555555	459.274	66.3193	466.67391
Stuck1_2015_allcausemortality_Hilfiker_withProtocol	0	645	May	67.9745	459.274	80.21430000000001	466.67391
Stuck1_2015_allcausemortality_Hilfiker_withProtocol	0	646	13	81.864	459.274	87.79459333333334	466.67391
Stuck1_2015_allcausemortality_Hilfiker_withProtocol	0	647	,	87.79459333333334	459.274	90.75989	466.67391
Stuck1_2015_allcausemortality_Hilfiker_withProtocol	0	648	2015	92.4654	459.274	106.7692	466.67391
Stuck1_2015_allcausemortality_Hilfiker_withProtocol	0	649	Accepted	35.9997	476.282	63.707788888888885	483.68191
Stuck1_2015_allcausemortality_Hilfiker_withProtocol	0	650	:	63.707788888888885	476.282	67.1713	483.68191
Stuck1_2015_allcausemortality_Hilfiker_withProtocol	0	651	September	68.8249	476.282	100.1245	483.68191
Stuck1_2015_allcausemortality_Hilfiker_withProtocol	0	652	11	101.877	476.282	107.50252666666668	483.68191
Stuck1_2015_allcausemortality_Hilfiker_withProtocol	0	653	,	107.50252666666668	476.282	110.31529	483.68191
Stuck1_2015_allcausemortality_Hilfiker_withProtocol	0	654	2015	112.024	476.282	126.3278	483.68191
Stuck1_2015_allcausemortality_Hilfiker_withProtocol	0	655	Published	35.9997	493.289	65.59854	500.68891
Stuck1_2015_allcausemortality_Hilfiker_withProtocol	0	656	:	65.59854	493.289	68.8873	500.68891
Stuck1_2015_allcausemortality_Hilfiker_withProtocol	0	657	October	70.6393	493.289	93.5006	500.68891
Stuck1_2015_allcausemortality_Hilfiker_withProtocol	0	658	19	95.187	493.289	101.11759333333332	500.68891
Stuck1_2015_allcausemortality_Hilfiker_withProtocol	0	659	,	101.11759333333332	493.289	104.08289	500.68891
Stuck1_2015_allcausemortality_Hilfiker_withProtocol	0	660	2015	105.732	493.289	120.0358	500.68891
Stuck1_2015_allcausemortality_Hilfiker_withProtocol	0	661	Copyright	35.9997	510.297	65.29758	517.69691
Stuck1_2015_allcausemortality_Hilfiker_withProtocol	0	662	:	65.29758	510.297	68.5529	517.69691
Stuck1_2015_allcausemortality_Hilfiker_withProtocol	0	663	©	70.2985	510.297	75.04244	517.69691
Stuck1_2015_allcausemortality_Hilfiker_withProtocol	0	664	2015	76.7616	510.297	91.0654	517.69691
Stuck1_2015_allcausemortality_Hilfiker_withProtocol	0	665	Stuck	92.7494	510.297	108.7532	517.69691
Stuck1_2015_allcausemortality_Hilfiker_withProtocol	0	666	et	110.494	510.297	115.81393	517.69691
Stuck1_2015_allcausemortality_Hilfiker_withProtocol	0	667	al	117.524	510.297	122.01461333333332	517.69691
Stuck1_2015_allcausemortality_Hilfiker_withProtocol	0	668	.	122.01461333333332	510.297	124.25992	517.69691
Stuck1_2015_allcausemortality_Hilfiker_withProtocol	0	669	This	125.971	510.297	138.2108	517.69691
Stuck1_2015_allcausemortality_Hilfiker_withProtocol	0	670	is	139.861	510.297	144.52494	517.69691
Stuck1_2015_allcausemortality_Hilfiker_withProtocol	0	671	an	146.21	510.297	153.36191	517.69691
Stuck1_2015_allcausemortality_Hilfiker_withProtocol	0	672	open	155.111	510.297	169.4148	517.69691
Stuck1_2015_allcausemortality_Hilfiker_withProtocol	0	673	access	35.9997	521.296	56.045	528.69591
Stuck1_2015_allcausemortality_Hilfiker_withProtocol	0	674	article	57.7699	521.296	74.7961	528.69591
Stuck1_2015_allcausemortality_Hilfiker_withProtocol	0	675	distributed	76.4784	521.296	105.85399999999998	528.69591
Stuck1_2015_allcausemortality_Hilfiker_withProtocol	0	676	under	107.603	521.296	123.9364	528.69591
Stuck1_2015_allcausemortality_Hilfiker_withProtocol	0	677	the	125.688	521.296	134.58389	528.69591
Stuck1_2015_allcausemortality_Hilfiker_withProtocol	0	678	terms	136.29	521.296	152.29379999999998	528.69591
Stuck1_2015_allcausemortality_Hilfiker_withProtocol	0	679	of	154.034	521.296	159.35393	528.69591
Stuck1_2015_allcausemortality_Hilfiker_withProtocol	0	680	the	161.064	521.296	169.95989	528.69591
Stuck1_2015_allcausemortality_Hilfiker_withProtocol	0	681	Creative	35.9997	532.294	59.8298	539.69391
Stuck1_2015_allcausemortality_Hilfiker_withProtocol	0	682	Commons	61.5114	532.294	90.8766	539.69391
Stuck1_2015_allcausemortality_Hilfiker_withProtocol	0	683	Attribution	92.5222	532.294	121.157	539.69391
Stuck1_2015_allcausemortality_Hilfiker_withProtocol	0	684	License	122.91	532.294	143.7326375	539.69391
Stuck1_2015_allcausemortality_Hilfiker_withProtocol	0	685	,	143.7326375	532.294	146.7073	539.69391
Stuck1_2015_allcausemortality_Hilfiker_withProtocol	0	686	which	148.422	532.294	164.9018	539.69391
Stuck1_2015_allcausemortality_Hilfiker_withProtocol	0	687	permits	166.563	532.294	187.5979	539.69391
Stuck1_2015_allcausemortality_Hilfiker_withProtocol	0	688	unrestricted	35.9997	543.292	69.3433	550.69191
Stuck1_2015_allcausemortality_Hilfiker_withProtocol	0	689	use	71.0921	543.292	80.19995	550.69191
Stuck1_2015_allcausemortality_Hilfiker_withProtocol	0	690	,	80.19995	543.292	83.2359	550.69191
Stuck1_2015_allcausemortality_Hilfiker_withProtocol	0	691	distribution	84.8687	543.292	114.90303846153849	550.69191
Stuck1_2015_allcausemortality_Hilfiker_withProtocol	0	692	,	114.90303846153849	543.292	117.40590000000002	550.69191
Stuck1_2015_allcausemortality_Hilfiker_withProtocol	0	693	and	119.112	543.292	129.8399	550.69191
Stuck1_2015_allcausemortality_Hilfiker_withProtocol	0	694	reproduction	131.527	543.292	167.0258	550.69191
Stuck1_2015_allcausemortality_Hilfiker_withProtocol	0	695	in	168.775	543.292	173.76694	550.69191
Stuck1_2015_allcausemortality_Hilfiker_withProtocol	0	696	any	175.464	543.292	185.8639	550.69191
Stuck1_2015_allcausemortality_Hilfiker_withProtocol	0	697	medium	35.9997	554.29	57.054985714285706	561.6899099999999
Stuck1_2015_allcausemortality_Hilfiker_withProtocol	0	698	,	57.054985714285706	554.29	60.56419999999999	561.6899099999999
Stuck1_2015_allcausemortality_Hilfiker_withProtocol	0	699	provided	62.305	554.29	86.8663	561.6899099999999
Stuck1_2015_allcausemortality_Hilfiker_withProtocol	0	700	the	88.5543	554.29	97.45019	561.6899099999999
Stuck1_2015_allcausemortality_Hilfiker_withProtocol	0	701	original	99.1558	554.29	119.7411	561.6899099999999
Stuck1_2015_allcausemortality_Hilfiker_withProtocol	0	702	author	121.436	554.29	139.531	561.6899099999999
Stuck1_2015_allcausemortality_Hilfiker_withProtocol	0	703	and	141.278	554.29	152.0059	561.6899099999999
Stuck1_2015_allcausemortality_Hilfiker_withProtocol	0	704	source	153.694	554.29	172.91699999999997	561.6899099999999
Stuck1_2015_allcausemortality_Hilfiker_withProtocol	0	705	are	174.67	554.29	183.98188	561.6899099999999
Stuck1_2015_allcausemortality_Hilfiker_withProtocol	0	706	credited	35.9997	565.289	57.75374444444444	572.68891
Stuck1_2015_allcausemortality_Hilfiker_withProtocol	0	707	.	57.75374444444444	565.289	60.47299999999999	572.68891
Stuck1_2015_allcausemortality_Hilfiker_withProtocol	0	708	Data	35.9997	582.296	49.9755	589.69591
Stuck1_2015_allcausemortality_Hilfiker_withProtocol	0	709	Availability	51.6467	582.296	85.09110000000001	589.69591
Stuck1_2015_allcausemortality_Hilfiker_withProtocol	0	710	Statement	86.7951	582.296	116.7057	589.69591
Stuck1_2015_allcausemortality_Hilfiker_withProtocol	0	711	:	116.7057	582.296	120.0291	589.69591
Stuck1_2015_allcausemortality_Hilfiker_withProtocol	0	712	There	121.775	582.296	138.56040000000002	589.69591
Stuck1_2015_allcausemortality_Hilfiker_withProtocol	0	713	are	140.258	582.296	149.56988	589.69591
Stuck1_2015_allcausemortality_Hilfiker_withProtocol	0	714	restrictions	151.256	582.296	182.114	589.69591
Stuck1_2015_allcausemortality_Hilfiker_withProtocol	0	715	on	35.9997	593.295	43.15161	600.6949099999999
Stuck1_2015_allcausemortality_Hilfiker_withProtocol	0	716	the	44.8436	593.295	53.73949	600.6949099999999
Stuck1_2015_allcausemortality_Hilfiker_withProtocol	0	717	availability	55.4451	593.295	84.8151	600.6949099999999
Stuck1_2015_allcausemortality_Hilfiker_withProtocol	0	718	of	86.5695	593.295	91.88943	600.6949099999999
Stuck1_2015_allcausemortality_Hilfiker_withProtocol	0	719	data	93.599	593.295	105.962	600.6949099999999
Stuck1_2015_allcausemortality_Hilfiker_withProtocol	0	720	for	107.715	593.295	115.19491	600.6949099999999
Stuck1_2015_allcausemortality_Hilfiker_withProtocol	0	721	this	116.899	593.295	126.77968	600.6949099999999
Stuck1_2015_allcausemortality_Hilfiker_withProtocol	0	722	study	128.52	593.295	142.35116666666667	600.6949099999999
Stuck1_2015_allcausemortality_Hilfiker_withProtocol	0	723	.	142.35116666666667	593.295	145.1174	600.6949099999999
Stuck1_2015_allcausemortality_Hilfiker_withProtocol	0	724	Individual	146.889	593.295	173.75990000000002	600.6949099999999
Stuck1_2015_allcausemortality_Hilfiker_withProtocol	0	725	data	175.519	593.295	187.9908	600.6949099999999
Stuck1_2015_allcausemortality_Hilfiker_withProtocol	0	726	of	35.9997	604.293	41.31963	611.69291
Stuck1_2015_allcausemortality_Hilfiker_withProtocol	0	727	the	43.0293	604.293	51.92519	611.69291
Stuck1_2015_allcausemortality_Hilfiker_withProtocol	0	728	Swiss	53.6307	604.293	70.4281	611.69291
Stuck1_2015_allcausemortality_Hilfiker_withProtocol	0	729	National	72.1689	604.293	95.5934	611.69291
Stuck1_2015_allcausemortality_Hilfiker_withProtocol	0	730	Cohort	97.227	604.293	116.4324	611.69291
Stuck1_2015_allcausemortality_Hilfiker_withProtocol	0	731	are	118.147	604.293	127.45888	611.69291
Stuck1_2015_allcausemortality_Hilfiker_withProtocol	0	732	the	129.145	604.293	138.04089000000002	611.69291
Stuck1_2015_allcausemortality_Hilfiker_withProtocol	0	733	property	139.746	604.293	163.22570000000002	611.69291
Stuck1_2015_allcausemortality_Hilfiker_withProtocol	0	734	of	164.918	604.293	170.23793	611.69291
Stuck1_2015_allcausemortality_Hilfiker_withProtocol	0	735	the	172.004	604.293	180.89989	611.69291
Stuck1_2015_allcausemortality_Hilfiker_withProtocol	0	736	Swiss	35.9997	615.291	52.7971	622.69091
Stuck1_2015_allcausemortality_Hilfiker_withProtocol	0	737	Federal	54.5379	615.291	76.3168	622.69091
Stuck1_2015_allcausemortality_Hilfiker_withProtocol	0	738	Statistical	78.0088	615.291	105.2413	622.69091
Stuck1_2015_allcausemortality_Hilfiker_withProtocol	0	739	Office	106.923	615.291	123.5964	622.69091
Stuck1_2015_allcausemortality_Hilfiker_withProtocol	0	740	(	125.291	615.291	128.94815	622.69091
Stuck1_2015_allcausemortality_Hilfiker_withProtocol	0	741	SFSO	128.94815	615.291	143.57675	622.69091
Stuck1_2015_allcausemortality_Hilfiker_withProtocol	0	742	)	143.57675	615.291	147.2339	622.69091
Stuck1_2015_allcausemortality_Hilfiker_withProtocol	0	743	and	148.933	615.291	159.6609	622.69091
Stuck1_2015_allcausemortality_Hilfiker_withProtocol	0	744	can	161.349	615.291	171.7489	622.69091
Stuck1_2015_allcausemortality_Hilfiker_withProtocol	0	745	be	173.424	615.291	180.57591	622.69091
Stuck1_2015_allcausemortality_Hilfiker_withProtocol	0	746	made	35.9997	626.289	52.1435	633.68891
Stuck1_2015_allcausemortality_Hilfiker_withProtocol	0	747	available	53.8011	626.289	79.04079999999999	633.68891
Stuck1_2015_allcausemortality_Hilfiker_withProtocol	0	748	only	80.7304	626.289	92.4255	633.68891
Stuck1_2015_allcausemortality_Hilfiker_withProtocol	0	749	by	94.1662	626.289	100.99011	633.68891
Stuck1_2015_allcausemortality_Hilfiker_withProtocol	0	750	legal	102.727	626.289	116.162	633.68891
Stuck1_2015_allcausemortality_Hilfiker_withProtocol	0	751	agreements	117.921	626.289	151.8086	633.68891
Stuck1_2015_allcausemortality_Hilfiker_withProtocol	0	752	with	153.468	626.289	164.7543	633.68891
Stuck1_2015_allcausemortality_Hilfiker_withProtocol	0	753	the	166.507	626.289	175.40289	633.68891
Stuck1_2015_allcausemortality_Hilfiker_withProtocol	0	754	SFSO	35.9997	637.288	51.50034	644.68791
Stuck1_2015_allcausemortality_Hilfiker_withProtocol	0	755	.	51.50034	637.288	55.3755	644.68791
Stuck1_2015_allcausemortality_Hilfiker_withProtocol	0	756	This	57.0899	637.288	69.3297	644.68791
Stuck1_2015_allcausemortality_Hilfiker_withProtocol	0	757	also	70.9793	637.288	82.7952	644.68791
Stuck1_2015_allcausemortality_Hilfiker_withProtocol	0	758	applies	84.4719	637.288	104.7308	644.68791
Stuck1_2015_allcausemortality_Hilfiker_withProtocol	0	759	to	106.412	637.288	111.73193	644.68791
Stuck1_2015_allcausemortality_Hilfiker_withProtocol	0	760	derivatives	113.442	637.288	144.01999999999998	644.68791
Stuck1_2015_allcausemortality_Hilfiker_withProtocol	0	761	such	145.757	637.288	159.4048	644.68791
Stuck1_2015_allcausemortality_Hilfiker_withProtocol	0	762	as	161.064	637.288	167.88791	644.68791
Stuck1_2015_allcausemortality_Hilfiker_withProtocol	0	763	the	169.568	637.288	178.46389000000002	644.68791
Stuck1_2015_allcausemortality_Hilfiker_withProtocol	0	764	analysis	35.9997	648.286	59.1618	655.6859099999999
Stuck1_2015_allcausemortality_Hilfiker_withProtocol	0	765	files	60.8314	648.286	72.2313	655.6859099999999
Stuck1_2015_allcausemortality_Hilfiker_withProtocol	0	766	used	73.8705	648.286	87.84630000000001	655.6859099999999
Stuck1_2015_allcausemortality_Hilfiker_withProtocol	0	767	for	89.5175	648.286	96.99741	655.6859099999999
Stuck1_2015_allcausemortality_Hilfiker_withProtocol	0	768	this	98.7014	648.286	108.68528	655.6859099999999
Stuck1_2015_allcausemortality_Hilfiker_withProtocol	0	769	study	110.38	648.286	124.21116666666666	655.6859099999999
Stuck1_2015_allcausemortality_Hilfiker_withProtocol	0	770	.	124.21116666666666	648.286	126.9774	655.6859099999999
Stuck1_2015_allcausemortality_Hilfiker_withProtocol	0	771	In	128.692	648.286	134.01193	655.6859099999999
Stuck1_2015_allcausemortality_Hilfiker_withProtocol	0	772	addition	135.722	648.286	157.134	655.6859099999999
Stuck1_2015_allcausemortality_Hilfiker_withProtocol	0	773	,	157.134	648.286	159.81050000000002	655.6859099999999
Stuck1_2015_allcausemortality_Hilfiker_withProtocol	0	774	data	161.461	648.286	173.9328	655.6859099999999
Stuck1_2015_allcausemortality_Hilfiker_withProtocol	0	775	anonymity	35.9997	659.284	65.2281	666.68391
Stuck1_2015_allcausemortality_Hilfiker_withProtocol	0	776	has	66.897	659.284	77.29690000000001	666.68391
Stuck1_2015_allcausemortality_Hilfiker_withProtocol	0	777	to	78.9728	659.284	84.29273	666.68391
Stuck1_2015_allcausemortality_Hilfiker_withProtocol	0	778	be	86.0023	659.284	93.15421	666.68391
Stuck1_2015_allcausemortality_Hilfiker_withProtocol	0	779	strictly	94.903	659.284	113.006	666.68391
Stuck1_2015_allcausemortality_Hilfiker_withProtocol	0	780	ensured	114.688	659.284	137.8333	666.68391
Stuck1_2015_allcausemortality_Hilfiker_withProtocol	0	781	based	139.577	659.284	156.9864	666.68391
Stuck1_2015_allcausemortality_Hilfiker_withProtocol	0	782	on	158.739	659.284	165.89091	666.68391
Stuck1_2015_allcausemortality_Hilfiker_withProtocol	0	783	the	167.583	659.284	176.47889	666.68391
Stuck1_2015_allcausemortality_Hilfiker_withProtocol	0	784	patient	35.9997	670.282	55.1003	677.68191
Stuck1_2015_allcausemortality_Hilfiker_withProtocol	0	785	consent	56.8059	670.282	79.2512	677.68191
Stuck1_2015_allcausemortality_Hilfiker_withProtocol	0	786	forms	80.9568	670.282	95.77196666666669	677.68191
Stuck1_2015_allcausemortality_Hilfiker_withProtocol	0	787	.	95.77196666666669	670.282	98.735	677.68191
Stuck1_2015_allcausemortality_Hilfiker_withProtocol	0	788	To	100.46	670.282	107.32391	677.68191
Stuck1_2015_allcausemortality_Hilfiker_withProtocol	0	789	protect	109.076	670.282	128.5854	677.68191
Stuck1_2015_allcausemortality_Hilfiker_withProtocol	0	790	the	130.279	670.282	139.17489	677.68191
Stuck1_2015_allcausemortality_Hilfiker_withProtocol	0	791	anonymity	140.881	670.282	170.1262	677.68191
Stuck1_2015_allcausemortality_Hilfiker_withProtocol	0	792	of	171.779	670.282	177.09893	677.68191
Stuck1_2015_allcausemortality_Hilfiker_withProtocol	0	793	data	35.9997	681.281	48.4715	688.6809099999999
Stuck1_2015_allcausemortality_Hilfiker_withProtocol	0	794	and	50.1164	681.281	60.8443	688.6809099999999
Stuck1_2015_allcausemortality_Hilfiker_withProtocol	0	795	the	62.5322	681.281	71.42809	688.6809099999999
Stuck1_2015_allcausemortality_Hilfiker_withProtocol	0	796	requirements	73.1337	681.281	110.502	688.6809099999999
Stuck1_2015_allcausemortality_Hilfiker_withProtocol	0	797	of	112.196	681.281	117.51593	688.6809099999999
Stuck1_2015_allcausemortality_Hilfiker_withProtocol	0	798	the	119.225	681.281	128.12089	688.6809099999999
Stuck1_2015_allcausemortality_Hilfiker_withProtocol	0	799	SFSO	129.827	681.281	145.32764	688.6809099999999
Stuck1_2015_allcausemortality_Hilfiker_withProtocol	0	800	,	145.32764	681.281	149.2028	688.6809099999999
Stuck1_2015_allcausemortality_Hilfiker_withProtocol	0	801	an	150.917	681.281	158.06891	688.6809099999999
Stuck1_2015_allcausemortality_Hilfiker_withProtocol	0	802	anonymized	35.9997	692.279	70.52969999999999	699.67891
Stuck1_2015_allcausemortality_Hilfiker_withProtocol	0	803	dataset	72.2825	692.279	93.2094	699.67891
Stuck1_2015_allcausemortality_Hilfiker_withProtocol	0	804	with	94.903	692.279	106.3029	699.67891
Stuck1_2015_allcausemortality_Hilfiker_withProtocol	0	805	restricted	107.999	692.279	134.19549999999998	699.67891
Stuck1_2015_allcausemortality_Hilfiker_withProtocol	0	806	information	135.948	692.279	167.47320000000002	699.67891
Stuck1_2015_allcausemortality_Hilfiker_withProtocol	0	807	has	169.226	692.279	179.6259	699.67891
Stuck1_2015_allcausemortality_Hilfiker_withProtocol	0	808	been	35.9997	703.277	50.3035	710.67691
Stuck1_2015_allcausemortality_Hilfiker_withProtocol	0	809	created	51.9867	703.277	73.2984	710.67691
Stuck1_2015_allcausemortality_Hilfiker_withProtocol	0	810	for	75.0041	703.277	82.48401	710.67691
Stuck1_2015_allcausemortality_Hilfiker_withProtocol	0	811	potential	84.1879	703.277	108.2748	710.67691
Stuck1_2015_allcausemortality_Hilfiker_withProtocol	0	812	use	109.927	703.277	120.3269	710.67691
Stuck1_2015_allcausemortality_Hilfiker_withProtocol	0	813	of	122.003	703.277	127.32293	710.67691
Stuck1_2015_allcausemortality_Hilfiker_withProtocol	0	814	data	129.089	703.277	141.452	710.67691
Stuck1_2015_allcausemortality_Hilfiker_withProtocol	0	815	for	143.205	703.277	150.68491	710.67691
Stuck1_2015_allcausemortality_Hilfiker_withProtocol	0	816	reproducing	152.389	703.277	186.267	710.67691
Stuck1_2015_allcausemortality_Hilfiker_withProtocol	1	0	z	200.012	77.1208	203.62675	86.6208
Stuck1_2015_allcausemortality_Hilfiker_withProtocol	1	1	-	203.62675	77.1208	207.2415	86.6208
Stuck1_2015_allcausemortality_Hilfiker_withProtocol	1	2	statistics	207.2415	77.1208	243.389	86.6208
Stuck1_2015_allcausemortality_Hilfiker_withProtocol	1	3	from	245.48	77.4248	264.157	86.3358
Stuck1_2015_allcausemortality_Hilfiker_withProtocol	1	4	generalised	266.342	77.4248	315.0856	86.3358
Stuck1_2015_allcausemortality_Hilfiker_withProtocol	1	5	estimating	317.196	77.4248	360.00300000000004	86.3358
Stuck1_2015_allcausemortality_Hilfiker_withProtocol	1	6	equation	362.154	77.4248	398.3538	86.3358
Stuck1_2015_allcausemortality_Hilfiker_withProtocol	1	7	models	400.422	77.4248	427.464975	86.3358
Stuck1_2015_allcausemortality_Hilfiker_withProtocol	1	8	)	427.464975	77.4248	431.9721375	86.3358
Stuck1_2015_allcausemortality_Hilfiker_withProtocol	1	9	.	431.9721375	77.4248	436.4793	86.3358
Stuck1_2015_allcausemortality_Hilfiker_withProtocol	1	10	For	438.633	77.4248	452.674	86.3358
Stuck1_2015_allcausemortality_Hilfiker_withProtocol	1	11	example	454.79	77.4248	488.189625	86.3358
Stuck1_2015_allcausemortality_Hilfiker_withProtocol	1	12	,	488.189625	77.4248	492.961	86.3358
Stuck1_2015_allcausemortality_Hilfiker_withProtocol	1	13	70%	495.099	77.4248	513.9945	86.3358
Stuck1_2015_allcausemortality_Hilfiker_withProtocol	1	14	compared	516.132	77.4248	558.0536	86.3358
Stuck1_2015_allcausemortality_Hilfiker_withProtocol	1	15	to	560.182	77.4248	567.991	86.3358
Stuck1_2015_allcausemortality_Hilfiker_withProtocol	1	16	62%	200.012	91.4278	218.9075	100.3388
Stuck1_2015_allcausemortality_Hilfiker_withProtocol	1	17	were	221.045	91.4278	241.413	100.3388
Stuck1_2015_allcausemortality_Hilfiker_withProtocol	1	18	physically	243.553	91.4278	284.498	100.3388
Stuck1_2015_allcausemortality_Hilfiker_withProtocol	1	19	active	286.639	91.4278	311.26300000000003	100.3388
Stuck1_2015_allcausemortality_Hilfiker_withProtocol	1	20	(	313.398	91.4278	318.1062	100.3388
Stuck1_2015_allcausemortality_Hilfiker_withProtocol	1	21	odds	318.1062	91.4278	336.939	100.3388
Stuck1_2015_allcausemortality_Hilfiker_withProtocol	1	22	ratio	339.08	91.4278	357.263	100.3388
Stuck1_2015_allcausemortality_Hilfiker_withProtocol	1	23	1	359.433	91.4278	363.6054	100.3388
Stuck1_2015_allcausemortality_Hilfiker_withProtocol	1	24	.	363.6054	91.4278	367.7778	100.3388
Stuck1_2015_allcausemortality_Hilfiker_withProtocol	1	25	43	367.7778	91.4278	376.1226	100.3388
Stuck1_2015_allcausemortality_Hilfiker_withProtocol	1	26	,	376.1226	91.4278	380.295	100.3388
Stuck1_2015_allcausemortality_Hilfiker_withProtocol	1	27	95%	382.451	91.4278	401.3465	100.3388
Stuck1_2015_allcausemortality_Hilfiker_withProtocol	1	28	CI	403.427	91.4278	412.8130000000001	100.3388
Stuck1_2015_allcausemortality_Hilfiker_withProtocol	1	29	1	414.935	91.4278	419.3867	100.3388
Stuck1_2015_allcausemortality_Hilfiker_withProtocol	1	30	.	419.3867	91.4278	423.8384	100.3388
Stuck1_2015_allcausemortality_Hilfiker_withProtocol	1	31	16	423.8384	91.4278	432.7418	100.3388
Stuck1_2015_allcausemortality_Hilfiker_withProtocol	1	32	-	432.7418	91.4278	437.1935	100.3388
Stuck1_2015_allcausemortality_Hilfiker_withProtocol	1	33	1	437.1935	91.4278	441.6452000000001	100.3388
Stuck1_2015_allcausemortality_Hilfiker_withProtocol	1	34	.	441.6452	91.4278	446.0969	100.3388
Stuck1_2015_allcausemortality_Hilfiker_withProtocol	1	35	77	446.0969	91.4278	455.0003	100.3388
Stuck1_2015_allcausemortality_Hilfiker_withProtocol	1	36	,	455.0003	91.4278	459.45200000000006	100.3388
Stuck1_2015_allcausemortality_Hilfiker_withProtocol	1	37	p	461.536	91.1238	467.0745	100.6238
Stuck1_2015_allcausemortality_Hilfiker_withProtocol	1	38	=	469.189	91.4278	474.7275	100.3388
Stuck1_2015_allcausemortality_Hilfiker_withProtocol	1	39	0	476.843	91.4278	481.0094285714286	100.3388
Stuck1_2015_allcausemortality_Hilfiker_withProtocol	1	40	.	481.0094285714286	91.4278	485.1758571428572	100.3388
Stuck1_2015_allcausemortality_Hilfiker_withProtocol	1	41	001	485.1758571428572	91.4278	497.6751428571429	100.3388
Stuck1_2015_allcausemortality_Hilfiker_withProtocol	1	42	)	497.6751428571429	91.4278	501.84157142857146	100.3388
Stuck1_2015_allcausemortality_Hilfiker_withProtocol	1	43	,	501.84157142857146	91.4278	506.008	100.3388
Stuck1_2015_allcausemortality_Hilfiker_withProtocol	1	44	and	508.137	91.4278	523.869	100.3388
Stuck1_2015_allcausemortality_Hilfiker_withProtocol	1	45	66%	525.996	91.4278	544.8915	100.3388
Stuck1_2015_allcausemortality_Hilfiker_withProtocol	1	46	com	547.029	91.4278	562.6754999999999	100.3388
Stuck1_2015_allcausemortality_Hilfiker_withProtocol	1	47	-	562.6754999999999	91.4278	567.891	100.3388
Stuck1_2015_allcausemortality_Hilfiker_withProtocol	1	48	pared	200.012	105.431	224.047	114.342
Stuck1_2015_allcausemortality_Hilfiker_withProtocol	1	49	to	226.148	105.431	233.957	114.342
Stuck1_2015_allcausemortality_Hilfiker_withProtocol	1	50	59%	236.069	105.431	254.9645	114.342
Stuck1_2015_allcausemortality_Hilfiker_withProtocol	1	51	had	257.102	105.431	272.83399999999995	114.342
Stuck1_2015_allcausemortality_Hilfiker_withProtocol	1	52	influenza	274.96	105.431	312.73389999999995	114.342
Stuck1_2015_allcausemortality_Hilfiker_withProtocol	1	53	vaccinations	314.815	105.431	366.8199	114.342
Stuck1_2015_allcausemortality_Hilfiker_withProtocol	1	54	in	368.957	105.431	376.272	114.342
Stuck1_2015_allcausemortality_Hilfiker_withProtocol	1	55	the	378.367	105.431	391.42	114.342
Stuck1_2015_allcausemortality_Hilfiker_withProtocol	1	56	past	393.505	105.431	411.3774	114.342
Stuck1_2015_allcausemortality_Hilfiker_withProtocol	1	57	year	413.46	105.431	431.757	114.342
Stuck1_2015_allcausemortality_Hilfiker_withProtocol	1	58	(	433.87	105.431	438.5782	114.342
Stuck1_2015_allcausemortality_Hilfiker_withProtocol	1	59	odds	438.5782	105.431	457.411	114.342
Stuck1_2015_allcausemortality_Hilfiker_withProtocol	1	60	ratio	459.553	105.431	477.736	114.342
Stuck1_2015_allcausemortality_Hilfiker_withProtocol	1	61	1	479.905	105.431	484.0774	114.342
Stuck1_2015_allcausemortality_Hilfiker_withProtocol	1	62	.	484.0774	105.431	488.2498	114.342
Stuck1_2015_allcausemortality_Hilfiker_withProtocol	1	63	35	488.2498	105.431	496.5946	114.342
Stuck1_2015_allcausemortality_Hilfiker_withProtocol	1	64	,	496.5946	105.431	500.767	114.342
Stuck1_2015_allcausemortality_Hilfiker_withProtocol	1	65	95%	502.923	105.431	521.8185	114.342
Stuck1_2015_allcausemortality_Hilfiker_withProtocol	1	66	CI	523.899	105.431	533.285	114.342
Stuck1_2015_allcausemortality_Hilfiker_withProtocol	1	67	1	535.407	105.431	540.12944	114.342
Stuck1_2015_allcausemortality_Hilfiker_withProtocol	1	68	.	540.12944	105.431	544.85188	114.342
Stuck1_2015_allcausemortality_Hilfiker_withProtocol	1	69	09	544.85188	105.431	554.2967600000001	114.342
Stuck1_2015_allcausemortality_Hilfiker_withProtocol	1	70	-	554.2967600000001	105.431	559.0192000000001	114.342
Stuck1_2015_allcausemortality_Hilfiker_withProtocol	1	71	1	200.012	119.434	204.1844	128.345
Stuck1_2015_allcausemortality_Hilfiker_withProtocol	1	72	.	204.1844	119.434	208.3568	128.345
Stuck1_2015_allcausemortality_Hilfiker_withProtocol	1	73	66	208.3568	119.434	216.7016	128.345
Stuck1_2015_allcausemortality_Hilfiker_withProtocol	1	74	,	216.7016	119.434	220.874	128.345
Stuck1_2015_allcausemortality_Hilfiker_withProtocol	1	75	p	223.03	119.13	228.5685	128.63
Stuck1_2015_allcausemortality_Hilfiker_withProtocol	1	76	=	230.627	119.434	236.1655	128.345
Stuck1_2015_allcausemortality_Hilfiker_withProtocol	1	77	0	238.28	119.434	242.44642857142856	128.345
Stuck1_2015_allcausemortality_Hilfiker_withProtocol	1	78	.	242.44642857142856	119.434	246.6128571428572	128.345
Stuck1_2015_allcausemortality_Hilfiker_withProtocol	1	79	005	246.61285714285717	119.434	259.1121428571428	128.345
Stuck1_2015_allcausemortality_Hilfiker_withProtocol	1	80	)	259.1121428571429	119.434	263.27857142857147	128.345
Stuck1_2015_allcausemortality_Hilfiker_withProtocol	1	81	.	263.2785714285714	119.434	267.445	128.345
Stuck1_2015_allcausemortality_Hilfiker_withProtocol	1	82	At	269.631	119.434	278.523	128.345
Stuck1_2015_allcausemortality_Hilfiker_withProtocol	1	83	8	280.63	119.434	285.874	128.345
Stuck1_2015_allcausemortality_Hilfiker_withProtocol	1	84	y	287.943	119.434	291.6005	128.345
Stuck1_2015_allcausemortality_Hilfiker_withProtocol	1	85	,	291.6005	119.434	295.25800000000004	128.345
Stuck1_2015_allcausemortality_Hilfiker_withProtocol	1	86	based	297.41	119.434	323.136	128.345
Stuck1_2015_allcausemortality_Hilfiker_withProtocol	1	87	on	325.246	119.434	335.734	128.345
Stuck1_2015_allcausemortality_Hilfiker_withProtocol	1	88	an	337.832	119.434	348.32	128.345
Stuck1_2015_allcausemortality_Hilfiker_withProtocol	1	89	intention	350.417	119.434	384.56715	128.345
Stuck1_2015_allcausemortality_Hilfiker_withProtocol	1	90	-	384.56715	119.434	388.3616111111111	128.345
Stuck1_2015_allcausemortality_Hilfiker_withProtocol	1	91	to	388.3616111111111	119.434	395.9505333333333	128.345
Stuck1_2015_allcausemortality_Hilfiker_withProtocol	1	92	-	395.9505333333333	119.434	399.7449944444444	128.345
Stuck1_2015_allcausemortality_Hilfiker_withProtocol	1	93	treat	399.7449944444444	119.434	418.7173	128.345
Stuck1_2015_allcausemortality_Hilfiker_withProtocol	1	94	analysis	420.83	119.434	453.4424444444445	128.345
Stuck1_2015_allcausemortality_Hilfiker_withProtocol	1	95	,	453.4424444444445	119.434	457.519	128.345
Stuck1_2015_allcausemortality_Hilfiker_withProtocol	1	96	the	459.665	119.434	472.718	128.345
Stuck1_2015_allcausemortality_Hilfiker_withProtocol	1	97	estimated	474.858	119.434	515.594	128.345
Stuck1_2015_allcausemortality_Hilfiker_withProtocol	1	98	proportion	517.774	119.434	560.0956	128.345
Stuck1_2015_allcausemortality_Hilfiker_withProtocol	1	99	alive	200.013	133.437	219.393	142.348
Stuck1_2015_allcausemortality_Hilfiker_withProtocol	1	100	was	221.501	133.437	238.3835	142.348
Stuck1_2015_allcausemortality_Hilfiker_withProtocol	1	101	77	240.436	133.437	251.14632	142.348
Stuck1_2015_allcausemortality_Hilfiker_withProtocol	1	102	.	251.14632	133.437	256.50148	142.348
Stuck1_2015_allcausemortality_Hilfiker_withProtocol	1	103	9%	256.50148	133.437	267.21180000000004	142.348
Stuck1_2015_allcausemortality_Hilfiker_withProtocol	1	104	in	269.292	133.437	276.607	142.348
Stuck1_2015_allcausemortality_Hilfiker_withProtocol	1	105	the	278.703	133.437	291.8273	142.348
Stuck1_2015_allcausemortality_Hilfiker_withProtocol	1	106	intervention	293.896	133.437	342.5256	142.348
Stuck1_2015_allcausemortality_Hilfiker_withProtocol	1	107	and	344.637	133.437	360.369	142.348
Stuck1_2015_allcausemortality_Hilfiker_withProtocol	1	108	72	362.495	133.437	373.20532	142.348
Stuck1_2015_allcausemortality_Hilfiker_withProtocol	1	109	.	373.20532	133.437	378.56048	142.348
Stuck1_2015_allcausemortality_Hilfiker_withProtocol	1	110	8%	378.56048	133.437	389.2708	142.348
Stuck1_2015_allcausemortality_Hilfiker_withProtocol	1	111	in	391.351	133.437	398.666	142.348
Stuck1_2015_allcausemortality_Hilfiker_withProtocol	1	112	the	400.762	133.437	413.815	142.348
Stuck1_2015_allcausemortality_Hilfiker_withProtocol	1	113	control	415.955	133.437	444.132	142.348
Stuck1_2015_allcausemortality_Hilfiker_withProtocol	1	114	group	446.286	133.437	468.4526666666667	142.348
Stuck1_2015_allcausemortality_Hilfiker_withProtocol	1	115	,	468.4526666666667	133.437	472.886	142.348
Stuck1_2015_allcausemortality_Hilfiker_withProtocol	1	116	for	475.029	133.437	485.897	142.348
Stuck1_2015_allcausemortality_Hilfiker_withProtocol	1	117	an	488.012	133.437	498.5	142.348
Stuck1_2015_allcausemortality_Hilfiker_withProtocol	1	118	absolute	500.597	133.437	536.2724	142.348
Stuck1_2015_allcausemortality_Hilfiker_withProtocol	1	119	mortality	538.412	133.437	573.7900000000001	142.348
Stuck1_2015_allcausemortality_Hilfiker_withProtocol	1	120	difference	200.013	147.44	241.243	156.351
Stuck1_2015_allcausemortality_Hilfiker_withProtocol	1	121	of	243.441	147.44	251.25	156.351
Stuck1_2015_allcausemortality_Hilfiker_withProtocol	1	122	4	253.362	147.44	258.727125	156.351
Stuck1_2015_allcausemortality_Hilfiker_withProtocol	1	123	.	258.727125	147.44	264.09225	156.351
Stuck1_2015_allcausemortality_Hilfiker_withProtocol	1	124	9%	264.09225	147.44	274.8225	156.351
Stuck1_2015_allcausemortality_Hilfiker_withProtocol	1	125	(	276.946	147.44	282.43462500000004	156.351
Stuck1_2015_allcausemortality_Hilfiker_withProtocol	1	126	95%	282.43462500000004	147.44	298.9005	156.351
Stuck1_2015_allcausemortality_Hilfiker_withProtocol	1	127	CI	301.041	147.44	310.427	156.351
Stuck1_2015_allcausemortality_Hilfiker_withProtocol	1	128	1	312.55	147.44	317.62832000000003	156.351
Stuck1_2015_allcausemortality_Hilfiker_withProtocol	1	129	.	317.62832000000003	147.44	322.70664000000005	156.351
Stuck1_2015_allcausemortality_Hilfiker_withProtocol	1	130	3%	322.70664	147.44	332.86328	156.351
Stuck1_2015_allcausemortality_Hilfiker_withProtocol	1	131	-	332.86328000000003	147.44	337.94160000000005	156.351
Stuck1_2015_allcausemortality_Hilfiker_withProtocol	1	132	8	337.9416	147.44	343.01992	156.351
Stuck1_2015_allcausemortality_Hilfiker_withProtocol	1	133	.	343.01992	147.44	348.09824000000003	156.351
Stuck1_2015_allcausemortality_Hilfiker_withProtocol	1	134	5%	348.09824000000003	147.44	358.25488	156.351
Stuck1_2015_allcausemortality_Hilfiker_withProtocol	1	135	,	358.25488	147.44	363.3332	156.351
Stuck1_2015_allcausemortality_Hilfiker_withProtocol	1	136	p	365.443	147.136	370.9815	156.636
Stuck1_2015_allcausemortality_Hilfiker_withProtocol	1	137	=	373.096	147.44	378.6345	156.351
Stuck1_2015_allcausemortality_Hilfiker_withProtocol	1	138	0	380.749	147.44	385.1	156.351
Stuck1_2015_allcausemortality_Hilfiker_withProtocol	1	139	.	385.1	147.44	389.451	156.351
Stuck1_2015_allcausemortality_Hilfiker_withProtocol	1	140	009	389.451	147.44	402.504	156.351
Stuck1_2015_allcausemortality_Hilfiker_withProtocol	1	141	;	402.504	147.44	406.855	156.351
Stuck1_2015_allcausemortality_Hilfiker_withProtocol	1	142	based	408.982	147.44	434.77740000000006	156.351
Stuck1_2015_allcausemortality_Hilfiker_withProtocol	1	143	on	436.875	147.44	447.363	156.351
Stuck1_2015_allcausemortality_Hilfiker_withProtocol	1	144	z	449.461	147.136	453.19545	156.636
Stuck1_2015_allcausemortality_Hilfiker_withProtocol	1	145	-	453.19545	147.136	456.9299	156.636
Stuck1_2015_allcausemortality_Hilfiker_withProtocol	1	146	test	456.9299	147.136	471.8677	156.636
Stuck1_2015_allcausemortality_Hilfiker_withProtocol	1	147	for	473.951	147.44	484.819	156.351
Stuck1_2015_allcausemortality_Hilfiker_withProtocol	1	148	risk	486.933	147.44	501.563	156.351
Stuck1_2015_allcausemortality_Hilfiker_withProtocol	1	149	difference	503.714	147.44	542.8413333333333	156.351
Stuck1_2015_allcausemortality_Hilfiker_withProtocol	1	150	)	542.8413333333333	147.44	546.7540666666666	156.351
Stuck1_2015_allcausemortality_Hilfiker_withProtocol	1	151	.	546.7540666666666	147.44	550.6668	156.351
Stuck1_2015_allcausemortality_Hilfiker_withProtocol	1	152	The	552.753	147.44	568.979	156.351
Stuck1_2015_allcausemortality_Hilfiker_withProtocol	1	153	hazard	200.012	161.443	228.797	170.354
Stuck1_2015_allcausemortality_Hilfiker_withProtocol	1	154	ratio	230.91	161.443	249.093	170.354
Stuck1_2015_allcausemortality_Hilfiker_withProtocol	1	155	of	251.263	161.443	259.072	170.354
Stuck1_2015_allcausemortality_Hilfiker_withProtocol	1	156	death	261.184	161.443	284.725	170.354
Stuck1_2015_allcausemortality_Hilfiker_withProtocol	1	157	comparing	286.866	161.443	330.8596	170.354
Stuck1_2015_allcausemortality_Hilfiker_withProtocol	1	158	intervention	332.957	161.443	381.5866	170.354
Stuck1_2015_allcausemortality_Hilfiker_withProtocol	1	159	with	383.698	161.443	400.399	170.354
Stuck1_2015_allcausemortality_Hilfiker_withProtocol	1	160	control	402.52	161.443	430.7664	170.354
Stuck1_2015_allcausemortality_Hilfiker_withProtocol	1	161	was	432.908	161.443	449.723	170.354
Stuck1_2015_allcausemortality_Hilfiker_withProtocol	1	162	0	451.843	161.443	456.41725	170.354
Stuck1_2015_allcausemortality_Hilfiker_withProtocol	1	163	.	456.41725	161.443	460.9915	170.354
Stuck1_2015_allcausemortality_Hilfiker_withProtocol	1	164	79	460.9915	161.443	470.14	170.354
Stuck1_2015_allcausemortality_Hilfiker_withProtocol	1	165	(	472.253	161.443	477.741625	170.354
Stuck1_2015_allcausemortality_Hilfiker_withProtocol	1	166	95%	477.741625	161.443	494.2075	170.354
Stuck1_2015_allcausemortality_Hilfiker_withProtocol	1	167	CI	496.348	161.443	505.734	170.354
Stuck1_2015_allcausemortality_Hilfiker_withProtocol	1	168	0	507.856	161.443	512.30038	170.354
Stuck1_2015_allcausemortality_Hilfiker_withProtocol	1	169	.	512.30038	161.443	516.74476	170.354
Stuck1_2015_allcausemortality_Hilfiker_withProtocol	1	170	66	516.74476	161.443	525.6335200000001	170.354
Stuck1_2015_allcausemortality_Hilfiker_withProtocol	1	171	-	525.63352	161.443	530.0779	170.354
Stuck1_2015_allcausemortality_Hilfiker_withProtocol	1	172	0	530.0779	161.443	534.52228	170.354
Stuck1_2015_allcausemortality_Hilfiker_withProtocol	1	173	.	534.52228	161.443	538.96666	170.354
Stuck1_2015_allcausemortality_Hilfiker_withProtocol	1	174	94	538.96666	161.443	547.8554200000001	170.354
Stuck1_2015_allcausemortality_Hilfiker_withProtocol	1	175	,	547.85542	161.443	552.2998	170.354
Stuck1_2015_allcausemortality_Hilfiker_withProtocol	1	176	p	554.456	161.139	559.9945	170.639
Stuck1_2015_allcausemortality_Hilfiker_withProtocol	1	177	=	562.053	161.443	567.5915	170.354
Stuck1_2015_allcausemortality_Hilfiker_withProtocol	1	178	0	200.012	175.446	204.363	184.357
Stuck1_2015_allcausemortality_Hilfiker_withProtocol	1	179	.	204.363	175.446	208.714	184.357
Stuck1_2015_allcausemortality_Hilfiker_withProtocol	1	180	009	208.714	175.446	221.767	184.357
Stuck1_2015_allcausemortality_Hilfiker_withProtocol	1	181	;	221.767	175.446	226.118	184.357
Stuck1_2015_allcausemortality_Hilfiker_withProtocol	1	182	based	228.246	175.446	253.972	184.357
Stuck1_2015_allcausemortality_Hilfiker_withProtocol	1	183	on	256.138	175.446	266.626	184.357
Stuck1_2015_allcausemortality_Hilfiker_withProtocol	1	184	Wald	268.724	175.446	290.1845	184.357
Stuck1_2015_allcausemortality_Hilfiker_withProtocol	1	185	test	292.309	175.446	307.43300000000005	184.357
Stuck1_2015_allcausemortality_Hilfiker_withProtocol	1	186	from	309.544	175.446	328.221	184.357
Stuck1_2015_allcausemortality_Hilfiker_withProtocol	1	187	Cox	330.407	175.446	347.222	184.357
Stuck1_2015_allcausemortality_Hilfiker_withProtocol	1	188	regression	349.342	175.446	393.3356	184.357
Stuck1_2015_allcausemortality_Hilfiker_withProtocol	1	189	model	395.433	175.446	417.74442857142856	184.357
Stuck1_2015_allcausemortality_Hilfiker_withProtocol	1	190	)	417.74442857142856	175.446	422.2067142857143	184.357
Stuck1_2015_allcausemortality_Hilfiker_withProtocol	1	191	,	422.2067142857143	175.446	426.669	184.357
Stuck1_2015_allcausemortality_Hilfiker_withProtocol	1	192	and	428.826	175.446	444.558	184.357
Stuck1_2015_allcausemortality_Hilfiker_withProtocol	1	193	the	446.684	175.446	459.737	184.357
Stuck1_2015_allcausemortality_Hilfiker_withProtocol	1	194	number	461.821	175.446	493.7363	184.357
Stuck1_2015_allcausemortality_Hilfiker_withProtocol	1	195	needed	495.837	175.446	527.3865	184.357
Stuck1_2015_allcausemortality_Hilfiker_withProtocol	1	196	to	529.455	175.446	537.264	184.357
Stuck1_2015_allcausemortality_Hilfiker_withProtocol	1	197	receive	539.376	175.446	569.7379999999999	184.357
Stuck1_2015_allcausemortality_Hilfiker_withProtocol	1	198	the	200.012	189.449	213.065	198.36
Stuck1_2015_allcausemortality_Hilfiker_withProtocol	1	199	intervention	215.15	189.449	263.7796	198.36
Stuck1_2015_allcausemortality_Hilfiker_withProtocol	1	200	to	265.947	189.449	273.75600000000003	198.36
Stuck1_2015_allcausemortality_Hilfiker_withProtocol	1	201	prevent	275.868	189.449	307.218	198.36
Stuck1_2015_allcausemortality_Hilfiker_withProtocol	1	202	one	309.374	189.449	325.106	198.36
Stuck1_2015_allcausemortality_Hilfiker_withProtocol	1	203	death	327.175	189.449	350.7873	198.36
Stuck1_2015_allcausemortality_Hilfiker_withProtocol	1	204	was	352.856	189.449	369.7385	198.36
Stuck1_2015_allcausemortality_Hilfiker_withProtocol	1	205	21	371.792	189.449	382.28	198.36
Stuck1_2015_allcausemortality_Hilfiker_withProtocol	1	206	(	384.434	189.449	389.922625	198.36
Stuck1_2015_allcausemortality_Hilfiker_withProtocol	1	207	95%	389.922625	189.449	406.3885	198.36
Stuck1_2015_allcausemortality_Hilfiker_withProtocol	1	208	CI	408.529	189.449	417.915	198.36
Stuck1_2015_allcausemortality_Hilfiker_withProtocol	1	209	12	420.037	189.449	429.14342857142856	198.36
Stuck1_2015_allcausemortality_Hilfiker_withProtocol	1	210	-	429.14342857142856	189.449	433.6966428571428	198.36
Stuck1_2015_allcausemortality_Hilfiker_withProtocol	1	211	79	433.6966428571428	189.449	442.8030714285714	198.36
Stuck1_2015_allcausemortality_Hilfiker_withProtocol	1	212	)	442.8030714285714	189.449	447.35628571428566	198.36
Stuck1_2015_allcausemortality_Hilfiker_withProtocol	1	213	.	447.3562857142857	189.449	451.9095	198.36
Stuck1_2015_allcausemortality_Hilfiker_withProtocol	1	214	The	453.996	189.449	470.222	198.36
Stuck1_2015_allcausemortality_Hilfiker_withProtocol	1	215	main	472.364	189.449	492.732	198.36
Stuck1_2015_allcausemortality_Hilfiker_withProtocol	1	216	limitations	494.872	189.449	536.6996	198.36
Stuck1_2015_allcausemortality_Hilfiker_withProtocol	1	217	of	538.809	189.449	546.6179999999999	198.36
Stuck1_2015_allcausemortality_Hilfiker_withProtocol	1	218	the	548.73	189.449	561.783	198.36
Stuck1_2015_allcausemortality_Hilfiker_withProtocol	1	219	study	200.012	203.452	222.565	212.363
Stuck1_2015_allcausemortality_Hilfiker_withProtocol	1	220	include	224.674	203.452	254.6095	212.363
Stuck1_2015_allcausemortality_Hilfiker_withProtocol	1	221	the	256.706	203.452	269.759	212.363
Stuck1_2015_allcausemortality_Hilfiker_withProtocol	1	222	single	271.899	203.452	294.97881818181816	212.363
Stuck1_2015_allcausemortality_Hilfiker_withProtocol	1	223	-	294.97881818181816	203.452	298.82545454545453	212.363
Stuck1_2015_allcausemortality_Hilfiker_withProtocol	1	224	site	298.82545454545453	203.452	314.212	212.363
Stuck1_2015_allcausemortality_Hilfiker_withProtocol	1	225	study	316.403	203.452	338.956	212.363
Stuck1_2015_allcausemortality_Hilfiker_withProtocol	1	226	design	341.064	203.452	367.1464285714286	212.363
Stuck1_2015_allcausemortality_Hilfiker_withProtocol	1	227	,	367.1464285714286	203.452	371.4935	212.363
Stuck1_2015_allcausemortality_Hilfiker_withProtocol	1	228	the	373.605	203.452	386.658	212.363
Stuck1_2015_allcausemortality_Hilfiker_withProtocol	1	229	use	388.742	203.452	403.98	212.363
Stuck1_2015_allcausemortality_Hilfiker_withProtocol	1	230	of	406.147	203.452	413.956	212.363
Stuck1_2015_allcausemortality_Hilfiker_withProtocol	1	231	a	416.068	203.452	421.312	212.363
Stuck1_2015_allcausemortality_Hilfiker_withProtocol	1	232	brief	423.381	203.452	441.564	212.363
Stuck1_2015_allcausemortality_Hilfiker_withProtocol	1	233	self	443.734	203.452	460.5778352941176	212.363
Stuck1_2015_allcausemortality_Hilfiker_withProtocol	1	234	-	460.5778352941176	203.452	464.7887941176471	212.363
Stuck1_2015_allcausemortality_Hilfiker_withProtocol	1	235	administered	464.7887941176471	203.452	515.3203	212.363
Stuck1_2015_allcausemortality_Hilfiker_withProtocol	1	236	questionnaire	517.435	203.452	573.9866	212.363
Stuck1_2015_allcausemortality_Hilfiker_withProtocol	1	237	for	200.012	217.455	210.88	226.366
Stuck1_2015_allcausemortality_Hilfiker_withProtocol	1	238	2	212.995	217.455	217.346	226.366
Stuck1_2015_allcausemortality_Hilfiker_withProtocol	1	239	-	217.346	217.455	221.697	226.366
Stuck1_2015_allcausemortality_Hilfiker_withProtocol	1	240	y	221.697	217.455	226.048	226.366
Stuck1_2015_allcausemortality_Hilfiker_withProtocol	1	241	outcome	228.189	217.455	264.289	226.366
Stuck1_2015_allcausemortality_Hilfiker_withProtocol	1	242	data	266.456	217.455	284.75300000000004	226.366
Stuck1_2015_allcausemortality_Hilfiker_withProtocol	1	243	collection	286.866	217.455	324.9661818181818	226.366
Stuck1_2015_allcausemortality_Hilfiker_withProtocol	1	244	,	324.9661818181818	217.455	328.7762	226.366
Stuck1_2015_allcausemortality_Hilfiker_withProtocol	1	245	the	330.861	217.455	343.914	226.366
Stuck1_2015_allcausemortality_Hilfiker_withProtocol	1	246	unavailability	346.054	217.455	400.0311	226.366
Stuck1_2015_allcausemortality_Hilfiker_withProtocol	1	247	of	402.124	217.455	409.9330000000001	226.366
Stuck1_2015_allcausemortality_Hilfiker_withProtocol	1	248	other	412.045	217.455	433.4723	226.366
Stuck1_2015_allcausemortality_Hilfiker_withProtocol	1	249	long	435.573	217.455	453.14588888888886	226.366
Stuck1_2015_allcausemortality_Hilfiker_withProtocol	1	250	-	453.14588888888886	217.455	457.5391111111111	226.366
Stuck1_2015_allcausemortality_Hilfiker_withProtocol	1	251	term	457.5391111111111	217.455	475.112	226.366
Stuck1_2015_allcausemortality_Hilfiker_withProtocol	1	252	outcome	477.299	217.455	513.399	226.366
Stuck1_2015_allcausemortality_Hilfiker_withProtocol	1	253	data	515.566	217.455	533.863	226.366
Stuck1_2015_allcausemortality_Hilfiker_withProtocol	1	254	(	535.976	217.455	539.5310666666667	226.366
Stuck1_2015_allcausemortality_Hilfiker_withProtocol	1	255	e	539.5310666666667	217.455	543.0861333333334	226.366
Stuck1_2015_allcausemortality_Hilfiker_withProtocol	1	256	.	543.0861333333334	217.455	546.6412	226.366
Stuck1_2015_allcausemortality_Hilfiker_withProtocol	1	257	g	546.6412	217.455	550.1962666666667	226.366
Stuck1_2015_allcausemortality_Hilfiker_withProtocol	1	258	.	550.1962666666667	217.455	553.7513333333334	226.366
Stuck1_2015_allcausemortality_Hilfiker_withProtocol	1	259	,	553.7513333333334	217.455	557.3064	226.366
Stuck1_2015_allcausemortality_Hilfiker_withProtocol	1	260	functional	200.012	231.458	240.3509	240.369
Stuck1_2015_allcausemortality_Hilfiker_withProtocol	1	261	status	242.419	231.458	266.1472857142857	240.369
Stuck1_2015_allcausemortality_Hilfiker_withProtocol	1	262	,	266.1472857142857	231.458	270.102	240.369
Stuck1_2015_allcausemortality_Hilfiker_withProtocol	1	263	nursing	272.296	231.458	303.152	240.369
Stuck1_2015_allcausemortality_Hilfiker_withProtocol	1	264	home	305.292	231.458	328.833	240.369
Stuck1_2015_allcausemortality_Hilfiker_withProtocol	1	265	admissions	330.974	231.458	375.05241666666666	240.369
Stuck1_2015_allcausemortality_Hilfiker_withProtocol	1	266	)	375.05241666666666	231.458	379.4602583333333	240.369
Stuck1_2015_allcausemortality_Hilfiker_withProtocol	1	267	,	379.4602583333333	231.458	383.8681	240.369
Stuck1_2015_allcausemortality_Hilfiker_withProtocol	1	268	and	385.966	231.458	401.698	240.369
Stuck1_2015_allcausemortality_Hilfiker_withProtocol	1	269	the	403.825	231.458	416.878	240.369
Stuck1_2015_allcausemortality_Hilfiker_withProtocol	1	270	availability	419.018	231.458	462.414	240.369
Stuck1_2015_allcausemortality_Hilfiker_withProtocol	1	271	of	464.599	231.458	472.408	240.369
Stuck1_2015_allcausemortality_Hilfiker_withProtocol	1	272	long	474.52	231.458	492.09288888888887	240.369
Stuck1_2015_allcausemortality_Hilfiker_withProtocol	1	273	-	492.09288888888887	231.458	496.4861111111111	240.369
Stuck1_2015_allcausemortality_Hilfiker_withProtocol	1	274	term	496.4861111111111	231.458	514.059	240.369
Stuck1_2015_allcausemortality_Hilfiker_withProtocol	1	275	follow	516.246	231.458	541.3608666666667	240.369
Stuck1_2015_allcausemortality_Hilfiker_withProtocol	1	276	-	541.3608666666667	231.458	545.5466777777777	240.369
Stuck1_2015_allcausemortality_Hilfiker_withProtocol	1	277	up	545.5466777777777	231.458	553.9182999999999	240.369
Stuck1_2015_allcausemortality_Hilfiker_withProtocol	1	278	data	555.987	231.458	574.284	240.369
Stuck1_2015_allcausemortality_Hilfiker_withProtocol	1	279	on	200.012	245.461	210.5	254.372
Stuck1_2015_allcausemortality_Hilfiker_withProtocol	1	280	mortality	212.598	245.461	247.976	254.372
Stuck1_2015_allcausemortality_Hilfiker_withProtocol	1	281	for	250.186	245.461	261.05400000000003	254.372
Stuck1_2015_allcausemortality_Hilfiker_withProtocol	1	282	analysis	263.168	245.461	297.29200000000003	254.372
Stuck1_2015_allcausemortality_Hilfiker_withProtocol	1	283	only	299.452	245.461	316.761	254.372
Stuck1_2015_allcausemortality_Hilfiker_withProtocol	1	284	in	318.897	245.461	326.212	254.372
Stuck1_2015_allcausemortality_Hilfiker_withProtocol	1	285	2014	328.308	245.461	347.1408	254.372
Stuck1_2015_allcausemortality_Hilfiker_withProtocol	1	286	.	347.1408	245.461	351.849	254.372
Stuck1_2015_allcausemortality_Hilfiker_withProtocol	1	287	Conclusions	200.012	273.45	268.2524	284.2024
Stuck1_2015_allcausemortality_Hilfiker_withProtocol	1	288	This	200.012	291.837	217.815	300.748
Stuck1_2015_allcausemortality_Hilfiker_withProtocol	1	289	is	219.912	291.837	226.733	300.748
Stuck1_2015_allcausemortality_Hilfiker_withProtocol	1	290	the	228.87	291.837	241.923	300.748
Stuck1_2015_allcausemortality_Hilfiker_withProtocol	1	291	first	244.007	291.837	259.1015	300.748
Stuck1_2015_allcausemortality_Hilfiker_withProtocol	1	292	trial	261.185	291.837	276.195	300.748
Stuck1_2015_allcausemortality_Hilfiker_withProtocol	1	293	to	278.363	291.837	286.172	300.748
Stuck1_2015_allcausemortality_Hilfiker_withProtocol	1	294	our	288.284	291.837	301.831	300.748
Stuck1_2015_allcausemortality_Hilfiker_withProtocol	1	295	knowledge	303.931	291.837	349.1149	300.748
Stuck1_2015_allcausemortality_Hilfiker_withProtocol	1	296	demonstrating	351.213	291.837	410.8122	300.748
Stuck1_2015_allcausemortality_Hilfiker_withProtocol	1	297	that	412.952	291.837	428.57	300.748
Stuck1_2015_allcausemortality_Hilfiker_withProtocol	1	298	a	430.697	291.837	435.941	300.748
Stuck1_2015_allcausemortality_Hilfiker_withProtocol	1	299	collaborative	438.067	291.837	490.9649	300.748
Stuck1_2015_allcausemortality_Hilfiker_withProtocol	1	300	care	493.06	291.837	511.357	300.748
Stuck1_2015_allcausemortality_Hilfiker_withProtocol	1	301	model	513.526	291.837	539.1379999999999	300.748
Stuck1_2015_allcausemortality_Hilfiker_withProtocol	1	302	of	541.249	291.837	549.058	300.748
Stuck1_2015_allcausemortality_Hilfiker_withProtocol	1	303	HRA	551.17	291.837	571.139	300.748
Stuck1_2015_allcausemortality_Hilfiker_withProtocol	1	304	in	200.012	305.84	207.327	314.751
Stuck1_2015_allcausemortality_Hilfiker_withProtocol	1	305	community	209.423	305.84	250.74895	314.751
Stuck1_2015_allcausemortality_Hilfiker_withProtocol	1	306	-	250.74895	305.84	255.34072222222224	314.751
Stuck1_2015_allcausemortality_Hilfiker_withProtocol	1	307	dwelling	255.3407222222222	305.84	292.0749	314.751
Stuck1_2015_allcausemortality_Hilfiker_withProtocol	1	308	older	294.292	305.84	315.154	314.751
Stuck1_2015_allcausemortality_Hilfiker_withProtocol	1	309	people	317.253	305.84	345.6276	314.751
Stuck1_2015_allcausemortality_Hilfiker_withProtocol	1	310	not	347.697	305.84	360.75	314.751
Stuck1_2015_allcausemortality_Hilfiker_withProtocol	1	311	only	362.89	305.84	380.199	314.751
Stuck1_2015_allcausemortality_Hilfiker_withProtocol	1	312	results	382.336	305.84	410.019	314.751
Stuck1_2015_allcausemortality_Hilfiker_withProtocol	1	313	in	412.156	305.84	419.471	314.751
Stuck1_2015_allcausemortality_Hilfiker_withProtocol	1	314	better	421.567	305.84	445.488	314.751
Stuck1_2015_allcausemortality_Hilfiker_withProtocol	1	315	health	447.645	305.84	473.257	314.751
Stuck1_2015_allcausemortality_Hilfiker_withProtocol	1	316	behaviours	475.425	305.84	521.6178	314.751
Stuck1_2015_allcausemortality_Hilfiker_withProtocol	1	317	and	523.671	305.84	539.403	314.751
Stuck1_2015_allcausemortality_Hilfiker_withProtocol	1	318	increased	200.012	319.843	240.862	328.754
Stuck1_2015_allcausemortality_Hilfiker_withProtocol	1	319	use	243.043	319.843	258.281	328.754
Stuck1_2015_allcausemortality_Hilfiker_withProtocol	1	320	of	260.391	319.843	268.20000000000005	328.754
Stuck1_2015_allcausemortality_Hilfiker_withProtocol	1	321	recommended	270.312	319.843	330.5477	328.754
Stuck1_2015_allcausemortality_Hilfiker_withProtocol	1	322	preventive	332.616	319.843	376.1023	328.754
Stuck1_2015_allcausemortality_Hilfiker_withProtocol	1	323	care	378.254	319.843	396.551	328.754
Stuck1_2015_allcausemortality_Hilfiker_withProtocol	1	324	interventions	398.664	319.843	450.6125571428572	328.754
Stuck1_2015_allcausemortality_Hilfiker_withProtocol	1	325	,	450.6125571428572	319.843	454.6086	328.754
Stuck1_2015_allcausemortality_Hilfiker_withProtocol	1	326	but	456.775	319.843	469.828	328.754
Stuck1_2015_allcausemortality_Hilfiker_withProtocol	1	327	also	471.912	319.843	489.2885	328.754
Stuck1_2015_allcausemortality_Hilfiker_withProtocol	1	328	improves	491.358	319.843	529.6136	328.754
Stuck1_2015_allcausemortality_Hilfiker_withProtocol	1	329	survival	531.723	319.843	562.3932222222222	328.754
Stuck1_2015_allcausemortality_Hilfiker_withProtocol	1	330	.	562.3932222222222	319.843	566.227	328.754
Stuck1_2015_allcausemortality_Hilfiker_withProtocol	1	331	The	200.012	333.846	216.238	342.757
Stuck1_2015_allcausemortality_Hilfiker_withProtocol	1	332	intervention	218.325	333.846	266.9546	342.757
Stuck1_2015_allcausemortality_Hilfiker_withProtocol	1	333	tested	269.122	333.846	294.73400000000004	342.757
Stuck1_2015_allcausemortality_Hilfiker_withProtocol	1	334	in	296.845	333.846	304.16	342.757
Stuck1_2015_allcausemortality_Hilfiker_withProtocol	1	335	our	306.256	333.846	319.803	342.757
Stuck1_2015_allcausemortality_Hilfiker_withProtocol	1	336	study	321.96	333.846	344.513	342.757
Stuck1_2015_allcausemortality_Hilfiker_withProtocol	1	337	may	346.621	333.846	364.424	342.757
Stuck1_2015_allcausemortality_Hilfiker_withProtocol	1	338	serve	366.577	333.846	389.624	342.757
Stuck1_2015_allcausemortality_Hilfiker_withProtocol	1	339	as	391.749	333.846	401.74300000000005	342.757
Stuck1_2015_allcausemortality_Hilfiker_withProtocol	1	340	a	403.825	333.846	409.069	342.757
Stuck1_2015_allcausemortality_Hilfiker_withProtocol	1	341	model	411.195	333.846	436.807	342.757
Stuck1_2015_allcausemortality_Hilfiker_withProtocol	1	342	of	438.975	333.846	446.7840000000001	342.757
Stuck1_2015_allcausemortality_Hilfiker_withProtocol	1	343	how	448.895	333.846	466.204	342.757
Stuck1_2015_allcausemortality_Hilfiker_withProtocol	1	344	to	468.284	333.846	476.093	342.757
Stuck1_2015_allcausemortality_Hilfiker_withProtocol	1	345	implement	478.205	333.846	521.602	342.757
Stuck1_2015_allcausemortality_Hilfiker_withProtocol	1	346	a	523.729	333.846	528.9730000000001	342.757
Stuck1_2015_allcausemortality_Hilfiker_withProtocol	1	347	relatively	531.042	333.846	568.1975	342.757
Stuck1_2015_allcausemortality_Hilfiker_withProtocol	1	348	low	200.012	347.849	212.951	356.76
Stuck1_2015_allcausemortality_Hilfiker_withProtocol	1	349	-	212.951	347.849	217.264	356.76
Stuck1_2015_allcausemortality_Hilfiker_withProtocol	1	350	cost	217.264	347.849	234.516	356.76
Stuck1_2015_allcausemortality_Hilfiker_withProtocol	1	351	but	236.693	347.849	249.746	356.76
Stuck1_2015_allcausemortality_Hilfiker_withProtocol	1	352	effective	251.83	347.849	286.89930000000004	356.76
Stuck1_2015_allcausemortality_Hilfiker_withProtocol	1	353	programme	289.021	347.849	336.97700000000003	356.76
Stuck1_2015_allcausemortality_Hilfiker_withProtocol	1	354	of	339.194	347.849	347.00300000000004	356.76
Stuck1_2015_allcausemortality_Hilfiker_withProtocol	1	355	disease	349.115	347.849	381.662	356.76
Stuck1_2015_allcausemortality_Hilfiker_withProtocol	1	356	prevention	383.811	347.849	427.7913	356.76
Stuck1_2015_allcausemortality_Hilfiker_withProtocol	1	357	and	429.902	347.849	445.634	356.76
Stuck1_2015_allcausemortality_Hilfiker_withProtocol	1	358	health	447.76	347.849	473.372	356.76
Stuck1_2015_allcausemortality_Hilfiker_withProtocol	1	359	promotion	475.483	347.849	517.3096	356.76
Stuck1_2015_allcausemortality_Hilfiker_withProtocol	1	360	in	519.421	347.849	526.7360000000001	356.76
Stuck1_2015_allcausemortality_Hilfiker_withProtocol	1	361	older	528.831	347.849	549.693	356.76
Stuck1_2015_allcausemortality_Hilfiker_withProtocol	1	362	individuals	200.012	361.852	242.78385	370.763
Stuck1_2015_allcausemortality_Hilfiker_withProtocol	1	363	.	242.78385	361.852	246.6722	370.763
Stuck1_2015_allcausemortality_Hilfiker_withProtocol	1	364	Trial	200.012	389.841	223.9433	400.5934
Stuck1_2015_allcausemortality_Hilfiker_withProtocol	1	365	Registration	226.488	389.841	292.6699	400.5934
Stuck1_2015_allcausemortality_Hilfiker_withProtocol	1	366	International	200.012	408.285	251.7043	417.196
Stuck1_2015_allcausemortality_Hilfiker_withProtocol	1	367	Standard	253.814	408.285	292.0791	417.196
Stuck1_2015_allcausemortality_Hilfiker_withProtocol	1	368	Randomized	294.179	408.285	347.1871	417.196
Stuck1_2015_allcausemortality_Hilfiker_withProtocol	1	369	Controlled	349.285	408.285	392.1766	417.196
Stuck1_2015_allcausemortality_Hilfiker_withProtocol	1	370	Trial	394.3	408.285	412.483	417.196
Stuck1_2015_allcausemortality_Hilfiker_withProtocol	1	371	Number	414.596	408.285	445.499	417.196
Stuck1_2015_allcausemortality_Hilfiker_withProtocol	1	372	:	445.499	408.285	450.6495000000001	417.196
Stuck1_2015_allcausemortality_Hilfiker_withProtocol	1	373	ISRCTN	452.806	408.285	487.899	417.196
Stuck1_2015_allcausemortality_Hilfiker_withProtocol	1	374	28458424	490.053	408.285	532.0905	417.196
Stuck1_2015_allcausemortality_Hilfiker_withProtocol	1	375	Introduction	200.012	475.372	268.95140000000004	486.5919
Stuck1_2015_allcausemortality_Hilfiker_withProtocol	1	376	An	200.012	494.245	212.2921	503.56509
Stuck1_2015_allcausemortality_Hilfiker_withProtocol	1	377	increasing	214.526	494.245	255.0964	503.56509
Stuck1_2015_allcausemortality_Hilfiker_withProtocol	1	378	number	257.386	494.245	288.91630000000004	503.56509
Stuck1_2015_allcausemortality_Hilfiker_withProtocol	1	379	of	291.175	494.245	299.08508	503.56509
Stuck1_2015_allcausemortality_Hilfiker_withProtocol	1	380	older	301.267	494.245	321.7672	503.56509
Stuck1_2015_allcausemortality_Hilfiker_withProtocol	1	381	individuals	324.001	494.245	368.0014	503.56509
Stuck1_2015_allcausemortality_Hilfiker_withProtocol	1	382	are	370.206	494.245	382.3761	503.56509
Stuck1_2015_allcausemortality_Hilfiker_withProtocol	1	383	affected	384.606	494.245	415.6023	503.56509
Stuck1_2015_allcausemortality_Hilfiker_withProtocol	1	384	by	417.773	494.245	427.3531	503.56509
Stuck1_2015_allcausemortality_Hilfiker_withProtocol	1	385	multiple	429.565	494.245	462.8653	503.56509
Stuck1_2015_allcausemortality_Hilfiker_withProtocol	1	386	risks	465.169	494.245	483.5792	503.56509
Stuck1_2015_allcausemortality_Hilfiker_withProtocol	1	387	and	485.805	494.245	500.7851	503.56509
Stuck1_2015_allcausemortality_Hilfiker_withProtocol	1	388	morbidities	503.041	494.245	546.8214583333333	503.56509
Stuck1_2015_allcausemortality_Hilfiker_withProtocol	1	389	,	546.8214583333333	494.245	550.8015	503.56509
Stuck1_2015_allcausemortality_Hilfiker_withProtocol	1	390	lead	553.102	494.245	568.91816	503.56509
Stuck1_2015_allcausemortality_Hilfiker_withProtocol	1	391	-	568.91816	494.245	572.8721999999999	503.56509
Stuck1_2015_allcausemortality_Hilfiker_withProtocol	1	392	ing	200.012	507.228	212.6021	516.54809
Stuck1_2015_allcausemortality_Hilfiker_withProtocol	1	393	to	214.81	507.228	222.83008	516.54809
Stuck1_2015_allcausemortality_Hilfiker_withProtocol	1	394	functional	225.071	507.228	265.6514	516.54809
Stuck1_2015_allcausemortality_Hilfiker_withProtocol	1	395	impairment	267.931	507.228	312.85872727272726	516.54809
Stuck1_2015_allcausemortality_Hilfiker_withProtocol	1	396	,	312.85872727272726	507.228	317.3515	516.54809
Stuck1_2015_allcausemortality_Hilfiker_withProtocol	1	397	nursing	319.637	507.228	350.1173	516.54809
Stuck1_2015_allcausemortality_Hilfiker_withProtocol	1	398	home	352.406	507.228	374.9962	516.54809
Stuck1_2015_allcausemortality_Hilfiker_withProtocol	1	399	admissions	377.238	507.228	419.42027272727273	516.54809
Stuck1_2015_allcausemortality_Hilfiker_withProtocol	1	400	,	419.42027272727273	507.228	423.6385	516.54809
Stuck1_2015_allcausemortality_Hilfiker_withProtocol	1	401	or	425.939	507.228	434.57909	516.54809
Stuck1_2015_allcausemortality_Hilfiker_withProtocol	1	402	premature	436.767	507.228	478.2774	516.54809
Stuck1_2015_allcausemortality_Hilfiker_withProtocol	1	403	death	480.591	507.228	500.7911666666667	516.54809
Stuck1_2015_allcausemortality_Hilfiker_withProtocol	1	404	,	500.7911666666667	507.228	504.8312	516.54809
Stuck1_2015_allcausemortality_Hilfiker_withProtocol	1	405	with	507.068	507.228	524.7682	516.54809
Stuck1_2015_allcausemortality_Hilfiker_withProtocol	1	406	enormous	526.967	507.228	567.2264	516.54809
Stuck1_2015_allcausemortality_Hilfiker_withProtocol	1	407	social	200.012	520.268	222.2822	529.5880900000001
Stuck1_2015_allcausemortality_Hilfiker_withProtocol	1	408	and	224.505	520.268	239.4851	529.5880900000001
Stuck1_2015_allcausemortality_Hilfiker_withProtocol	1	409	economic	241.74	520.268	280.35040000000004	529.5880900000001
Stuck1_2015_allcausemortality_Hilfiker_withProtocol	1	410	costs	282.616	520.268	302.0762	529.5880900000001
Stuck1_2015_allcausemortality_Hilfiker_withProtocol	1	411	to	304.331	520.268	312.35108	529.5880900000001
Stuck1_2015_allcausemortality_Hilfiker_withProtocol	1	412	society	314.536	520.268	341.6963	529.5880900000001
Stuck1_2015_allcausemortality_Hilfiker_withProtocol	1	413	[	343.96	520.268	347.416775	529.5880900000001
Stuck1_2015_allcausemortality_Hilfiker_withProtocol	1	414	1	347.416775	520.268	350.87355	529.5880900000001
Stuck1_2015_allcausemortality_Hilfiker_withProtocol	1	415	]	350.87355	520.268	354.330325	529.5880900000001
Stuck1_2015_allcausemortality_Hilfiker_withProtocol	1	416	.	354.330325	520.268	357.78709999999995	529.5880900000001
Stuck1_2015_allcausemortality_Hilfiker_withProtocol	1	417	These	360.001	520.268	383.4942	529.5880900000001
Stuck1_2015_allcausemortality_Hilfiker_withProtocol	1	418	adverse	385.684	520.268	415.4343	529.5880900000001
Stuck1_2015_allcausemortality_Hilfiker_withProtocol	1	419	outcomes	417.717	520.268	456.0174	529.5880900000001
Stuck1_2015_allcausemortality_Hilfiker_withProtocol	1	420	might	458.253	520.268	481.8832	529.5880900000001
Stuck1_2015_allcausemortality_Hilfiker_withProtocol	1	421	at	484.162	520.268	491.55207	529.5880900000001
Stuck1_2015_allcausemortality_Hilfiker_withProtocol	1	422	least	493.743	520.268	511.4332	529.5880900000001
Stuck1_2015_allcausemortality_Hilfiker_withProtocol	1	423	in	513.643	520.268	521.65308	529.5880900000001
Stuck1_2015_allcausemortality_Hilfiker_withProtocol	1	424	part	523.904	520.268	540.1342	529.5880900000001
Stuck1_2015_allcausemortality_Hilfiker_withProtocol	1	425	be	542.386	520.268	551.5460899999999	529.5880900000001
Stuck1_2015_allcausemortality_Hilfiker_withProtocol	1	426	avoidable	200.012	533.251	235.97636	542.57109
Stuck1_2015_allcausemortality_Hilfiker_withProtocol	1	427	.	235.97636	533.251	239.9724	542.57109
Stuck1_2015_allcausemortality_Hilfiker_withProtocol	1	428	For	242.25	533.251	256.0901	542.57109
Stuck1_2015_allcausemortality_Hilfiker_withProtocol	1	429	example	258.294	533.251	289.2431	542.57109
Stuck1_2015_allcausemortality_Hilfiker_withProtocol	1	430	,	289.2431	533.251	293.66439999999994	542.57109
Stuck1_2015_allcausemortality_Hilfiker_withProtocol	1	431	recent	295.939	533.251	320.48920000000004	542.57109
Stuck1_2015_allcausemortality_Hilfiker_withProtocol	1	432	studies	322.756	533.251	350.2163	542.57109
Stuck1_2015_allcausemortality_Hilfiker_withProtocol	1	433	demonstrate	352.52	533.251	402.2605	542.57109
Stuck1_2015_allcausemortality_Hilfiker_withProtocol	1	434	a	404.509	533.251	408.87904	542.57109
Stuck1_2015_allcausemortality_Hilfiker_withProtocol	1	435	continued	411.085	533.251	451.3274	542.57109
Stuck1_2015_allcausemortality_Hilfiker_withProtocol	1	436	high	453.548	533.251	471.3482	542.57109
Stuck1_2015_allcausemortality_Hilfiker_withProtocol	1	437	prevalence	473.561	533.251	516.0054	542.57109
Stuck1_2015_allcausemortality_Hilfiker_withProtocol	1	438	of	518.237	533.251	526.14708	542.57109
Stuck1_2015_allcausemortality_Hilfiker_withProtocol	1	439	unhealthy	528.328	533.251	568.2864	542.57109
Stuck1_2015_allcausemortality_Hilfiker_withProtocol	1	440	behaviours	200.012	546.234	243.5124	555.5540900000001
Stuck1_2015_allcausemortality_Hilfiker_withProtocol	1	441	and	245.765	546.234	260.7451	555.5540900000001
Stuck1_2015_allcausemortality_Hilfiker_withProtocol	1	442	preventive	263.0	546.234	304.5104	555.5540900000001
Stuck1_2015_allcausemortality_Hilfiker_withProtocol	1	443	care	306.825	546.234	323.1552	555.5540900000001
Stuck1_2015_allcausemortality_Hilfiker_withProtocol	1	444	deficits	325.364	546.234	353.6543	555.5540900000001
Stuck1_2015_allcausemortality_Hilfiker_withProtocol	1	445	in	355.922	546.234	363.93208	555.5540900000001
Stuck1_2015_allcausemortality_Hilfiker_withProtocol	1	446	older	366.183	546.234	386.6832	555.5540900000001
Stuck1_2015_allcausemortality_Hilfiker_withProtocol	1	447	individuals	388.917	546.234	432.8174	555.5540900000001
Stuck1_2015_allcausemortality_Hilfiker_withProtocol	1	448	despite	435.123	546.234	463.1033	555.5540900000001
Stuck1_2015_allcausemortality_Hilfiker_withProtocol	1	449	evidence	465.341	546.234	499.7713	555.5540900000001
Stuck1_2015_allcausemortality_Hilfiker_withProtocol	1	450	supporting	502.079	546.234	545.5694	555.5540900000001
Stuck1_2015_allcausemortality_Hilfiker_withProtocol	1	451	the	547.831	546.234	560.3211	555.5540900000001
Stuck1_2015_allcausemortality_Hilfiker_withProtocol	1	452	importance	200.012	559.273	245.6925	568.5930900000001
Stuck1_2015_allcausemortality_Hilfiker_withProtocol	1	453	of	247.976	559.273	255.88608	568.5930900000001
Stuck1_2015_allcausemortality_Hilfiker_withProtocol	1	454	healthy	258.124	559.273	287.3743	568.5930900000001
Stuck1_2015_allcausemortality_Hilfiker_withProtocol	1	455	lifestyles	289.589	559.273	323.2993	568.5930900000001
Stuck1_2015_allcausemortality_Hilfiker_withProtocol	1	456	and	325.59	559.273	340.5701	568.5930900000001
Stuck1_2015_allcausemortality_Hilfiker_withProtocol	1	457	optimal	342.768	559.273	373.6713	568.5930900000001
Stuck1_2015_allcausemortality_Hilfiker_withProtocol	1	458	preventive	375.876	559.273	417.3864	568.5930900000001
Stuck1_2015_allcausemortality_Hilfiker_withProtocol	1	459	care	419.644	559.273	435.9742	568.5930900000001
Stuck1_2015_allcausemortality_Hilfiker_withProtocol	1	460	in	438.239	559.273	446.24908	568.5930900000001
Stuck1_2015_allcausemortality_Hilfiker_withProtocol	1	461	later	448.444	559.273	466.1342	568.5930900000001
Stuck1_2015_allcausemortality_Hilfiker_withProtocol	1	462	life	468.4	559.273	480.5701	568.5930900000001
Stuck1_2015_allcausemortality_Hilfiker_withProtocol	1	463	[	482.8	559.273	486.257025	568.5930900000001
Stuck1_2015_allcausemortality_Hilfiker_withProtocol	1	464	2	486.257025	559.273	489.71405	568.5930900000001
Stuck1_2015_allcausemortality_Hilfiker_withProtocol	1	465	]	489.71405	559.273	493.171075	568.5930900000001
Stuck1_2015_allcausemortality_Hilfiker_withProtocol	1	466	.	493.171075	559.273	496.6281	568.5930900000001
Stuck1_2015_allcausemortality_Hilfiker_withProtocol	1	467	Also	498.842	559.273	514.99416	568.5930900000001
Stuck1_2015_allcausemortality_Hilfiker_withProtocol	1	468	,	514.99416	559.273	519.0322	568.5930900000001
Stuck1_2015_allcausemortality_Hilfiker_withProtocol	1	469	early	521.294	559.273	540.5441999999999	568.5930900000001
Stuck1_2015_allcausemortality_Hilfiker_withProtocol	1	470	identifi	542.781	559.273	571.2612666666666	568.5930900000001
Stuck1_2015_allcausemortality_Hilfiker_withProtocol	1	471	-	571.2612666666666	559.273	574.8213	568.5930900000001
Stuck1_2015_allcausemortality_Hilfiker_withProtocol	1	472	cation	200.012	572.256	224.5722	581.57609
Stuck1_2015_allcausemortality_Hilfiker_withProtocol	1	473	of	226.772	572.256	233.4987333333333	581.57609
Stuck1_2015_allcausemortality_Hilfiker_withProtocol	1	474	,	233.4987333333333	572.256	236.8621	581.57609
Stuck1_2015_allcausemortality_Hilfiker_withProtocol	1	475	and	239.018	572.256	253.9981	581.57609
Stuck1_2015_allcausemortality_Hilfiker_withProtocol	1	476	intervention	256.196	572.256	305.2065	581.57609
Stuck1_2015_allcausemortality_Hilfiker_withProtocol	1	477	for	307.448	572.256	317.745575	581.57609
Stuck1_2015_allcausemortality_Hilfiker_withProtocol	1	478	,	317.745575	572.256	321.1781	581.57609
Stuck1_2015_allcausemortality_Hilfiker_withProtocol	1	479	previously	323.322	572.256	364.5274	581.57609
Stuck1_2015_allcausemortality_Hilfiker_withProtocol	1	480	unknown	366.692	572.256	404.7824	581.57609
Stuck1_2015_allcausemortality_Hilfiker_withProtocol	1	481	health	407.002	572.256	431.6722	581.57609
Stuck1_2015_allcausemortality_Hilfiker_withProtocol	1	482	and	433.875	572.256	448.8551	581.57609
Stuck1_2015_allcausemortality_Hilfiker_withProtocol	1	483	functional	450.996	572.256	491.6794	581.57609
Stuck1_2015_allcausemortality_Hilfiker_withProtocol	1	484	deficits	493.799	572.256	522.0893	581.57609
Stuck1_2015_allcausemortality_Hilfiker_withProtocol	1	485	may	524.358	572.256	541.4282	581.57609
Stuck1_2015_allcausemortality_Hilfiker_withProtocol	1	486	contrib	543.577	572.256	571.9745125	581.57609
Stuck1_2015_allcausemortality_Hilfiker_withProtocol	1	487	-	571.9745125	572.256	576.0313	581.57609
Stuck1_2015_allcausemortality_Hilfiker_withProtocol	1	488	ute	200.012	585.239	212.3921	594.5590900000001
Stuck1_2015_allcausemortality_Hilfiker_withProtocol	1	489	to	214.583	585.239	222.60308	594.5590900000001
Stuck1_2015_allcausemortality_Hilfiker_withProtocol	1	490	better	224.844	585.239	247.8442	594.5590900000001
Stuck1_2015_allcausemortality_Hilfiker_withProtocol	1	491	outcomes	250.073	585.239	288.4664	594.5590900000001
Stuck1_2015_allcausemortality_Hilfiker_withProtocol	1	492	in	290.665	585.239	298.67508000000004	594.5590900000001
Stuck1_2015_allcausemortality_Hilfiker_withProtocol	1	493	older	300.871	585.239	321.3712	594.5590900000001
Stuck1_2015_allcausemortality_Hilfiker_withProtocol	1	494	people	323.605	585.239	349.8253	594.5590900000001
Stuck1_2015_allcausemortality_Hilfiker_withProtocol	1	495	[	352.122	585.239	355.579275	594.5590900000001
Stuck1_2015_allcausemortality_Hilfiker_withProtocol	1	496	3	355.579275	585.239	359.03655	594.5590900000001
Stuck1_2015_allcausemortality_Hilfiker_withProtocol	1	497	]	359.03655000000003	585.239	362.493825	594.5590900000001
Stuck1_2015_allcausemortality_Hilfiker_withProtocol	1	498	.	362.493825	585.239	365.9511	594.5590900000001
Stuck1_2015_allcausemortality_Hilfiker_withProtocol	1	499	The	368.165	585.239	383.7752	594.5590900000001
Stuck1_2015_allcausemortality_Hilfiker_withProtocol	1	500	search	386.023	585.239	411.3033	594.5590900000001
Stuck1_2015_allcausemortality_Hilfiker_withProtocol	1	501	for	413.52	585.239	423.817575	594.5590900000001
Stuck1_2015_allcausemortality_Hilfiker_withProtocol	1	502	,	423.817575	585.239	427.2501	594.5590900000001
Stuck1_2015_allcausemortality_Hilfiker_withProtocol	1	503	and	429.508	585.239	444.4881	594.5590900000001
Stuck1_2015_allcausemortality_Hilfiker_withProtocol	1	504	the	446.743	585.239	459.2331	594.5590900000001
Stuck1_2015_allcausemortality_Hilfiker_withProtocol	1	505	implementation	461.427	585.239	525.2356	594.5590900000001
Stuck1_2015_allcausemortality_Hilfiker_withProtocol	1	506	of	527.42	585.239	534.1467333333333	594.5590900000001
Stuck1_2015_allcausemortality_Hilfiker_withProtocol	1	507	,	534.1467333333333	585.239	537.5101	594.5590900000001
Stuck1_2015_allcausemortality_Hilfiker_withProtocol	1	508	multimodal	200.013	598.278	246.6435	607.5980900000001
Stuck1_2015_allcausemortality_Hilfiker_withProtocol	1	509	programmes	248.94	598.278	299.4105	607.5980900000001
Stuck1_2015_allcausemortality_Hilfiker_withProtocol	1	510	for	301.666	598.278	313.2161	607.5980900000001
Stuck1_2015_allcausemortality_Hilfiker_withProtocol	1	511	cost	315.442	598.278	330.305	607.5980900000001
Stuck1_2015_allcausemortality_Hilfiker_withProtocol	1	512	-	330.305	598.278	334.02075	607.5980900000001
Stuck1_2015_allcausemortality_Hilfiker_withProtocol	1	513	effective	334.02075	598.278	367.4625	607.5980900000001
Stuck1_2015_allcausemortality_Hilfiker_withProtocol	1	514	disease	369.811	598.278	397.5813	607.5980900000001
Stuck1_2015_allcausemortality_Hilfiker_withProtocol	1	515	prevention	399.802	598.278	443.0864	607.5980900000001
Stuck1_2015_allcausemortality_Hilfiker_withProtocol	1	516	and	445.327	598.278	460.3071	607.5980900000001
Stuck1_2015_allcausemortality_Hilfiker_withProtocol	1	517	health	462.505	598.278	487.1752	607.5980900000001
Stuck1_2015_allcausemortality_Hilfiker_withProtocol	1	518	promotion	489.434	598.278	532.4244	607.5980900000001
Stuck1_2015_allcausemortality_Hilfiker_withProtocol	1	519	has	534.676	598.278	547.9961000000001	607.5980900000001
Stuck1_2015_allcausemortality_Hilfiker_withProtocol	1	520	there	550.21	598.278	570.1193333333333	607.5980900000001
Stuck1_2015_allcausemortality_Hilfiker_withProtocol	1	521	-	570.1193333333333	598.278	574.1012	607.5980900000001
Stuck1_2015_allcausemortality_Hilfiker_withProtocol	1	522	fore	200.013	611.262	215.7232	620.58209
Stuck1_2015_allcausemortality_Hilfiker_withProtocol	1	523	become	217.928	611.262	248.5283	620.58209
Stuck1_2015_allcausemortality_Hilfiker_withProtocol	1	524	a	250.81	611.262	255.18004	620.58209
Stuck1_2015_allcausemortality_Hilfiker_withProtocol	1	525	top	257.386	611.262	270.6061	620.58209
Stuck1_2015_allcausemortality_Hilfiker_withProtocol	1	526	health	272.807	611.262	297.47720000000004	620.58209
Stuck1_2015_allcausemortality_Hilfiker_withProtocol	1	527	policy	299.736	611.262	323.7762	620.58209
Stuck1_2015_allcausemortality_Hilfiker_withProtocol	1	528	priority	326.043	611.262	356.3233	620.58209
Stuck1_2015_allcausemortality_Hilfiker_withProtocol	1	529	worldwide	358.585	611.262	398.20336	620.58209
Stuck1_2015_allcausemortality_Hilfiker_withProtocol	1	530	.	398.20336	611.262	402.6054	620.58209
Stuck1_2015_allcausemortality_Hilfiker_withProtocol	1	531	It	211.975	624.245	218.32506	633.56509
Stuck1_2015_allcausemortality_Hilfiker_withProtocol	1	532	has	220.536	624.245	233.8561	633.56509
Stuck1_2015_allcausemortality_Hilfiker_withProtocol	1	533	been	236.127	624.245	254.8572	633.56509
Stuck1_2015_allcausemortality_Hilfiker_withProtocol	1	534	shown	257.047	624.245	283.1773	633.56509
Stuck1_2015_allcausemortality_Hilfiker_withProtocol	1	535	that	285.45	624.245	301.1702	633.56509
Stuck1_2015_allcausemortality_Hilfiker_withProtocol	1	536	multimodal	303.366	624.245	350.0875	633.56509
Stuck1_2015_allcausemortality_Hilfiker_withProtocol	1	537	interventions	352.293	624.245	405.0405	633.56509
Stuck1_2015_allcausemortality_Hilfiker_withProtocol	1	538	may	407.287	624.245	424.3572	633.56509
Stuck1_2015_allcausemortality_Hilfiker_withProtocol	1	539	substantially	426.563	624.245	476.5065	633.56509
Stuck1_2015_allcausemortality_Hilfiker_withProtocol	1	540	improve	478.722	624.245	512.0223	633.56509
Stuck1_2015_allcausemortality_Hilfiker_withProtocol	1	541	health	514.27	624.245	538.9402	633.56509
Stuck1_2015_allcausemortality_Hilfiker_withProtocol	1	542	status	541.199	624.245	564.0892	633.56509
Stuck1_2015_allcausemortality_Hilfiker_withProtocol	1	543	and	200.013	637.228	214.9931	646.54809
Stuck1_2015_allcausemortality_Hilfiker_withProtocol	1	544	reduce	217.191	637.228	243.7113	646.54809
Stuck1_2015_allcausemortality_Hilfiker_withProtocol	1	545	mortality	245.991	637.228	282.8414	646.54809
Stuck1_2015_allcausemortality_Hilfiker_withProtocol	1	546	for	285.11	637.228	296.6601	646.54809
Stuck1_2015_allcausemortality_Hilfiker_withProtocol	1	547	frail	298.886	637.228	314.9062	646.54809
Stuck1_2015_allcausemortality_Hilfiker_withProtocol	1	548	or	317.142	637.228	325.78209	646.54809
Stuck1_2015_allcausemortality_Hilfiker_withProtocol	1	549	disabled	327.97	637.228	360.6403	646.54809
Stuck1_2015_allcausemortality_Hilfiker_withProtocol	1	550	older	362.95	637.228	383.4502	646.54809
Stuck1_2015_allcausemortality_Hilfiker_withProtocol	1	551	individuals	385.684	637.228	428.0262083333333	646.54809
Stuck1_2015_allcausemortality_Hilfiker_withProtocol	1	552	.	428.0262083333333	637.228	431.8755	646.54809
Stuck1_2015_allcausemortality_Hilfiker_withProtocol	1	553	For	434.044	637.228	447.8841	646.54809
Stuck1_2015_allcausemortality_Hilfiker_withProtocol	1	554	example	450.145	637.228	481.0941	646.54809
Stuck1_2015_allcausemortality_Hilfiker_withProtocol	1	555	,	481.0941	637.228	485.5154	646.54809
Stuck1_2015_allcausemortality_Hilfiker_withProtocol	1	556	one	487.79	637.228	502.3601000000001	646.54809
Stuck1_2015_allcausemortality_Hilfiker_withProtocol	1	557	randomised	504.572	637.228	552.0305	646.54809
Stuck1_2015_allcausemortality_Hilfiker_withProtocol	1	558	con	554.235	637.228	567.81765	646.54809
Stuck1_2015_allcausemortality_Hilfiker_withProtocol	1	559	-	567.81765	637.228	572.3452	646.54809
Stuck1_2015_allcausemortality_Hilfiker_withProtocol	1	560	trolled	200.013	650.267	226.0333	659.5870900000001
Stuck1_2015_allcausemortality_Hilfiker_withProtocol	1	561	trial	228.246	650.267	244.3762	659.5870900000001
Stuck1_2015_allcausemortality_Hilfiker_withProtocol	1	562	found	246.615	650.267	270.3352	659.5870900000001
Stuck1_2015_allcausemortality_Hilfiker_withProtocol	1	563	that	272.581	650.267	288.3012	659.5870900000001
Stuck1_2015_allcausemortality_Hilfiker_withProtocol	1	564	chronically	290.553	650.267	334.78340000000003	659.5870900000001
Stuck1_2015_allcausemortality_Hilfiker_withProtocol	1	565	ill	337.043	650.267	344.64308	659.5870900000001
Stuck1_2015_allcausemortality_Hilfiker_withProtocol	1	566	older	346.851	650.267	367.3512	659.5870900000001
Stuck1_2015_allcausemortality_Hilfiker_withProtocol	1	567	adults	369.642	650.267	393.5722	659.5870900000001
Stuck1_2015_allcausemortality_Hilfiker_withProtocol	1	568	who	395.778	650.267	412.8582	659.5870900000001
Stuck1_2015_allcausemortality_Hilfiker_withProtocol	1	569	were	415.111	650.267	433.8412	659.5870900000001
Stuck1_2015_allcausemortality_Hilfiker_withProtocol	1	570	offered	436.088	650.267	464.0683	659.5870900000001
Stuck1_2015_allcausemortality_Hilfiker_withProtocol	1	571	a	466.306	650.267	470.67604	659.5870900000001
Stuck1_2015_allcausemortality_Hilfiker_withProtocol	1	572	community	472.882	650.267	516.21262	659.5870900000001
Stuck1_2015_allcausemortality_Hilfiker_withProtocol	1	573	-	516.21262	650.267	521.0271333333334	659.5870900000001
Stuck1_2015_allcausemortality_Hilfiker_withProtocol	1	574	based	521.0271333333334	650.267	545.0997000000001	659.5870900000001
Stuck1_2015_allcausemortality_Hilfiker_withProtocol	1	575	nurse	547.322	650.267	569.3722	659.5870900000001
Stuck1_2015_allcausemortality_Hilfiker_withProtocol	1	576	intervention	200.013	663.25	249.0235	672.57009
Stuck1_2015_allcausemortality_Hilfiker_withProtocol	1	577	had	251.321	663.25	266.2011	672.57009
Stuck1_2015_allcausemortality_Hilfiker_withProtocol	1	578	a	268.442	663.25	272.81204	672.57009
Stuck1_2015_allcausemortality_Hilfiker_withProtocol	1	579	25%	275.018	663.25	292.0982	672.57009
Stuck1_2015_allcausemortality_Hilfiker_withProtocol	1	580	lower	294.294	663.25	316.3642	672.57009
Stuck1_2015_allcausemortality_Hilfiker_withProtocol	1	581	risk	318.617	663.25	333.38710000000003	672.57009
Stuck1_2015_allcausemortality_Hilfiker_withProtocol	1	582	of	335.625	663.25	343.53508	672.57009
Stuck1_2015_allcausemortality_Hilfiker_withProtocol	1	583	death	345.716	663.25	367.7762	672.57009
Stuck1_2015_allcausemortality_Hilfiker_withProtocol	1	584	as	370.037	663.25	378.04708	672.57009
Stuck1_2015_allcausemortality_Hilfiker_withProtocol	1	585	compared	380.242	663.25	420.1764	672.57009
Stuck1_2015_allcausemortality_Hilfiker_withProtocol	1	586	to	422.423	663.25	430.44308	672.57009
Stuck1_2015_allcausemortality_Hilfiker_withProtocol	1	587	control	432.628	663.25	461.3583	672.57009
Stuck1_2015_allcausemortality_Hilfiker_withProtocol	1	588	group	463.583	663.25	487.2032	672.57009
Stuck1_2015_allcausemortality_Hilfiker_withProtocol	1	589	individuals	489.492	663.25	533.3924000000001	672.57009
Stuck1_2015_allcausemortality_Hilfiker_withProtocol	1	590	with	535.698	663.25	553.3982	672.57009
Stuck1_2015_allcausemortality_Hilfiker_withProtocol	1	591	usual	200.013	676.233	220.9232	685.55309
Stuck1_2015_allcausemortality_Hilfiker_withProtocol	1	592	care	223.144	676.233	239.4742	685.55309
Stuck1_2015_allcausemortality_Hilfiker_withProtocol	1	593	[	241.739	676.233	245.196525	685.55309
Stuck1_2015_allcausemortality_Hilfiker_withProtocol	1	594	4	245.196525	676.233	248.65405	685.55309
Stuck1_2015_allcausemortality_Hilfiker_withProtocol	1	595	]	248.65405	676.233	252.111575	685.55309
Stuck1_2015_allcausemortality_Hilfiker_withProtocol	1	596	.	252.111575	676.233	255.5691	685.55309
Stuck1_2015_allcausemortality_Hilfiker_withProtocol	1	597	However	257.783	676.233	291.19085	685.55309
Stuck1_2015_allcausemortality_Hilfiker_withProtocol	1	598	,	291.19085	676.233	295.96340000000004	685.55309
Stuck1_2015_allcausemortality_Hilfiker_withProtocol	1	599	for	298.148	676.233	309.6981	685.55309
Stuck1_2015_allcausemortality_Hilfiker_withProtocol	1	600	non	311.925	676.233	324.960625	685.55309
Stuck1_2015_allcausemortality_Hilfiker_withProtocol	1	601	-	324.960625	676.233	329.30583333333334	685.55309
Stuck1_2015_allcausemortality_Hilfiker_withProtocol	1	602	disabled	329.30583333333334	676.233	364.0675	685.55309
Stuck1_2015_allcausemortality_Hilfiker_withProtocol	1	603	older	366.237	676.233	386.7372	685.55309
Stuck1_2015_allcausemortality_Hilfiker_withProtocol	1	604	individuals	389.028	676.233	431.2684583333333	685.55309
Stuck1_2015_allcausemortality_Hilfiker_withProtocol	1	605	,	431.2684583333333	676.233	435.1085	685.55309
Stuck1_2015_allcausemortality_Hilfiker_withProtocol	1	606	previous	437.389	676.233	471.4093	685.55309
Stuck1_2015_allcausemortality_Hilfiker_withProtocol	1	607	studies	473.673	676.233	501.1333	685.55309
Stuck1_2015_allcausemortality_Hilfiker_withProtocol	1	608	have	503.438	676.233	521.8582	685.55309
Stuck1_2015_allcausemortality_Hilfiker_withProtocol	1	609	revealed	524.074	676.233	556.8443	685.55309
Stuck1_2015_allcausemortality_Hilfiker_withProtocol	1	610	inconsistent	200.013	689.272	248.0835	698.5920900000001
Stuck1_2015_allcausemortality_Hilfiker_withProtocol	1	611	findings	250.3	689.272	280.9936	698.5920900000001
Stuck1_2015_allcausemortality_Hilfiker_withProtocol	1	612	.	280.9936	689.272	284.8303	698.5920900000001
Stuck1_2015_allcausemortality_Hilfiker_withProtocol	1	613	For	287.037	689.272	300.8771	698.5920900000001
Stuck1_2015_allcausemortality_Hilfiker_withProtocol	1	614	example	303.026	689.272	333.9751	698.5920900000001
Stuck1_2015_allcausemortality_Hilfiker_withProtocol	1	615	,	333.9751	689.272	338.3964	698.5920900000001
Stuck1_2015_allcausemortality_Hilfiker_withProtocol	1	616	a	340.614	689.272	344.98404	698.5920900000001
Stuck1_2015_allcausemortality_Hilfiker_withProtocol	1	617	meta	347.134	689.272	363.848	698.5920900000001
Stuck1_2015_allcausemortality_Hilfiker_withProtocol	1	618	-	363.848	689.272	368.0265	698.5920900000001
Stuck1_2015_allcausemortality_Hilfiker_withProtocol	1	619	analysis	368.0265	689.272	401.4545	698.5920900000001
Stuck1_2015_allcausemortality_Hilfiker_withProtocol	1	620	of	403.659	689.272	411.56908	698.5920900000001
Stuck1_2015_allcausemortality_Hilfiker_withProtocol	1	621	trials	413.75	689.272	433.5202	698.5920900000001
Stuck1_2015_allcausemortality_Hilfiker_withProtocol	1	622	of	435.69	689.272	443.60008	698.5920900000001
Stuck1_2015_allcausemortality_Hilfiker_withProtocol	1	623	systematic	445.725	689.272	487.0354	698.5920900000001
Stuck1_2015_allcausemortality_Hilfiker_withProtocol	1	624	health	489.266	689.272	513.9362	698.5920900000001
Stuck1_2015_allcausemortality_Hilfiker_withProtocol	1	625	checks	516.083	689.272	542.4033	698.5920900000001
Stuck1_2015_allcausemortality_Hilfiker_withProtocol	1	626	for	544.6	689.272	556.1501000000001	698.5920900000001
Stuck1_2015_allcausemortality_Hilfiker_withProtocol	1	627	gen	558.263	689.272	571.53065	698.5920900000001
Stuck1_2015_allcausemortality_Hilfiker_withProtocol	1	628	-	571.53065	689.272	575.9532	698.5920900000001
Stuck1_2015_allcausemortality_Hilfiker_withProtocol	1	629	eral	200.013	702.255	214.6831	711.57509
Stuck1_2015_allcausemortality_Hilfiker_withProtocol	1	630	adult	216.908	702.255	237.1982	711.57509
Stuck1_2015_allcausemortality_Hilfiker_withProtocol	1	631	populations	239.415	702.255	286.6325	711.57509
Stuck1_2015_allcausemortality_Hilfiker_withProtocol	1	632	concluded	288.851	702.255	329.8414	711.57509
Stuck1_2015_allcausemortality_Hilfiker_withProtocol	1	633	that	332.166	702.255	347.8862	711.57509
Stuck1_2015_allcausemortality_Hilfiker_withProtocol	1	634	these	350.081	702.255	370.3712	711.57509
Stuck1_2015_allcausemortality_Hilfiker_withProtocol	1	635	interventions	372.645	702.255	425.2955	711.57509
Stuck1_2015_allcausemortality_Hilfiker_withProtocol	1	636	did	427.582	702.255	440.5821	711.57509
Stuck1_2015_allcausemortality_Hilfiker_withProtocol	1	637	not	442.832	702.255	456.2621	711.57509
Stuck1_2015_allcausemortality_Hilfiker_withProtocol	1	638	have	458.479	702.255	476.8992	711.57509
Stuck1_2015_allcausemortality_Hilfiker_withProtocol	1	639	favourable	479.115	702.255	520.8454	711.57509
Stuck1_2015_allcausemortality_Hilfiker_withProtocol	1	640	effects	523.11	702.255	548.1603	711.57509
Stuck1_2015_allcausemortality_Hilfiker_withProtocol	1	641	on	550.38	702.255	560.7900999999999	711.57509
Stuck1_2015_allcausemortality_Hilfiker_withProtocol	1	642	Health	373.096	40.4611	395.9917	47.96501
Stuck1_2015_allcausemortality_Hilfiker_withProtocol	1	643	Risk	397.7	40.4611	413.1878	47.96501
Stuck1_2015_allcausemortality_Hilfiker_withProtocol	1	644	Assessment	414.935	40.4611	458.1289	47.96501
Stuck1_2015_allcausemortality_Hilfiker_withProtocol	1	645	and	459.893	40.4611	473.1408	47.96501
Stuck1_2015_allcausemortality_Hilfiker_withProtocol	1	646	Counselling	474.86	40.4611	516.2339000000001	47.96501
Stuck1_2015_allcausemortality_Hilfiker_withProtocol	1	647	in	518.004	40.4611	524.16392	47.96501
Stuck1_2015_allcausemortality_Hilfiker_withProtocol	1	648	Older	525.884	40.4611	545.1958	47.96501
Stuck1_2015_allcausemortality_Hilfiker_withProtocol	1	649	Persons	546.917	40.4611	576.0686000000001	47.96501
Stuck1_2015_allcausemortality_Hilfiker_withProtocol	1	650	PLOS	36.0	750.256	57.2317	757.75991
Stuck1_2015_allcausemortality_Hilfiker_withProtocol	1	651	Medicine	58.9605	750.256	90.5889	757.75991
Stuck1_2015_allcausemortality_Hilfiker_withProtocol	1	652	|	92.3521	750.256	94.35208	757.75991
Stuck1_2015_allcausemortality_Hilfiker_withProtocol	1	653	DOI	96.0936	750.256	107.8721625	757.75991
Stuck1_2015_allcausemortality_Hilfiker_withProtocol	1	654	:	107.8721625	750.256	111.79835	757.75991
Stuck1_2015_allcausemortality_Hilfiker_withProtocol	1	655	10	111.79835	750.256	119.650725	757.75991
Stuck1_2015_allcausemortality_Hilfiker_withProtocol	1	656	.	119.650725	750.256	123.5769125	757.75991
Stuck1_2015_allcausemortality_Hilfiker_withProtocol	1	657	1371	123.5769125	750.256	139.28166249999998	757.75991
Stuck1_2015_allcausemortality_Hilfiker_withProtocol	1	658	/	139.28166249999998	750.256	143.20784999999998	757.75991
Stuck1_2015_allcausemortality_Hilfiker_withProtocol	1	659	journal	143.20785	750.256	170.69116250000002	757.75991
Stuck1_2015_allcausemortality_Hilfiker_withProtocol	1	660	.	170.6911625	750.256	174.61735	757.75991
Stuck1_2015_allcausemortality_Hilfiker_withProtocol	1	661	pmed	174.61735	750.256	190.3221	757.75991
Stuck1_2015_allcausemortality_Hilfiker_withProtocol	1	662	.	190.3221	750.256	194.2482875	757.75991
Stuck1_2015_allcausemortality_Hilfiker_withProtocol	1	663	1001889	194.2482875	750.256	221.7316	757.75991
Stuck1_2015_allcausemortality_Hilfiker_withProtocol	1	664	October	229.606	750.256	257.7496	757.75991
Stuck1_2015_allcausemortality_Hilfiker_withProtocol	1	665	19	259.483	750.256	266.8109333333333	757.75991
Stuck1_2015_allcausemortality_Hilfiker_withProtocol	1	666	,	266.8109333333333	750.256	270.4749	757.75991
Stuck1_2015_allcausemortality_Hilfiker_withProtocol	1	667	2015	272.182	750.256	289.8458	757.75991
Stuck1_2015_allcausemortality_Hilfiker_withProtocol	1	668	2	557.119	750.256	561.53494	757.75991
Stuck1_2015_allcausemortality_Hilfiker_withProtocol	1	669	/	563.293	750.256	565.45297	757.75991
Stuck1_2015_allcausemortality_Hilfiker_withProtocol	1	670	21	567.212	750.256	576.04389	757.75991
Stuck1_2015_allcausemortality_Hilfiker_withProtocol	1	671	results	36.0	77.5622	54.8254	84.96211000000001
Stuck1_2015_allcausemortality_Hilfiker_withProtocol	1	672	or	56.5797	77.5622	62.31563	84.96211000000001
Stuck1_2015_allcausemortality_Hilfiker_withProtocol	1	673	for	64.0068	77.5622	71.48671	84.96211000000001
Stuck1_2015_allcausemortality_Hilfiker_withProtocol	1	674	conducting	73.1907	77.5622	104.1551	84.96211000000001
Stuck1_2015_allcausemortality_Hilfiker_withProtocol	1	675	individualized	105.789	77.5622	144.1389	84.96211000000001
Stuck1_2015_allcausemortality_Hilfiker_withProtocol	1	676	patient	145.815	77.5622	165.42083333333332	84.96211000000001
Stuck1_2015_allcausemortality_Hilfiker_withProtocol	1	677	-	165.42083333333332	77.5622	168.22166666666666	84.96211000000001
Stuck1_2015_allcausemortality_Hilfiker_withProtocol	1	678	data	168.22166666666666	77.5622	179.425	84.96211000000001
Stuck1_2015_allcausemortality_Hilfiker_withProtocol	1	679	meta	36.0	88.5604	48.39368571428571	95.96031
Stuck1_2015_allcausemortality_Hilfiker_withProtocol	1	680	-	48.39368571428571	88.5604	51.49210714285714	95.96031
Stuck1_2015_allcausemortality_Hilfiker_withProtocol	1	681	analyses	51.49210714285714	88.5604	76.27947857142857	95.96031
Stuck1_2015_allcausemortality_Hilfiker_withProtocol	1	682	.	76.27947857142857	88.5604	79.3779	95.96031
Stuck1_2015_allcausemortality_Hilfiker_withProtocol	1	683	Researchers	81.0714	88.5604	117.4901	95.96031
Stuck1_2015_allcausemortality_Hilfiker_withProtocol	1	684	may	119.169	88.5604	131.4088	95.96031
Stuck1_2015_allcausemortality_Hilfiker_withProtocol	1	685	apply	133.115	88.5604	148.3804	95.96031
Stuck1_2015_allcausemortality_Hilfiker_withProtocol	1	686	for	150.123	88.5604	157.60290999999998	95.96031
Stuck1_2015_allcausemortality_Hilfiker_withProtocol	1	687	data	159.306	88.5604	171.669	95.96031
Stuck1_2015_allcausemortality_Hilfiker_withProtocol	1	688	access	36.0	99.5587	56.0453	106.95861
Stuck1_2015_allcausemortality_Hilfiker_withProtocol	1	689	at	57.7701	99.5587	63.09003	106.95861
Stuck1_2015_allcausemortality_Hilfiker_withProtocol	1	690	DataRequest@ctu	64.7996	99.5587	113.630975	106.95861
Stuck1_2015_allcausemortality_Hilfiker_withProtocol	1	691	.	113.630975	99.5587	116.8864	106.95861
Stuck1_2015_allcausemortality_Hilfiker_withProtocol	1	692	unibe	116.8864	99.5587	133.16352500000002	106.95861
Stuck1_2015_allcausemortality_Hilfiker_withProtocol	1	693	.	133.163525	99.5587	136.41895	106.95861
Stuck1_2015_allcausemortality_Hilfiker_withProtocol	1	694	ch	136.41895	99.5587	142.9298	106.95861
Stuck1_2015_allcausemortality_Hilfiker_withProtocol	1	695	(	144.623	99.5587	147.36091428571427	106.95861
Stuck1_2015_allcausemortality_Hilfiker_withProtocol	1	696	postal	147.36091428571427	99.5587	163.7884	106.95861
Stuck1_2015_allcausemortality_Hilfiker_withProtocol	1	697	address	35.9992	110.557	57.4959375	117.95691
Stuck1_2015_allcausemortality_Hilfiker_withProtocol	1	698	:	57.4959375	110.557	60.5669	117.95691
Stuck1_2015_allcausemortality_Hilfiker_withProtocol	1	699	CTU	62.2485	110.557	75.5763	117.95691
Stuck1_2015_allcausemortality_Hilfiker_withProtocol	1	700	Bern	77.2723	110.557	89.50702	117.95691
Stuck1_2015_allcausemortality_Hilfiker_withProtocol	1	701	,	89.50702	110.557	92.5657	117.95691
Stuck1_2015_allcausemortality_Hilfiker_withProtocol	1	702	Institute	94.2801	110.557	116.5406	117.95691
Stuck1_2015_allcausemortality_Hilfiker_withProtocol	1	703	of	118.205	110.557	123.52493	117.95691
Stuck1_2015_allcausemortality_Hilfiker_withProtocol	1	704	Social	125.235	110.557	142.6948	117.95691
Stuck1_2015_allcausemortality_Hilfiker_withProtocol	1	705	and	144.397	110.557	155.1249	117.95691
Stuck1_2015_allcausemortality_Hilfiker_withProtocol	1	706	Preventive	156.813	110.557	187.035	117.95691
Stuck1_2015_allcausemortality_Hilfiker_withProtocol	1	707	Medicine	35.9992	121.555	60.27697777777777	128.95491
Stuck1_2015_allcausemortality_Hilfiker_withProtocol	1	708	,	60.27697777777777	121.555	63.3117	128.95491
Stuck1_2015_allcausemortality_Hilfiker_withProtocol	1	709	University	65.0828	121.555	93.2264	128.95491
Stuck1_2015_allcausemortality_Hilfiker_withProtocol	1	710	of	94.9033	121.555	100.22323	128.95491
Stuck1_2015_allcausemortality_Hilfiker_withProtocol	1	711	Bern	101.933	121.555	114.16772	128.95491
Stuck1_2015_allcausemortality_Hilfiker_withProtocol	1	712	,	114.16772	121.555	117.2264	128.95491
Stuck1_2015_allcausemortality_Hilfiker_withProtocol	1	713	Finkenhubelweg	118.941	121.555	165.626	128.95491
Stuck1_2015_allcausemortality_Hilfiker_withProtocol	1	714	11	167.243	121.555	172.90639333333334	128.95491
Stuck1_2015_allcausemortality_Hilfiker_withProtocol	1	715	,	172.90639333333334	121.555	175.73809	128.95491
Stuck1_2015_allcausemortality_Hilfiker_withProtocol	1	716	CH	35.9992	132.553	43.3406	139.95291
Stuck1_2015_allcausemortality_Hilfiker_withProtocol	1	717	-	43.3406	132.553	47.011300000000006	139.95291
Stuck1_2015_allcausemortality_Hilfiker_withProtocol	1	718	3012	47.011300000000006	132.553	61.694100000000006	139.95291
Stuck1_2015_allcausemortality_Hilfiker_withProtocol	1	719	Bern	63.3821	132.553	75.61682	139.95291
Stuck1_2015_allcausemortality_Hilfiker_withProtocol	1	720	,	75.61682	132.553	78.6755	139.95291
Stuck1_2015_allcausemortality_Hilfiker_withProtocol	1	721	Switzerland	80.3898	132.553	111.61177692307692	139.95291
Stuck1_2015_allcausemortality_Hilfiker_withProtocol	1	722	)	111.61177692307692	132.553	114.45013846153846	139.95291
Stuck1_2015_allcausemortality_Hilfiker_withProtocol	1	723	.	114.45013846153844	132.553	117.28849999999998	139.95291
Stuck1_2015_allcausemortality_Hilfiker_withProtocol	1	724	Funding	35.9992	149.561	60.3050375	156.96091
Stuck1_2015_allcausemortality_Hilfiker_withProtocol	1	725	:	60.3050375	149.561	63.7773	156.96091
Stuck1_2015_allcausemortality_Hilfiker_withProtocol	1	726	European	65.4228	149.561	93.2761	156.96091
Stuck1_2015_allcausemortality_Hilfiker_withProtocol	1	727	Union	94.9601	149.561	111.6319	156.96091
Stuck1_2015_allcausemortality_Hilfiker_withProtocol	1	728	(	113.385	149.561	116.75612	156.96091
Stuck1_2015_allcausemortality_Hilfiker_withProtocol	1	729	QLK6	116.75612	149.561	130.2406	156.96091
Stuck1_2015_allcausemortality_Hilfiker_withProtocol	1	730	-	130.2406	149.561	133.61172	156.96091
Stuck1_2015_allcausemortality_Hilfiker_withProtocol	1	731	CT	133.61172	149.561	140.35396	156.96091
Stuck1_2015_allcausemortality_Hilfiker_withProtocol	1	732	-	140.35396	149.561	143.72508	156.96091
Stuck1_2015_allcausemortality_Hilfiker_withProtocol	1	733	1999	143.72508	149.561	157.20955999999998	156.96091
Stuck1_2015_allcausemortality_Hilfiker_withProtocol	1	734	-	157.20956	149.561	160.58068	156.96091
Stuck1_2015_allcausemortality_Hilfiker_withProtocol	1	735	02205	160.58068	149.561	177.43628	156.96091
Stuck1_2015_allcausemortality_Hilfiker_withProtocol	1	736	)	177.43628	149.561	180.8074	156.96091
Stuck1_2015_allcausemortality_Hilfiker_withProtocol	1	737	(	35.9992	160.56	39.6045	167.95991
Stuck1_2015_allcausemortality_Hilfiker_withProtocol	1	738	AS	39.6045	160.56	46.8151	167.95991
Stuck1_2015_allcausemortality_Hilfiker_withProtocol	1	739	SI	48.4718	160.56	54.54372	167.95991
Stuck1_2015_allcausemortality_Hilfiker_withProtocol	1	740	CS	56.2957	160.56	62.7436	167.95991
Stuck1_2015_allcausemortality_Hilfiker_withProtocol	1	741	)	62.7436	160.56	65.96754999999999	167.95991
Stuck1_2015_allcausemortality_Hilfiker_withProtocol	1	742	;	65.96754999999999	160.56	69.19149999999999	167.95991
Stuck1_2015_allcausemortality_Hilfiker_withProtocol	1	743	the	70.8092	160.56	79.70509	167.95991
Stuck1_2015_allcausemortality_Hilfiker_withProtocol	1	744	Federal	81.4106	160.56	103.1895	167.95991
Stuck1_2015_allcausemortality_Hilfiker_withProtocol	1	745	Education	104.882	160.56	133.2896	167.95991
Stuck1_2015_allcausemortality_Hilfiker_withProtocol	1	746	and	135.042	160.56	145.7699	167.95991
Stuck1_2015_allcausemortality_Hilfiker_withProtocol	1	747	Science	147.458	160.56	170.32569999999998	167.95991
Stuck1_2015_allcausemortality_Hilfiker_withProtocol	1	748	Ministry	35.9992	171.558	58.0613	178.95791
Stuck1_2015_allcausemortality_Hilfiker_withProtocol	1	749	(	59.7533	171.558	62.66206666666667	178.95791
Stuck1_2015_allcausemortality_Hilfiker_withProtocol	1	750	Bern	62.66206666666667	171.558	74.29713333333333	178.95791
Stuck1_2015_allcausemortality_Hilfiker_withProtocol	1	751	,	74.29713333333333	171.558	77.2059	178.95791
Stuck1_2015_allcausemortality_Hilfiker_withProtocol	1	752	Switzerland	78.9163	171.558	110.88046666666668	178.95791
Stuck1_2015_allcausemortality_Hilfiker_withProtocol	1	753	,	110.88046666666668	171.558	113.7863	178.95791
Stuck1_2015_allcausemortality_Hilfiker_withProtocol	1	754	BBW	115.427	171.558	130.24280000000002	178.95791
Stuck1_2015_allcausemortality_Hilfiker_withProtocol	1	755	990311	131.924	171.558	150.85973333333334	178.95791
Stuck1_2015_allcausemortality_Hilfiker_withProtocol	1	756	.	150.85973333333334	171.558	154.0156888888889	178.95791
Stuck1_2015_allcausemortality_Hilfiker_withProtocol	1	757	1	154.0156888888889	171.558	157.17164444444444	178.95791
Stuck1_2015_allcausemortality_Hilfiker_withProtocol	1	758	)	157.17164444444444	171.558	160.3276	178.95791
Stuck1_2015_allcausemortality_Hilfiker_withProtocol	1	759	(	161.971	171.558	164.91496	178.95791
Stuck1_2015_allcausemortality_Hilfiker_withProtocol	1	760	AS	164.91496	171.558	170.80288000000002	178.95791
Stuck1_2015_allcausemortality_Hilfiker_withProtocol	1	761	)	170.80288000000002	171.558	173.74684000000002	178.95791
Stuck1_2015_allcausemortality_Hilfiker_withProtocol	1	762	;	173.74684	171.558	176.6908	178.95791
Stuck1_2015_allcausemortality_Hilfiker_withProtocol	1	763	the	178.356	171.558	187.25189	178.95791
Stuck1_2015_allcausemortality_Hilfiker_withProtocol	1	764	Swiss	35.9992	182.556	52.7966	189.95591
Stuck1_2015_allcausemortality_Hilfiker_withProtocol	1	765	National	54.5374	182.556	77.9619	189.95591
Stuck1_2015_allcausemortality_Hilfiker_withProtocol	1	766	Science	79.6523	182.556	102.468	189.95591
Stuck1_2015_allcausemortality_Hilfiker_withProtocol	1	767	Foundation	104.201	182.556	136.1238	189.95591
Stuck1_2015_allcausemortality_Hilfiker_withProtocol	1	768	(	137.876	182.556	140.96833076923076	189.95591
Stuck1_2015_allcausemortality_Hilfiker_withProtocol	1	769	32	140.96833076923076	182.556	147.1529923076923	189.95591
Stuck1_2015_allcausemortality_Hilfiker_withProtocol	1	770	-	147.1529923076923	182.556	150.24532307692306	189.95591
Stuck1_2015_allcausemortality_Hilfiker_withProtocol	1	771	52804	150.24532307692309	182.556	165.70697692307692	189.95591
Stuck1_2015_allcausemortality_Hilfiker_withProtocol	1	772	.	165.70697692307692	182.556	168.79930769230768	189.95591
Stuck1_2015_allcausemortality_Hilfiker_withProtocol	1	773	97	168.7993076923077	182.556	174.98396923076925	189.95591
Stuck1_2015_allcausemortality_Hilfiker_withProtocol	1	774	)	174.98396923076925	182.556	178.0763	189.95591
Stuck1_2015_allcausemortality_Hilfiker_withProtocol	1	775	(	35.9992	193.554	38.923	200.95391
Stuck1_2015_allcausemortality_Hilfiker_withProtocol	1	776	AS	38.923	193.554	44.7706	200.95391
Stuck1_2015_allcausemortality_Hilfiker_withProtocol	1	777	)	44.7706	193.554	47.6944	200.95391
Stuck1_2015_allcausemortality_Hilfiker_withProtocol	1	778	;	47.6944	193.554	50.6182	200.95391
Stuck1_2015_allcausemortality_Hilfiker_withProtocol	1	779	the	52.3838	193.554	61.27969	200.95391
Stuck1_2015_allcausemortality_Hilfiker_withProtocol	1	780	Swiss	62.9285	193.554	79.7259	200.95391
Stuck1_2015_allcausemortality_Hilfiker_withProtocol	1	781	National	81.4666	193.554	104.8927	200.95391
Stuck1_2015_allcausemortality_Hilfiker_withProtocol	1	782	Science	106.582	193.554	129.3937	200.95391
Stuck1_2015_allcausemortality_Hilfiker_withProtocol	1	783	Foundation	131.131	193.554	163.1146	200.95391
Stuck1_2015_allcausemortality_Hilfiker_withProtocol	1	784	Swiss	164.806	193.554	181.6034	200.95391
Stuck1_2015_allcausemortality_Hilfiker_withProtocol	1	785	National	35.9992	204.553	59.42530000000001	211.95291
Stuck1_2015_allcausemortality_Hilfiker_withProtocol	1	786	Cohort	61.1149	204.553	80.2635	211.95291
Stuck1_2015_allcausemortality_Hilfiker_withProtocol	1	787	(	82.0346	204.553	84.76461111111111	211.95291
Stuck1_2015_allcausemortality_Hilfiker_withProtocol	1	788	projects	84.76461111111111	204.553	106.6047	211.95291
Stuck1_2015_allcausemortality_Hilfiker_withProtocol	1	789	0071	108.283	204.553	121.01692	211.95291
Stuck1_2015_allcausemortality_Hilfiker_withProtocol	1	790	,	121.01692	204.553	124.2004	211.95291
Stuck1_2015_allcausemortality_Hilfiker_withProtocol	1	791	3347CO	125.972	204.553	147.0392857142857	211.95291
Stuck1_2015_allcausemortality_Hilfiker_withProtocol	1	792	-	147.0392857142857	204.553	150.5505	211.95291
Stuck1_2015_allcausemortality_Hilfiker_withProtocol	1	793	108806	150.5505	204.553	171.6177857142857	211.95291
Stuck1_2015_allcausemortality_Hilfiker_withProtocol	1	794	,	171.6177857142857	204.553	175.129	211.95291
Stuck1_2015_allcausemortality_Hilfiker_withProtocol	1	795	33CS30_134273	35.9992	215.551	84.09620000000001	222.95091
Stuck1_2015_allcausemortality_Hilfiker_withProtocol	1	796	and	85.7754	215.551	96.5033	222.95091
Stuck1_2015_allcausemortality_Hilfiker_withProtocol	1	797	33CS30_148415	98.1912	215.551	144.73287142857143	222.95091
Stuck1_2015_allcausemortality_Hilfiker_withProtocol	1	798	)	144.73287142857143	215.551	148.313	222.95091
Stuck1_2015_allcausemortality_Hilfiker_withProtocol	1	799	(	150.065	215.551	153.20304	222.95091
Stuck1_2015_allcausemortality_Hilfiker_withProtocol	1	800	ME	153.20304	215.551	159.47912	222.95091
Stuck1_2015_allcausemortality_Hilfiker_withProtocol	1	801	)	159.47912	215.551	162.61715999999998	222.95091
Stuck1_2015_allcausemortality_Hilfiker_withProtocol	1	802	;	162.61716	215.551	165.7552	222.95091
Stuck1_2015_allcausemortality_Hilfiker_withProtocol	1	803	the	167.526	215.551	176.42189000000002	222.95091
Stuck1_2015_allcausemortality_Hilfiker_withProtocol	1	804	Swiss	35.9992	226.549	52.7966	233.94891
Stuck1_2015_allcausemortality_Hilfiker_withProtocol	1	805	Foundation	54.5374	226.549	86.51939999999999	233.94891
Stuck1_2015_allcausemortality_Hilfiker_withProtocol	1	806	for	88.2129	226.549	95.69281	233.94891
Stuck1_2015_allcausemortality_Hilfiker_withProtocol	1	807	Health	97.3968	226.549	115.8262	233.94891
Stuck1_2015_allcausemortality_Hilfiker_withProtocol	1	808	Promotion	117.579	226.549	146.7274	233.94891
Stuck1_2015_allcausemortality_Hilfiker_withProtocol	1	809	(	148.476	226.549	151.2405625	233.94891
Stuck1_2015_allcausemortality_Hilfiker_withProtocol	1	810	Project	151.2405625	226.549	170.5925	233.94891
Stuck1_2015_allcausemortality_Hilfiker_withProtocol	1	811	No	172.231	226.549	178.88692	233.94891
Stuck1_2015_allcausemortality_Hilfiker_withProtocol	1	812	.	178.88692	226.549	182.21488	233.94891
Stuck1_2015_allcausemortality_Hilfiker_withProtocol	1	813	398	35.9992	237.547	45.66505	244.94691
Stuck1_2015_allcausemortality_Hilfiker_withProtocol	1	814	)	45.66505	237.547	48.887	244.94691
Stuck1_2015_allcausemortality_Hilfiker_withProtocol	1	815	(	50.5694	237.547	53.4932	244.94691
Stuck1_2015_allcausemortality_Hilfiker_withProtocol	1	816	AS	53.4932	237.547	59.3408	244.94691
Stuck1_2015_allcausemortality_Hilfiker_withProtocol	1	817	)	59.3408	237.547	62.2646	244.94691
Stuck1_2015_allcausemortality_Hilfiker_withProtocol	1	818	;	62.2646	237.547	65.1884	244.94691
Stuck1_2015_allcausemortality_Hilfiker_withProtocol	1	819	the	66.8972	237.547	75.79308999999999	244.94691
Stuck1_2015_allcausemortality_Hilfiker_withProtocol	1	820	Velux	77.4987	237.547	93.2833	244.94691
Stuck1_2015_allcausemortality_Hilfiker_withProtocol	1	821	Foundation	94.9601	237.547	126.9421	244.94691
Stuck1_2015_allcausemortality_Hilfiker_withProtocol	1	822	(	128.636	237.547	131.55868	244.94691
Stuck1_2015_allcausemortality_Hilfiker_withProtocol	1	823	AS	131.55868	237.547	137.40404	244.94691
Stuck1_2015_allcausemortality_Hilfiker_withProtocol	1	824	)	137.40404	237.547	140.32672000000002	244.94691
Stuck1_2015_allcausemortality_Hilfiker_withProtocol	1	825	;	140.32672	237.547	143.2494	244.94691
Stuck1_2015_allcausemortality_Hilfiker_withProtocol	1	826	the	145.02	237.547	153.91589000000002	244.94691
Stuck1_2015_allcausemortality_Hilfiker_withProtocol	1	827	Langley	155.622	237.547	178.0353	244.94691
Stuck1_2015_allcausemortality_Hilfiker_withProtocol	1	828	Research	35.9992	248.546	63.5261	255.94591
Stuck1_2015_allcausemortality_Hilfiker_withProtocol	1	829	Institute	65.1964	248.546	87.45689999999999	255.94591
Stuck1_2015_allcausemortality_Hilfiker_withProtocol	1	830	(	89.1209	248.546	92.15273333333334	255.94591
Stuck1_2015_allcausemortality_Hilfiker_withProtocol	1	831	JCB	92.15273333333334	248.546	101.24823333333336	255.94591
Stuck1_2015_allcausemortality_Hilfiker_withProtocol	1	832	)	101.24823333333332	248.546	104.28006666666668	255.94591
Stuck1_2015_allcausemortality_Hilfiker_withProtocol	1	833	.	104.28006666666668	248.546	107.3119	255.94591
Stuck1_2015_allcausemortality_Hilfiker_withProtocol	1	834	The	109.021	248.546	120.1729	255.94591
Stuck1_2015_allcausemortality_Hilfiker_withProtocol	1	835	funders	121.833	248.546	143.1719	255.94591
Stuck1_2015_allcausemortality_Hilfiker_withProtocol	1	836	had	144.907	248.546	155.63490000000002	255.94591
Stuck1_2015_allcausemortality_Hilfiker_withProtocol	1	837	no	157.323	248.546	164.47491	255.94591
Stuck1_2015_allcausemortality_Hilfiker_withProtocol	1	838	role	166.167	248.546	176.8949	255.94591
Stuck1_2015_allcausemortality_Hilfiker_withProtocol	1	839	in	178.583	248.546	183.57494	255.94591
Stuck1_2015_allcausemortality_Hilfiker_withProtocol	1	840	study	35.9992	259.544	51.391000000000005	266.94391
Stuck1_2015_allcausemortality_Hilfiker_withProtocol	1	841	design	53.007	259.544	70.63508571428571	266.94391
Stuck1_2015_allcausemortality_Hilfiker_withProtocol	1	842	,	70.63508571428571	259.544	73.5731	266.94391
Stuck1_2015_allcausemortality_Hilfiker_withProtocol	1	843	data	75.3443	259.544	87.7073	266.94391
Stuck1_2015_allcausemortality_Hilfiker_withProtocol	1	844	collection	89.4601	259.544	116.1158	266.94391
Stuck1_2015_allcausemortality_Hilfiker_withProtocol	1	845	and	117.749	259.544	128.4769	266.94391
Stuck1_2015_allcausemortality_Hilfiker_withProtocol	1	846	analysis	130.165	259.544	152.34002222222222	266.94391
Stuck1_2015_allcausemortality_Hilfiker_withProtocol	1	847	,	152.34002222222222	259.544	155.1119	266.94391
Stuck1_2015_allcausemortality_Hilfiker_withProtocol	1	848	decision	156.754	259.544	180.2889	266.94391
Stuck1_2015_allcausemortality_Hilfiker_withProtocol	1	849	to	181.983	259.544	187.30293	266.94391
Stuck1_2015_allcausemortality_Hilfiker_withProtocol	1	850	publish	35.9992	270.542	55.2524375	277.94190999999995
Stuck1_2015_allcausemortality_Hilfiker_withProtocol	1	851	,	55.2524375	270.542	58.0029	277.94190999999995
Stuck1_2015_allcausemortality_Hilfiker_withProtocol	1	852	or	59.6965	270.542	65.43243	277.94190999999995
Stuck1_2015_allcausemortality_Hilfiker_withProtocol	1	853	preparation	67.1236	270.542	99.4472	277.94190999999995
Stuck1_2015_allcausemortality_Hilfiker_withProtocol	1	854	of	101.139	270.542	106.45893	277.94190999999995
Stuck1_2015_allcausemortality_Hilfiker_withProtocol	1	855	the	108.225	270.542	117.12089	277.94190999999995
Stuck1_2015_allcausemortality_Hilfiker_withProtocol	1	856	manuscript	118.77	270.542	148.84381818181816	277.94190999999995
Stuck1_2015_allcausemortality_Hilfiker_withProtocol	1	857	.	148.84381818181816	270.542	151.85119999999998	277.94190999999995
Stuck1_2015_allcausemortality_Hilfiker_withProtocol	1	858	Competing	35.9992	287.55	69.64920000000001	294.94991
Stuck1_2015_allcausemortality_Hilfiker_withProtocol	1	859	Interests	71.3756	287.55	97.36436	294.94991
Stuck1_2015_allcausemortality_Hilfiker_withProtocol	1	860	:	97.36436	287.55	100.252	294.94991
Stuck1_2015_allcausemortality_Hilfiker_withProtocol	1	861	The	101.933	287.55	113.0849	294.94991
Stuck1_2015_allcausemortality_Hilfiker_withProtocol	1	862	authors	114.745	287.55	136.0839	294.94991
Stuck1_2015_allcausemortality_Hilfiker_withProtocol	1	863	have	137.82	287.55	151.7958	294.94991
Stuck1_2015_allcausemortality_Hilfiker_withProtocol	1	864	declared	153.467	287.55	178.03390000000002	294.94991
Stuck1_2015_allcausemortality_Hilfiker_withProtocol	1	865	that	35.9992	298.548	46.6391	305.94791
Stuck1_2015_allcausemortality_Hilfiker_withProtocol	1	866	no	48.3014	298.548	55.45331	305.94791
Stuck1_2015_allcausemortality_Hilfiker_withProtocol	1	867	competing	57.2021	298.548	86.6913	305.94791
Stuck1_2015_allcausemortality_Hilfiker_withProtocol	1	868	interests	88.3833	298.548	112.5582	305.94791
Stuck1_2015_allcausemortality_Hilfiker_withProtocol	1	869	exist	114.235	298.548	126.6015	305.94791
Stuck1_2015_allcausemortality_Hilfiker_withProtocol	1	870	.	126.6015	298.548	129.0748	305.94791
Stuck1_2015_allcausemortality_Hilfiker_withProtocol	1	871	Abbreviations	35.9992	315.556	77.69818571428571	322.95591
Stuck1_2015_allcausemortality_Hilfiker_withProtocol	1	872	:	77.69818571428571	315.556	80.9058	322.95591
Stuck1_2015_allcausemortality_Hilfiker_withProtocol	1	873	HRA	82.657	315.556	94.12705	322.95591
Stuck1_2015_allcausemortality_Hilfiker_withProtocol	1	874	,	94.12705	315.556	97.9504	322.95591
Stuck1_2015_allcausemortality_Hilfiker_withProtocol	1	875	health	99.7216	315.556	117.0606	322.95591
Stuck1_2015_allcausemortality_Hilfiker_withProtocol	1	876	risk	118.77	315.556	128.8419	322.95591
Stuck1_2015_allcausemortality_Hilfiker_withProtocol	1	877	assessment	130.505	315.556	163.21154545454544	322.95591
Stuck1_2015_allcausemortality_Hilfiker_withProtocol	1	878	;	163.21154545454544	315.556	166.48219999999998	322.95591
Stuck1_2015_allcausemortality_Hilfiker_withProtocol	1	879	HRA	168.206	315.556	179.98805	322.95591
Stuck1_2015_allcausemortality_Hilfiker_withProtocol	1	880	-	179.98805	315.556	183.9154	322.95591
Stuck1_2015_allcausemortality_Hilfiker_withProtocol	1	881	O	35.9992	326.554	39.411155	333.95390999999995
Stuck1_2015_allcausemortality_Hilfiker_withProtocol	1	882	,	39.411155	326.554	42.82311	333.95390999999995
Stuck1_2015_allcausemortality_Hilfiker_withProtocol	1	883	Health	44.5031	326.554	62.932500000000005	333.95390999999995
Stuck1_2015_allcausemortality_Hilfiker_withProtocol	1	884	Risk	64.6852	326.554	77.261	333.95390999999995
Stuck1_2015_allcausemortality_Hilfiker_withProtocol	1	885	Assessment	78.9155	326.554	113.8863	333.95390999999995
Stuck1_2015_allcausemortality_Hilfiker_withProtocol	1	886	for	115.597	326.554	123.07691	333.95390999999995
Stuck1_2015_allcausemortality_Hilfiker_withProtocol	1	887	Older	124.78	326.554	140.4894	333.95390999999995
Stuck1_2015_allcausemortality_Hilfiker_withProtocol	1	888	Persons	142.242	326.554	164.42613749999998	333.95390999999995
Stuck1_2015_allcausemortality_Hilfiker_withProtocol	1	889	;	164.42613749999998	326.554	167.59529999999998	333.95390999999995
Stuck1_2015_allcausemortality_Hilfiker_withProtocol	1	890	ICD	169.228	326.554	180.15805	333.95390999999995
Stuck1_2015_allcausemortality_Hilfiker_withProtocol	1	891	-	180.15805	326.554	183.8014	333.95390999999995
Stuck1_2015_allcausemortality_Hilfiker_withProtocol	1	892	10	35.9992	337.553	41.929793333333336	344.95291
Stuck1_2015_allcausemortality_Hilfiker_withProtocol	1	893	,	41.929793333333336	337.553	44.89509	344.95291
Stuck1_2015_allcausemortality_Hilfiker_withProtocol	1	894	International	46.6007	337.553	81.64670000000001	344.95291
Stuck1_2015_allcausemortality_Hilfiker_withProtocol	1	895	Classification	83.2802	337.553	120.9221	344.95291
Stuck1_2015_allcausemortality_Hilfiker_withProtocol	1	896	of	122.569	337.553	127.88893	344.95291
Stuck1_2015_allcausemortality_Hilfiker_withProtocol	1	897	Diseases	129.598	337.553	155.7092	344.95291
Stuck1_2015_allcausemortality_Hilfiker_withProtocol	1	898	-	155.7092	337.553	158.97310000000002	344.95291
Stuck1_2015_allcausemortality_Hilfiker_withProtocol	1	899	Tenth	158.97310000000002	337.553	175.29260000000002	344.95291
Stuck1_2015_allcausemortality_Hilfiker_withProtocol	1	900	Revision	35.9992	348.551	59.376000000000005	355.95091
Stuck1_2015_allcausemortality_Hilfiker_withProtocol	1	901	;	59.376000000000005	348.551	62.298100000000005	355.95091
Stuck1_2015_allcausemortality_Hilfiker_withProtocol	1	902	PCP	64.0052	348.551	74.62505	355.95091
Stuck1_2015_allcausemortality_Hilfiker_withProtocol	1	903	,	74.62505	348.551	78.165	355.95091
Stuck1_2015_allcausemortality_Hilfiker_withProtocol	1	904	primary	79.8795	348.551	101.2752	355.95091
Stuck1_2015_allcausemortality_Hilfiker_withProtocol	1	905	care	103.01	348.551	115.5698	355.95091
Stuck1_2015_allcausemortality_Hilfiker_withProtocol	1	906	physician	117.241	348.551	142.7956	355.95091
Stuck1_2015_allcausemortality_Hilfiker_withProtocol	1	907	;	142.7956	348.551	145.63500000000002	355.95091
Stuck1_2015_allcausemortality_Hilfiker_withProtocol	1	908	PRO	147.344	348.551	159.15935	355.95091
Stuck1_2015_allcausemortality_Hilfiker_withProtocol	1	909	-	159.15935	348.551	163.09779999999998	355.95091
Stuck1_2015_allcausemortality_Hilfiker_withProtocol	1	910	AGE	163.0978	348.551	174.91315	355.95091
Stuck1_2015_allcausemortality_Hilfiker_withProtocol	1	911	,	174.91315	348.551	178.8516	355.95091
Stuck1_2015_allcausemortality_Hilfiker_withProtocol	1	912	Prevention	35.9992	359.549	66.5652	366.94891
Stuck1_2015_allcausemortality_Hilfiker_withProtocol	1	913	in	68.314	359.549	73.30593999999999	366.94891
Stuck1_2015_allcausemortality_Hilfiker_withProtocol	1	914	Older	75.0035	359.549	90.7129	366.94891
Stuck1_2015_allcausemortality_Hilfiker_withProtocol	1	915	People	92.4649	359.549	113.07133529411765	366.94891
Stuck1_2015_allcausemortality_Hilfiker_withProtocol	1	916	-	113.07133529411765	359.549	116.5057411764706	366.94891
Stuck1_2015_allcausemortality_Hilfiker_withProtocol	1	917	Assessment	116.5057411764706	359.549	150.84980000000002	366.94891
Stuck1_2015_allcausemortality_Hilfiker_withProtocol	1	918	in	152.559	359.549	157.55094	366.94891
Stuck1_2015_allcausemortality_Hilfiker_withProtocol	1	919	Generalists	35.9992	370.547	66.9191	377.94691
Stuck1_2015_allcausemortality_Hilfiker_withProtocol	1	920	'	66.9191	370.547	69.73	377.94691
Stuck1_2015_allcausemortality_Hilfiker_withProtocol	1	921	Practices	71.4892	370.547	96.7486	377.94691
Stuck1_2015_allcausemortality_Hilfiker_withProtocol	1	922	;	96.7486	370.547	99.5552	377.94691
Stuck1_2015_allcausemortality_Hilfiker_withProtocol	1	923	SD	101.31	370.547	108.46726666666667	377.94691
Stuck1_2015_allcausemortality_Hilfiker_withProtocol	1	924	,	108.46726666666667	370.547	112.0459	377.94691
Stuck1_2015_allcausemortality_Hilfiker_withProtocol	1	925	standard	113.725	370.547	138.6319	377.94691
Stuck1_2015_allcausemortality_Hilfiker_withProtocol	1	926	deviation	140.315	370.547	164.89049	377.94691
Stuck1_2015_allcausemortality_Hilfiker_withProtocol	1	927	.	164.89049	370.547	167.6211	377.94691
Stuck1_2015_allcausemortality_Hilfiker_withProtocol	2	0	mortality	200.012	77.836	235.13936	87.15609
Stuck1_2015_allcausemortality_Hilfiker_withProtocol	2	1	,	235.13936	77.836	239.0424	87.15609
Stuck1_2015_allcausemortality_Hilfiker_withProtocol	2	2	perhaps	241.286	77.836	272.8063	87.15609
Stuck1_2015_allcausemortality_Hilfiker_withProtocol	2	3	since	275.075	77.836	295.0452	87.15609
Stuck1_2015_allcausemortality_Hilfiker_withProtocol	2	4	these	297.299	77.836	317.5892	87.15609
Stuck1_2015_allcausemortality_Hilfiker_withProtocol	2	5	programmes	319.864	77.836	370.3345	87.15609
Stuck1_2015_allcausemortality_Hilfiker_withProtocol	2	6	were	372.589	77.836	391.3872	87.15609
Stuck1_2015_allcausemortality_Hilfiker_withProtocol	2	7	organised	393.565	77.836	432.2474	87.15609
Stuck1_2015_allcausemortality_Hilfiker_withProtocol	2	8	in	434.442	77.836	442.45208	87.15609
Stuck1_2015_allcausemortality_Hilfiker_withProtocol	2	9	parallel	444.703	77.836	473.9433	87.15609
Stuck1_2015_allcausemortality_Hilfiker_withProtocol	2	10	to	476.168	77.836	482.9680666666667	87.15609
Stuck1_2015_allcausemortality_Hilfiker_withProtocol	2	11	,	482.9680666666667	77.836	486.3681	87.15609
Stuck1_2015_allcausemortality_Hilfiker_withProtocol	2	12	and	488.584	77.836	503.5641	87.15609
Stuck1_2015_allcausemortality_Hilfiker_withProtocol	2	13	not	505.82	77.836	519.2501	87.15609
Stuck1_2015_allcausemortality_Hilfiker_withProtocol	2	14	aligned	521.467	77.836	550.2873	87.15609
Stuck1_2015_allcausemortality_Hilfiker_withProtocol	2	15	with	552.535	77.836	568.43916	87.15609
Stuck1_2015_allcausemortality_Hilfiker_withProtocol	2	16	,	568.43916	77.836	572.4152	87.15609
Stuck1_2015_allcausemortality_Hilfiker_withProtocol	2	17	primary	200.012	90.8752	232.1623	100.19529
Stuck1_2015_allcausemortality_Hilfiker_withProtocol	2	18	care	234.426	90.8752	250.7562	100.19529
Stuck1_2015_allcausemortality_Hilfiker_withProtocol	2	19	[	252.965	90.8752	256.436525	100.19529
Stuck1_2015_allcausemortality_Hilfiker_withProtocol	2	20	5	256.436525	90.8752	259.90805	100.19529
Stuck1_2015_allcausemortality_Hilfiker_withProtocol	2	21	]	259.90805	90.8752	263.379575	100.19529
Stuck1_2015_allcausemortality_Hilfiker_withProtocol	2	22	.	263.379575	90.8752	266.8511	100.19529
Stuck1_2015_allcausemortality_Hilfiker_withProtocol	2	23	Moreover	269.065	90.8752	305.69646666666665	100.19529
Stuck1_2015_allcausemortality_Hilfiker_withProtocol	2	24	,	305.69646666666665	90.8752	310.2754	100.19529
Stuck1_2015_allcausemortality_Hilfiker_withProtocol	2	25	systematic	312.55	90.8752	353.8604	100.19529
Stuck1_2015_allcausemortality_Hilfiker_withProtocol	2	26	analyses	356.147	90.8752	388.8173	100.19529
Stuck1_2015_allcausemortality_Hilfiker_withProtocol	2	27	of	391.07	90.8752	398.98008	100.19529
Stuck1_2015_allcausemortality_Hilfiker_withProtocol	2	28	multimodal	401.219	90.8752	447.8495	100.19529
Stuck1_2015_allcausemortality_Hilfiker_withProtocol	2	29	preventive	450.089	90.8752	491.7034	100.19529
Stuck1_2015_allcausemortality_Hilfiker_withProtocol	2	30	care	493.913	90.8752	510.2432	100.19529
Stuck1_2015_allcausemortality_Hilfiker_withProtocol	2	31	home	512.509	90.8752	535.0992	100.19529
Stuck1_2015_allcausemortality_Hilfiker_withProtocol	2	32	visit	537.341	90.8752	553.7812	100.19529
Stuck1_2015_allcausemortality_Hilfiker_withProtocol	2	33	pro	555.993	90.8752	569.0281500000001	100.19529
Stuck1_2015_allcausemortality_Hilfiker_withProtocol	2	34	-	569.0281500000001	90.8752	573.3732000000001	100.19529
Stuck1_2015_allcausemortality_Hilfiker_withProtocol	2	35	grammes	200.012	103.858	236.6424	113.17809
Stuck1_2015_allcausemortality_Hilfiker_withProtocol	2	36	found	238.905	103.858	262.6252	113.17809
Stuck1_2015_allcausemortality_Hilfiker_withProtocol	2	37	no	264.871	103.858	275.2811	113.17809
Stuck1_2015_allcausemortality_Hilfiker_withProtocol	2	38	consistent	277.514	103.858	317.5744	113.17809
Stuck1_2015_allcausemortality_Hilfiker_withProtocol	2	39	effects	319.865	103.858	344.8252	113.17809
Stuck1_2015_allcausemortality_Hilfiker_withProtocol	2	40	on	347.078	103.858	357.4881	113.17809
Stuck1_2015_allcausemortality_Hilfiker_withProtocol	2	41	mortality	359.721	103.858	396.5714	113.17809
Stuck1_2015_allcausemortality_Hilfiker_withProtocol	2	42	and	398.783	103.858	413.7631	113.17809
Stuck1_2015_allcausemortality_Hilfiker_withProtocol	2	43	other	416.019	103.858	437.1492	113.17809
Stuck1_2015_allcausemortality_Hilfiker_withProtocol	2	44	outcomes	439.377	103.858	475.4422444444445	113.17809
Stuck1_2015_allcausemortality_Hilfiker_withProtocol	2	45	,	475.4422444444445	103.858	479.9504	113.17809
Stuck1_2015_allcausemortality_Hilfiker_withProtocol	2	46	although	482.124	103.858	517.4144	113.17809
Stuck1_2015_allcausemortality_Hilfiker_withProtocol	2	47	some	519.713	103.858	540.6332	113.17809
Stuck1_2015_allcausemortality_Hilfiker_withProtocol	2	48	studies	542.844	103.858	570.3043	113.17809
Stuck1_2015_allcausemortality_Hilfiker_withProtocol	2	49	found	200.012	116.841	223.7322	126.16109
Stuck1_2015_allcausemortality_Hilfiker_withProtocol	2	50	that	225.979	116.841	241.6992	126.16109
Stuck1_2015_allcausemortality_Hilfiker_withProtocol	2	51	these	243.894	116.841	264.2452	126.16109
Stuck1_2015_allcausemortality_Hilfiker_withProtocol	2	52	programmes	266.458	116.841	316.92850000000004	126.16109
Stuck1_2015_allcausemortality_Hilfiker_withProtocol	2	53	significantly	319.241	116.841	367.6215	126.16109
Stuck1_2015_allcausemortality_Hilfiker_withProtocol	2	54	reduced	369.925	116.841	401.6453	126.16109
Stuck1_2015_allcausemortality_Hilfiker_withProtocol	2	55	or	403.885	116.841	412.52509	126.16109
Stuck1_2015_allcausemortality_Hilfiker_withProtocol	2	56	delayed	414.77	116.841	444.9403	126.16109
Stuck1_2015_allcausemortality_Hilfiker_withProtocol	2	57	nursing	447.199	116.841	477.6793	126.16109
Stuck1_2015_allcausemortality_Hilfiker_withProtocol	2	58	home	479.968	116.841	502.5582	126.16109
Stuck1_2015_allcausemortality_Hilfiker_withProtocol	2	59	admissions	504.801	116.841	549.0214	126.16109
Stuck1_2015_allcausemortality_Hilfiker_withProtocol	2	60	in	551.29	116.841	559.30008	126.16109
Stuck1_2015_allcausemortality_Hilfiker_withProtocol	2	61	older	200.012	129.825	220.5122	139.14508999999998
Stuck1_2015_allcausemortality_Hilfiker_withProtocol	2	62	individuals	222.747	129.825	266.6474	139.14508999999998
Stuck1_2015_allcausemortality_Hilfiker_withProtocol	2	63	[	268.952	129.825	272.409275	139.14508999999998
Stuck1_2015_allcausemortality_Hilfiker_withProtocol	2	64	6	272.409275	129.825	275.86655	139.14508999999998
Stuck1_2015_allcausemortality_Hilfiker_withProtocol	2	65	]	275.86655	129.825	279.323825	139.14508999999998
Stuck1_2015_allcausemortality_Hilfiker_withProtocol	2	66	.	279.323825	129.825	282.7811	139.14508999999998
Stuck1_2015_allcausemortality_Hilfiker_withProtocol	2	67	Health	211.975	142.864	239.0193	152.18409
Stuck1_2015_allcausemortality_Hilfiker_withProtocol	2	68	risk	241.228	142.864	255.9981	152.18409
Stuck1_2015_allcausemortality_Hilfiker_withProtocol	2	69	assessment	258.236	142.864	302.0364	152.18409
Stuck1_2015_allcausemortality_Hilfiker_withProtocol	2	70	(	304.329	142.864	309.82306	152.18409
Stuck1_2015_allcausemortality_Hilfiker_withProtocol	2	71	HRA	309.82306	142.864	326.30524	152.18409
Stuck1_2015_allcausemortality_Hilfiker_withProtocol	2	72	)	326.30524	142.864	331.7993	152.18409
Stuck1_2015_allcausemortality_Hilfiker_withProtocol	2	73	has	334.036	142.864	347.3561	152.18409
Stuck1_2015_allcausemortality_Hilfiker_withProtocol	2	74	recently	349.57	142.864	381.2003	152.18409
Stuck1_2015_allcausemortality_Hilfiker_withProtocol	2	75	received	383.473	142.864	416.1333	152.18409
Stuck1_2015_allcausemortality_Hilfiker_withProtocol	2	76	attention	418.397	142.864	454.4894	152.18409
Stuck1_2015_allcausemortality_Hilfiker_withProtocol	2	77	as	456.722	142.864	464.73208	152.18409
Stuck1_2015_allcausemortality_Hilfiker_withProtocol	2	78	a	466.927	142.864	471.29704	152.18409
Stuck1_2015_allcausemortality_Hilfiker_withProtocol	2	79	method	473.503	142.864	504.3133	152.18409
Stuck1_2015_allcausemortality_Hilfiker_withProtocol	2	80	for	506.556	142.864	518.1061	152.18409
Stuck1_2015_allcausemortality_Hilfiker_withProtocol	2	81	multidimen	520.332	142.864	566.3288181818182	152.18409
Stuck1_2015_allcausemortality_Hilfiker_withProtocol	2	82	-	566.3288181818182	142.864	570.9285	152.18409
Stuck1_2015_allcausemortality_Hilfiker_withProtocol	2	83	sional	200.013	155.847	223.5332	165.16709
Stuck1_2015_allcausemortality_Hilfiker_withProtocol	2	84	preventive	225.752	155.847	267.3664	165.16709
Stuck1_2015_allcausemortality_Hilfiker_withProtocol	2	85	care	269.576	155.847	285.9062	165.16709
Stuck1_2015_allcausemortality_Hilfiker_withProtocol	2	86	intervention	288.115	155.847	337.2225	165.16709
Stuck1_2015_allcausemortality_Hilfiker_withProtocol	2	87	among	339.424	155.847	366.9043	165.16709
Stuck1_2015_allcausemortality_Hilfiker_withProtocol	2	88	older	369.188	155.847	389.6882	165.16709
Stuck1_2015_allcausemortality_Hilfiker_withProtocol	2	89	individuals	391.922	155.847	435.8224	165.16709
Stuck1_2015_allcausemortality_Hilfiker_withProtocol	2	90	[	438.128	155.847	441.59453333333335	165.16709
Stuck1_2015_allcausemortality_Hilfiker_withProtocol	2	91	7	441.59453333333335	155.847	445.0610666666667	165.16709
Stuck1_2015_allcausemortality_Hilfiker_withProtocol	2	92	,	445.06106666666665	155.847	448.5276	165.16709
Stuck1_2015_allcausemortality_Hilfiker_withProtocol	2	93	8	448.5276	155.847	451.99413333333337	165.16709
Stuck1_2015_allcausemortality_Hilfiker_withProtocol	2	94	]	451.9941333333333	155.847	455.46066666666667	165.16709
Stuck1_2015_allcausemortality_Hilfiker_withProtocol	2	95	.	455.46066666666667	155.847	458.9272	165.16709
Stuck1_2015_allcausemortality_Hilfiker_withProtocol	2	96	Originally	461.141	155.847	501.3114000000001	165.16709
Stuck1_2015_allcausemortality_Hilfiker_withProtocol	2	97	developed	503.606	155.847	543.8484	165.16709
Stuck1_2015_allcausemortality_Hilfiker_withProtocol	2	98	for	546.069	155.847	557.6191	165.16709
Stuck1_2015_allcausemortality_Hilfiker_withProtocol	2	99	workforce	200.012	168.83	240.1824	178.15009
Stuck1_2015_allcausemortality_Hilfiker_withProtocol	2	100	health	242.42	168.83	267.1762	178.15009
Stuck1_2015_allcausemortality_Hilfiker_withProtocol	2	101	promotion	269.349	168.83	310.07715	178.15009
Stuck1_2015_allcausemortality_Hilfiker_withProtocol	2	102	,	310.07715	168.83	314.6025	178.15009
Stuck1_2015_allcausemortality_Hilfiker_withProtocol	2	103	HRA	316.803	168.83	337.4132	178.15009
Stuck1_2015_allcausemortality_Hilfiker_withProtocol	2	104	is	339.65	168.83	345.89005999999995	178.15009
Stuck1_2015_allcausemortality_Hilfiker_withProtocol	2	105	based	348.097	168.83	370.4672	178.15009
Stuck1_2015_allcausemortality_Hilfiker_withProtocol	2	106	on	372.702	168.83	383.1121	178.15009
Stuck1_2015_allcausemortality_Hilfiker_withProtocol	2	107	self	385.345	168.83	400.39683333333335	178.15009
Stuck1_2015_allcausemortality_Hilfiker_withProtocol	2	108	-	400.39683333333335	168.83	404.1597916666667	178.15009
Stuck1_2015_allcausemortality_Hilfiker_withProtocol	2	109	reports	404.1597916666667	168.83	430.5005000000001	178.15009
Stuck1_2015_allcausemortality_Hilfiker_withProtocol	2	110	to	432.685	168.83	440.70508	178.15009
Stuck1_2015_allcausemortality_Hilfiker_withProtocol	2	111	guide	442.946	168.83	464.6862	178.15009
Stuck1_2015_allcausemortality_Hilfiker_withProtocol	2	112	risk	466.927	168.83	481.6971	178.15009
Stuck1_2015_allcausemortality_Hilfiker_withProtocol	2	113	factor	483.935	168.83	507.0352	178.15009
Stuck1_2015_allcausemortality_Hilfiker_withProtocol	2	114	interventions	509.278	168.83	560.2951071428572	178.15009
Stuck1_2015_allcausemortality_Hilfiker_withProtocol	2	115	,	560.2951071428572	168.83	564.2195	178.15009
Stuck1_2015_allcausemortality_Hilfiker_withProtocol	2	116	with	200.012	181.869	217.7122	191.18909
Stuck1_2015_allcausemortality_Hilfiker_withProtocol	2	117	subsequent	219.912	181.869	264.4424	191.18909
Stuck1_2015_allcausemortality_Hilfiker_withProtocol	2	118	individualised	266.741	181.869	322.7016	191.18909
Stuck1_2015_allcausemortality_Hilfiker_withProtocol	2	119	feedback	324.966	181.869	359.8163	191.18909
Stuck1_2015_allcausemortality_Hilfiker_withProtocol	2	120	to	362.1	181.869	370.12008	191.18909
Stuck1_2015_allcausemortality_Hilfiker_withProtocol	2	121	participants	372.305	181.869	419.6565	191.18909
Stuck1_2015_allcausemortality_Hilfiker_withProtocol	2	122	on	421.856	181.869	432.2661	191.18909
Stuck1_2015_allcausemortality_Hilfiker_withProtocol	2	123	their	434.442	181.869	453.2332	191.18909
Stuck1_2015_allcausemortality_Hilfiker_withProtocol	2	124	health	455.419	181.869	480.0892	191.18909
Stuck1_2015_allcausemortality_Hilfiker_withProtocol	2	125	status	482.348	181.869	505.2382	191.18909
Stuck1_2015_allcausemortality_Hilfiker_withProtocol	2	126	and	507.464	181.869	522.4441	191.18909
Stuck1_2015_allcausemortality_Hilfiker_withProtocol	2	127	on	524.699	181.869	535.1090999999999	191.18909
Stuck1_2015_allcausemortality_Hilfiker_withProtocol	2	128	how	537.342	181.869	554.4222	191.18909
Stuck1_2015_allcausemortality_Hilfiker_withProtocol	2	129	to	556.618	181.869	564.6380800000001	191.18909
Stuck1_2015_allcausemortality_Hilfiker_withProtocol	2	130	promote	200.012	194.852	234.1523	204.17209
Stuck1_2015_allcausemortality_Hilfiker_withProtocol	2	131	health	236.41	194.852	259.42454285714285	204.17209
Stuck1_2015_allcausemortality_Hilfiker_withProtocol	2	132	,	259.42454285714285	194.852	263.2603	204.17209
Stuck1_2015_allcausemortality_Hilfiker_withProtocol	2	133	maintain	265.494	194.852	301.3944	204.17209
Stuck1_2015_allcausemortality_Hilfiker_withProtocol	2	134	function	303.65	194.852	335.6290222222222	204.17209
Stuck1_2015_allcausemortality_Hilfiker_withProtocol	2	135	,	335.6290222222222	194.852	339.6264	204.17209
Stuck1_2015_allcausemortality_Hilfiker_withProtocol	2	136	or	341.861	194.852	350.50109	204.17209
Stuck1_2015_allcausemortality_Hilfiker_withProtocol	2	137	prevent	352.689	194.852	382.8593	204.17209
Stuck1_2015_allcausemortality_Hilfiker_withProtocol	2	138	disease	385.118	194.852	412.8883	204.17209
Stuck1_2015_allcausemortality_Hilfiker_withProtocol	2	139	[	415.167	194.852	418.8269	204.17209
Stuck1_2015_allcausemortality_Hilfiker_withProtocol	2	140	9	418.8269	194.852	422.4868	204.17209
Stuck1_2015_allcausemortality_Hilfiker_withProtocol	2	141	,	422.4868	194.852	426.1467	204.17209
Stuck1_2015_allcausemortality_Hilfiker_withProtocol	2	142	10	426.1467	194.852	433.4665	204.17209
Stuck1_2015_allcausemortality_Hilfiker_withProtocol	2	143	]	433.4665	194.852	437.1264	204.17209
Stuck1_2015_allcausemortality_Hilfiker_withProtocol	2	144	.	437.1264	194.852	440.7863	204.17209
Stuck1_2015_allcausemortality_Hilfiker_withProtocol	2	145	HRA	443.0	194.852	463.6102	204.17209
Stuck1_2015_allcausemortality_Hilfiker_withProtocol	2	146	is	465.847	194.852	472.08706	204.17209
Stuck1_2015_allcausemortality_Hilfiker_withProtocol	2	147	a	474.351	194.852	478.72104	204.17209
Stuck1_2015_allcausemortality_Hilfiker_withProtocol	2	148	potentially	480.927	194.852	523.2874	204.17209
Stuck1_2015_allcausemortality_Hilfiker_withProtocol	2	149	promising	525.546	194.852	566.3364	204.17209
Stuck1_2015_allcausemortality_Hilfiker_withProtocol	2	150	approach	200.012	207.835	237.2624	217.15509
Stuck1_2015_allcausemortality_Hilfiker_withProtocol	2	151	for	239.472	207.835	251.0221	217.15509
Stuck1_2015_allcausemortality_Hilfiker_withProtocol	2	152	use	253.248	207.835	266.2481	217.15509
Stuck1_2015_allcausemortality_Hilfiker_withProtocol	2	153	in	268.442	207.835	276.45208	217.15509
Stuck1_2015_allcausemortality_Hilfiker_withProtocol	2	154	older	278.647	207.835	299.1472	217.15509
Stuck1_2015_allcausemortality_Hilfiker_withProtocol	2	155	individuals	301.325	207.835	343.657125	217.15509
Stuck1_2015_allcausemortality_Hilfiker_withProtocol	2	156	,	343.657125	207.835	347.5055	217.15509
Stuck1_2015_allcausemortality_Hilfiker_withProtocol	2	157	with	349.684	207.835	367.3842	217.15509
Stuck1_2015_allcausemortality_Hilfiker_withProtocol	2	158	scientific	369.583	207.835	404.9354	217.15509
Stuck1_2015_allcausemortality_Hilfiker_withProtocol	2	159	evidence	407.115	207.835	441.5453	217.15509
Stuck1_2015_allcausemortality_Hilfiker_withProtocol	2	160	for	443.796	207.835	455.3461	217.15509
Stuck1_2015_allcausemortality_Hilfiker_withProtocol	2	161	favourable	457.516	207.835	499.2464	217.15509
Stuck1_2015_allcausemortality_Hilfiker_withProtocol	2	162	effects	501.511	207.835	526.4712000000001	217.15509
Stuck1_2015_allcausemortality_Hilfiker_withProtocol	2	163	on	528.667	207.835	539.0771	217.15509
Stuck1_2015_allcausemortality_Hilfiker_withProtocol	2	164	interme	541.309	207.835	571.6280125	217.15509
Stuck1_2015_allcausemortality_Hilfiker_withProtocol	2	165	-	571.6280125	207.835	575.9593	217.15509
Stuck1_2015_allcausemortality_Hilfiker_withProtocol	2	166	diate	200.012	220.874	219.3622	230.19409
Stuck1_2015_allcausemortality_Hilfiker_withProtocol	2	167	outcomes	221.613	220.874	259.9134	230.19409
Stuck1_2015_allcausemortality_Hilfiker_withProtocol	2	168	such	262.149	220.874	280.4592	230.19409
Stuck1_2015_allcausemortality_Hilfiker_withProtocol	2	169	as	282.729	220.874	290.73908	230.19409
Stuck1_2015_allcausemortality_Hilfiker_withProtocol	2	170	health	292.934	220.874	317.60420000000005	230.19409
Stuck1_2015_allcausemortality_Hilfiker_withProtocol	2	171	behaviours	319.864	220.874	363.3644	230.19409
Stuck1_2015_allcausemortality_Hilfiker_withProtocol	2	172	and	365.616	220.874	380.5961	230.19409
Stuck1_2015_allcausemortality_Hilfiker_withProtocol	2	173	use	382.851	220.874	395.8511	230.19409
Stuck1_2015_allcausemortality_Hilfiker_withProtocol	2	174	of	398.101	220.874	406.01108	230.19409
Stuck1_2015_allcausemortality_Hilfiker_withProtocol	2	175	preventive	408.193	220.874	449.8074	230.19409
Stuck1_2015_allcausemortality_Hilfiker_withProtocol	2	176	care	452.017	220.874	468.3472	230.19409
Stuck1_2015_allcausemortality_Hilfiker_withProtocol	2	177	[	470.612	220.874	474.2333666666667	230.19409
Stuck1_2015_allcausemortality_Hilfiker_withProtocol	2	178	7	474.2333666666667	220.874	477.8547333333334	230.19409
Stuck1_2015_allcausemortality_Hilfiker_withProtocol	2	179	,	477.8547333333333	220.874	481.4761	230.19409
Stuck1_2015_allcausemortality_Hilfiker_withProtocol	2	180	8	481.4761	220.874	485.0974666666667	230.19409
Stuck1_2015_allcausemortality_Hilfiker_withProtocol	2	181	,	485.0974666666667	220.874	488.7188333333334	230.19409
Stuck1_2015_allcausemortality_Hilfiker_withProtocol	2	182	11	488.71883333333335	220.874	495.9615666666666	230.19409
Stuck1_2015_allcausemortality_Hilfiker_withProtocol	2	183	]	495.9615666666666	220.874	499.58293333333336	230.19409
Stuck1_2015_allcausemortality_Hilfiker_withProtocol	2	184	.	499.58293333333336	220.874	503.2043000000001	230.19409
Stuck1_2015_allcausemortality_Hilfiker_withProtocol	2	185	However	505.419	220.874	538.7481	230.19409
Stuck1_2015_allcausemortality_Hilfiker_withProtocol	2	186	,	538.7481	220.874	543.5094	230.19409
Stuck1_2015_allcausemortality_Hilfiker_withProtocol	2	187	studies	545.785	220.874	573.2452999999999	230.19409
Stuck1_2015_allcausemortality_Hilfiker_withProtocol	2	188	have	200.012	233.858	218.4322	243.17809
Stuck1_2015_allcausemortality_Hilfiker_withProtocol	2	189	found	220.649	233.858	244.3692	243.17809
Stuck1_2015_allcausemortality_Hilfiker_withProtocol	2	190	that	246.615	233.858	262.3352	243.17809
Stuck1_2015_allcausemortality_Hilfiker_withProtocol	2	191	HRA	264.587	233.858	280.0938333333333	243.17809
Stuck1_2015_allcausemortality_Hilfiker_withProtocol	2	192	-	280.0938333333333	233.858	285.2627777777778	243.17809
Stuck1_2015_allcausemortality_Hilfiker_withProtocol	2	193	based	285.2627777777778	233.858	311.1075	243.17809
Stuck1_2015_allcausemortality_Hilfiker_withProtocol	2	194	interventions	313.401	233.858	366.0515	243.17809
Stuck1_2015_allcausemortality_Hilfiker_withProtocol	2	195	were	368.337	233.858	387.0672	243.17809
Stuck1_2015_allcausemortality_Hilfiker_withProtocol	2	196	effective	389.314	233.858	421.9743	243.17809
Stuck1_2015_allcausemortality_Hilfiker_withProtocol	2	197	for	424.238	233.858	435.7881	243.17809
Stuck1_2015_allcausemortality_Hilfiker_withProtocol	2	198	intermediate	438.014	233.858	488.6065	243.17809
Stuck1_2015_allcausemortality_Hilfiker_withProtocol	2	199	outcomes	490.796	233.858	529.0964	243.17809
Stuck1_2015_allcausemortality_Hilfiker_withProtocol	2	200	only	531.39	233.858	548.8802	243.17809
Stuck1_2015_allcausemortality_Hilfiker_withProtocol	2	201	if	551.063	233.858	556.5730599999999	243.17809
Stuck1_2015_allcausemortality_Hilfiker_withProtocol	2	202	older	200.012	246.841	220.5122	256.16109
Stuck1_2015_allcausemortality_Hilfiker_withProtocol	2	203	individuals	222.747	246.841	266.6474	256.16109
Stuck1_2015_allcausemortality_Hilfiker_withProtocol	2	204	received	268.952	246.841	301.6123	256.16109
Stuck1_2015_allcausemortality_Hilfiker_withProtocol	2	205	HRA	303.876	246.841	324.4862	256.16109
Stuck1_2015_allcausemortality_Hilfiker_withProtocol	2	206	combined	326.723	246.841	366.3734	256.16109
Stuck1_2015_allcausemortality_Hilfiker_withProtocol	2	207	with	368.676	246.841	386.3762	256.16109
Stuck1_2015_allcausemortality_Hilfiker_withProtocol	2	208	some	388.575	246.841	409.4952	256.16109
Stuck1_2015_allcausemortality_Hilfiker_withProtocol	2	209	form	411.707	246.841	431.4492	256.16109
Stuck1_2015_allcausemortality_Hilfiker_withProtocol	2	210	of	433.647	246.841	441.55708	256.16109
Stuck1_2015_allcausemortality_Hilfiker_withProtocol	2	211	personal	443.738	246.841	477.7433	256.16109
Stuck1_2015_allcausemortality_Hilfiker_withProtocol	2	212	reinforcement	479.966	246.841	536.3566	256.16109
Stuck1_2015_allcausemortality_Hilfiker_withProtocol	2	213	[	538.645	246.841	542.2725888888889	256.16109
Stuck1_2015_allcausemortality_Hilfiker_withProtocol	2	214	7	542.2725888888889	246.841	545.9001777777778	256.16109
Stuck1_2015_allcausemortality_Hilfiker_withProtocol	2	215	,	545.9001777777778	246.841	549.5277666666667	256.16109
Stuck1_2015_allcausemortality_Hilfiker_withProtocol	2	216	8	549.5277666666666	246.841	553.1553555555555	256.16109
Stuck1_2015_allcausemortality_Hilfiker_withProtocol	2	217	,	553.1553555555555	246.841	556.7829444444444	256.16109
Stuck1_2015_allcausemortality_Hilfiker_withProtocol	2	218	11	556.7829444444444	246.841	564.0381222222222	256.16109
Stuck1_2015_allcausemortality_Hilfiker_withProtocol	2	219	]	564.0381222222222	246.841	567.6657111111111	256.16109
Stuck1_2015_allcausemortality_Hilfiker_withProtocol	2	220	.	567.6657111111111	246.841	571.2933	256.16109
Stuck1_2015_allcausemortality_Hilfiker_withProtocol	2	221	For	200.013	259.88	213.8531	269.20009
Stuck1_2015_allcausemortality_Hilfiker_withProtocol	2	222	example	216.057	259.88	247.0061	269.20009
Stuck1_2015_allcausemortality_Hilfiker_withProtocol	2	223	,	247.0061	259.88	251.4274	269.20009
Stuck1_2015_allcausemortality_Hilfiker_withProtocol	2	224	this	253.702	259.88	268.2721	269.20009
Stuck1_2015_allcausemortality_Hilfiker_withProtocol	2	225	was	270.54	259.88	285.3201	269.20009
Stuck1_2015_allcausemortality_Hilfiker_withProtocol	2	226	confirmed	287.548	259.88	328.7484	269.20009
Stuck1_2015_allcausemortality_Hilfiker_withProtocol	2	227	by	331.033	259.88	340.61310000000003	269.20009
Stuck1_2015_allcausemortality_Hilfiker_withProtocol	2	228	the	342.825	259.88	355.3151	269.20009
Stuck1_2015_allcausemortality_Hilfiker_withProtocol	2	229	findings	357.509	259.88	389.8593	269.20009
Stuck1_2015_allcausemortality_Hilfiker_withProtocol	2	230	of	392.149	259.88	400.05908	269.20009
Stuck1_2015_allcausemortality_Hilfiker_withProtocol	2	231	two	402.241	259.88	417.0311	269.20009
Stuck1_2015_allcausemortality_Hilfiker_withProtocol	2	232	recent	419.249	259.88	443.8932	269.20009
Stuck1_2015_allcausemortality_Hilfiker_withProtocol	2	233	randomised	446.065	259.88	493.4945	269.20009
Stuck1_2015_allcausemortality_Hilfiker_withProtocol	2	234	controlled	495.729	259.88	536.3194	269.20009
Stuck1_2015_allcausemortality_Hilfiker_withProtocol	2	235	trials	538.59	259.88	558.3602000000001	269.20009
Stuck1_2015_allcausemortality_Hilfiker_withProtocol	2	236	funded	200.013	272.863	228.0933	282.18309
Stuck1_2015_allcausemortality_Hilfiker_withProtocol	2	237	by	230.344	272.863	239.9241	282.18309
Stuck1_2015_allcausemortality_Hilfiker_withProtocol	2	238	the	242.136	272.863	254.6261	282.18309
Stuck1_2015_allcausemortality_Hilfiker_withProtocol	2	239	European	256.876	272.863	295.4764	282.18309
Stuck1_2015_allcausemortality_Hilfiker_withProtocol	2	240	Union	297.752	272.863	323.4623	282.18309
Stuck1_2015_allcausemortality_Hilfiker_withProtocol	2	241	[	325.703	272.863	329.5080375	282.18309
Stuck1_2015_allcausemortality_Hilfiker_withProtocol	2	242	12	329.5080375	272.863	337.1181125	282.18309
Stuck1_2015_allcausemortality_Hilfiker_withProtocol	2	243	,	337.1181125	272.863	340.92315	282.18309
Stuck1_2015_allcausemortality_Hilfiker_withProtocol	2	244	13	340.92315	272.863	348.533225	282.18309
Stuck1_2015_allcausemortality_Hilfiker_withProtocol	2	245	]	348.533225	272.863	352.3382625	282.18309
Stuck1_2015_allcausemortality_Hilfiker_withProtocol	2	246	.	352.3382625	272.863	356.1433	282.18309
Stuck1_2015_allcausemortality_Hilfiker_withProtocol	2	247	One	358.357	272.863	375.3172	282.18309
Stuck1_2015_allcausemortality_Hilfiker_withProtocol	2	248	trial	377.519	272.863	393.6492	282.18309
Stuck1_2015_allcausemortality_Hilfiker_withProtocol	2	249	conducted	395.888	272.863	437.4874	282.18309
Stuck1_2015_allcausemortality_Hilfiker_withProtocol	2	250	in	439.713	272.863	447.72308	282.18309
Stuck1_2015_allcausemortality_Hilfiker_withProtocol	2	251	London	449.918	272.863	481.2483	282.18309
Stuck1_2015_allcausemortality_Hilfiker_withProtocol	2	252	(	483.537	272.863	488.73955	282.18309
Stuck1_2015_allcausemortality_Hilfiker_withProtocol	2	253	UK	488.73955	272.863	499.14465	282.18309
[truncated: 528,746 more rows]
