# Supplementary material for: RoBuster—Corpus Annotated With Risk of Bias Text Spans in Randomized Controlled Trials in Physiotherapy and Rehabilitation: Corpus Development and Annotation Study
Source: JMIR Form Res. 2026 Apr 27;10:e55127. doi: 10.2196/55127 (PMC13120535; doi:10.2196/55127)
Supplement: Multimedia Appendix 5 [file formative-v10-e55127-s005.zip › RoBuster/README.txt]

For both the files RoBuster_2023_12_04.tsv and RoBuster_OOS_2023_12_04.tsv have the following three main columns.

Column "pdf" : Indicates the RCT document\
Column "text" : Indicates the word or token
Column "label" : indicates the token tag manually labelled by the annotator
